# Supplementary material for: Identification of novel small ncRNAs in pollen of tomato
Source: BMC Genomics. 2015 Sep 18;16(1):714. doi: 10.1186/s12864-015-1901-x (PMC4575465; doi:10.1186/s12864-015-1901-x)
Supplement: Additional file 3: Table S1. — List of known miRNAs detected in three pollen libraries [114-120]. (XLSX 18 kb) [file 12864_2015_1901_MOESM3_ESM.xlsx]

## Sheet: Arkusz1
id	Literature reference	normalized_CT	normalized_HST	log2fc	fdr	normalized_CPM	normalized_HSPM	log2fc	fdr	normalized_CM	normalized_HSM	log2fc	fdr
sly-miR-0210-tgdb	114	231.992	276.208	0.251677	0.889901	404.524	348.993	-0.213028	1	244.83	465.632	0.927409	0.272086
sly-miR-0211-tgdb	114	28.1823	37.2427	0.402168	0.889901	65.5089	29.6252	-1.14487	1	81.6194	181.019	1.14916	0.336385
sly-miR-022-tgdb	114	330.084	438.114	0.408475	0.889901	256.789	202.517	-0.342542	1	148.814	203.073	0.448482	0.379023
sly-miR-023-tgdb	114	332.415	441.309	0.408803	0.889901	259.37	204.629	-0.342002	1	150.854	204.754	0.440734	0.382306
sly-miR-024-tgdb	114	249.149	339.308	0.445587	0.889901	322.916	230.089	-0.488966	1	214.468	296.901	0.469219	0.462161
sly-miR-025-tgdb	114	179.005	232.656	0.378196	0.889901	147.067	104.444	-0.493748	1	115.102	155.931	0.437996	0.462161
sly-miR-027-tgdb	114	81.1818	96.4406	0.248485	0.889901	94.332	64.3835	-0.551056	1	96.5318	133.313	0.46574	0.462161
sly-miR-028-tgdb	114	81.1818	96.4406	0.248485	0.889901	94.332	64.3835	-0.551056	1	96.5318	133.313	0.46574	0.462161
sly-miR-0310-tgdb	114	81.0058	95.9744	0.244624	0.889901	94.2495	64.0529	-0.557221	1	96.5318	132.433	0.456183	0.462161
sly-miR-0311-tgdb	114	82.7078	100.928	0.287238	0.889901	96.781	65.4047	-0.565331	1	103.61	139.161	0.425585	0.470998
sly-miR-0312-tgdb	114	82.7078	100.928	0.287238	0.889901	96.781	65.4047	-0.565331	1	103.61	139.161	0.425585	0.470998
sly-miR-031-tgdb	114	281.598	301.996	0.100894	1	363.064	344.982	-0.0737029	1	321.888	507.761	0.657589	0.470998
sly-miR-034-tgdb	114	83.0109	101.286	0.287067	0.889901	97.2807	66.0659	-0.558248	1	107.466	142.815	0.410264	0.487164
sly-miR-035-tgdb	114	83.0109	101.286	0.287067	0.889901	97.2807	66.0659	-0.558248	1	107.466	142.399	0.406058	0.489767
sly-miR-036-tgdb	114	248.016	345.778	0.479417	0.889901	192.652	160.446	-0.263904	1	88.1024	110.688	0.329247	0.497674
sly-miR-037-tgdb	114	166.359	224.769	0.434146	0.889901	381.927	194.349	-0.974649	0.598693	341.223	600.413	0.815241	0.512901
sly-miR-038-tgdb	114	167.317	224.769	0.42586	0.889901	384.242	195.459	-0.975147	0.598693	342.873	600.838	0.809303	0.513768
sly-miR-061-tgdb	114	1149.82	1466.09	0.350571	0.889901	749.687	680.43	-0.139842	1	379.537	278.806	-0.444981	0.541452
sly-miR-062-tgdb	114	1213.79	1476.93	0.283085	0.889901	2352.8	1199.61	-0.971816	0.704056	2059.4	2363.84	0.198912	0.583271
sly-miR-063-tgdb	114	1213.41	1477.42	0.284016	0.889901	2354.07	1196.42	-0.97643	0.703375	2063.63	2365.03	0.196675	0.587413
sly-miR-065-tgdb	114	16.3737	18.765	0.196667	1	17.071	8.58827	-0.991107	1	16.2028	20.3664	0.329952	0.596351
sly-miR-066-tgdb	114	16.3737	18.765	0.196667	1	17.071	8.58827	-0.991107	1	16.2028	20.3664	0.329952	0.596351
sly-miR-069-tgdb	114	18.1255	29.1423	0.685092	0.889901	109.602	63.5613	-0.786056	1	94.8742	99.438	0.0677822	0.605102
sly-miR-071-tgdb	114	306.175	423.548	0.468168	0.889901	115.825	128.704	0.152112	1	20.0253	26.908	0.42621	0.665692
sly-miR-072-2-tgdb	114	0.747496	2.01229	1.4287	0.944868	201.148	40.9904	-2.2949	0.500465	256.22	258.14	0.0107683	0.721109
sly-miR-074-tgdb	114	1.10466	1.39861	0.340396	1	0.433598	0	-inf'	1	1.69449	0.424805	-1.99597	0.721109
sly-miR-076-tgdb	114	8.45338	10.1	0.256751	1	12.5411	6.60444	-0.925154	1	16.2028	18.8005	0.214531	0.734952
sly-miR-0810-tgdb	114	8.45338	10.1	0.256751	1	12.5411	6.60444	-0.925154	1	16.2028	18.8005	0.214531	0.734952
sly-miR-0812-tgdb	114	100.283	112.43	0.164941	0.983615	132.601	110.463	-0.263528	1	70.4772	52.594	-0.422259	0.746476
sly-miR-0813-tgdb	114	103.946	117.134	0.172333	0.980793	138.864	115.646	-0.263961	1	74.9244	55.8501	-0.423874	0.750028
sly-miR-081-tgdb	114	3323.12	3376.52	0.0229995	1	1797.13	1053.32	-0.770749	1	363.561	339.987	-0.0967149	0.773022
sly-miR-082-tgdb	114	9.84686	12.3591	0.327838	0.985931	258.701	112.78	-1.19778	0.35438	160.259	155.69	-0.0417252	0.823158
sly-miR-083-tgdb	114	746.449	909.188	0.284534	0.889901	862.91	790.708	-0.126066	1	451.823	369.015	-0.292077	0.852382
sly-miR-085-tgdb	114	110.185	118.46	0.104477	1	236.635	132.519	-0.836465	0.516328	155.197	150.761	-0.0418343	0.878071
sly-miR-086-tgdb	114	106.658	128.746	0.271542	0.889901	41.8267	36.6658	-0.18999	1	14.0443	10.2115	-0.45979	0.878071
sly-miR-087-tgdb	114	61.5133	71.5474	0.218	0.980793	48.5404	40.345	-0.266796	1	25.2838	36.9168	0.546064	0.878071
sly-miR-088-tgdb	114	0.606324	0.932406	0.620868	1	NA	NA	NA	NA	0	0.424805	inf	0.889995
sly-miR-089-tgdb	114	5166.13	6689.18	0.372745	0.889901	3051.6	3168.75	0.0543501	1	729.762	646.884	-0.173919	0.903447
sly-miR-101-1-tgdb	114	146.429	182.127	0.314744	0.980793	89.8199	54.8454	-0.711664	1	17.7779	20.0356	0.172481	0.919661
sly-miR-101-2-tgdb	114	2.50344	2.94175	0.232763	1	2.16602	1.40484	-0.624642	1	2.05082	1.26542	-0.696585	0.919661
sly-miR-121-tgdb	114	2.50344	2.94175	0.232763	1	2.16602	1.40484	-0.624642	1	2.05082	1.26542	-0.696585	0.919661
sly-miR-122-tgdb	114	2.50344	2.94175	0.232763	1	2.16602	1.40484	-0.624642	1	2.05082	1.26542	-0.696585	0.919661
sly-miR-123-tgdb	114	28.3309	30.4986	0.106369	1	11.9922	10.7504	-0.157704	1	8.79736	5.70224	-0.625541	0.92101
sly-miR-124-tgdb	114	2.11683	4.241	1.0025	0.889901	47.6637	23.314	-1.0317	0.500465	23.8236	25.0067	0.0699233	0.926433
sly-miR-125-tgdb	114	972.772	1195.22	0.297103	0.889901	350.573	329.453	-0.0896394	1	62.0799	56.7788	-0.128773	0.926433
sly-miR-128-tgdb	114	968.944	1190.76	0.297397	0.889901	350.356	328.461	-0.0930972	1	62.0799	56.7788	-0.128773	0.926433
sly-miR-156a	115	995.735	1219.72	0.292714	0.889901	359.8	336.907	-0.094841	1	64.5256	58.8849	-0.131974	0.926433
sly-miR-160a	116	74.586	118.623	0.669402	0.889901	25.4185	26.1813	0.0426537	1	4.80799	2.53984	-0.920697	0.93052
sly-miR-166a	116	74.8892	119.089	0.669208	0.889901	25.6353	26.4588	0.0456154	1	4.80799	2.53984	-0.920697	0.93052
sly-miR-166b	116	106.054	117.363	0.146184	0.971192	97.7865	81.0471	-0.270875	1	26.9308	24.7085	-0.124253	0.936189
sly-miR-167	116	2.11683	4.241	1.0025	0.889901	47.6637	23.314	-1.0317	0.500465	23.8236	24.1175	0.0176911	0.966412
sly-miR-169a	116	2.11683	4.241	1.0025	0.889901	47.6637	23.314	-1.0317	0.500465	23.8236	24.1175	0.0176911	0.966412
sly-miR-169b	116	2.11683	4.241	1.0025	0.889901	47.6637	23.314	-1.0317	0.500465	23.8236	24.1175	0.0176911	0.966412
sly-miR-169c	116	2.11683	4.241	1.0025	0.889901	47.6637	23.314	-1.0317	0.500465	23.8236	24.1175	0.0176911	0.966412
sly-miR-169d	116	2.11683	4.241	1.0025	0.889901	47.6637	23.314	-1.0317	0.500465	23.8236	24.1175	0.0176911	0.966412
sly-miR-171a	115	2.11683	4.241	1.0025	0.889901	48.5787	24.246	-1.00258	0.506091	23.9941	24.1175	0.00740113	0.988813
sly-miR-171b	115	11.3963	14.4433	0.341839	0.980793	7.49503	5.34865	-0.486759	1	0.932508	0.424805	-1.13431	0.988813
sly-miR-171c	115	848.36	979.385	0.2072	0.980793	1093.04	964.194	-0.180957	1	614.51	573.604	-0.0993821	0.994744
sly-miR-171d	115	1078.72	1470.26	0.446751	0.889901	1193.16	708.349	-0.752256	0.52226	472.848	410.799	-0.202945	1
sly-miR-172a	115	1277.48	1734.18	0.440946	0.889901	2890.03	2114.18	-0.450987	1	2731.41	2477.53	-0.14074	1
sly-miR-172b	115	11.5873	15.7612	0.44383	0.926753	13.2229	6.97113	-0.923571	1	4.1214	3.2076	-0.361638	1
sly-miR-1916	116	2.32751	2.4785	0.0906761	1	2.96511	1.68241	-0.817559	1	0.170529	0	-inf'	1
sly-miR-1918	116	2.32751	2.4785	0.0906761	1	2.96511	1.68241	-0.817559	1	0.170529	0	-inf'	1
sly-miR-1919a	116	29.2522	26.586	-0.137878	1	22.1846	15.294	-0.536589	1	137.647	144.992	0.0750039	1
sly-miR-1919b	116	17.2732	14.3321	-0.269279	1	5.23007	2.53897	-1.04259	1	0.852645	1.35352	0.666701	1
sly-miR-1919c	116	2.32751	2.4785	0.0906761	1	2.96511	1.68241	-0.817559	1	0.170529	0	-inf'	1
sly-miR-395a	116	2.32751	2.4785	0.0906761	1	2.96511	1.68241	-0.817559	1	0.170529	0	-inf'	1
sly-miR-395b	116	2.32751	2.4785	0.0906761	1	2.96511	1.68241	-0.817559	1	0.170529	0	-inf'	1
sly-miR-397	116	2.32751	2.4785	0.0906761	1	2.96511	1.68241	-0.817559	1	0.170529	0	-inf'	1
sly-miR-399	115	2.32751	2.4785	0.0906761	1	2.96511	1.68241	-0.817559	1	0.170529	0	-inf'	1
sly-miR-4376	117.118	0	0.935356	inf	0.961195	NA	NA	NA	NA	0.436199	0	-inf'	1
sly-miR-482a	119.12	0	0.935356	inf	0.961195	NA	NA	NA	NA	0.436199	0	-inf'	1
sly-miR-482b	119.12	0.303162	0.827149	1.44806	1	1.44948	0	-inf'	1	NA	NA	NA	NA
sly-miR-482c	119.12	7.63795	6.07539	-0.330209	1	2.53151	1.54705	-0.710481	1	NA	NA	NA	NA
sly-miR-5300	119	0.689771	0.932406	0.434842	1	0	0.931996	inf	1	NA	NA	NA	NA
sly-miR-5301	119	1.82918	1.87071	0.0323902	1	0	0.661279	inf	1	NA	NA	NA	NA
sly-miR-5304	119	5.70726	0	-inf'	0.889901	NA	NA	NA	NA	NA	NA	NA	NA
sly-miR-6022	120	NA	NA	NA	NA	35.5873	22.0118	-0.693087	1	31.1868	64.0542	1.03836	0.239247
sly-miR-6023	120	NA	NA	NA	NA	20.3877	9.80318	-1.05638	0.703375	126.589	98.2898	-0.365039	0.587996
sly-miR-6024	120	NA	NA	NA	NA	8.36026	2.1484	-1.96028	0.65334	9.43017	9.13481	-0.0459082	1
sly-miR-6026	120	NA	NA	NA	NA	0.499745	0	-inf'	1	0.170529	0	-inf'	1
Notes:
CT - control, tetrad
CPM - control, post-meiotic pollen
CM - control, mature pollen
HST - heat stress, tetrad
HSPM - heat stress, post-meiotic polen
HSM - heat stress, mature pollen
NA - data not available
fdr - false discovery rate
