# Supplementary material for: Identification of novel small ncRNAs in pollen of tomato
Source: BMC Genomics. 2015 Sep 18;16(1):714. doi: 10.1186/s12864-015-1901-x (PMC4575465; doi:10.1186/s12864-015-1901-x)
Supplement: Additional file 4: Table S2. — Novel putative miRNAs in post-meiotic pollen with their chromosomal position, mapping coordinates, sequence of the predicted miRNA precursor, star sequence, and mature sequence. (XLSX 71 kb) [file 12864_2015_1901_MOESM4_ESM.xlsx]

## Sheet: Arkusz1
id	chromosome	start	stop	strand	energy	pri_sequence	star_sequence	mature_sequence
SL2.40ch12_12524	SL2.40ch12	63094877	63095144	-	-133.3	GATTTTAAGCTACTTCTCAAAGACATTGTTGACATAAGTACCTGTAGCCTCCCGACCTTTTCATCTCCGATTAGGGCAAGTGGGCGTTGCATCAAACTGTTCCAAATTCCAATAGGATTTAAAAATATTTCGATAATTTTATTTTAAATCCTATCGAAAATCTGAACAGTTTGATACAACACCCAGTTACCGTTCCGAGAGATGAAAAGGTCGGGGTGTCGAGGTTGCAGGTTCTAATGTCAACCATGTCTTTGAGAAGCGGGTGTCAAA	AGGTTCTAATGTCAACCATGT	ATTGTTGACATAAGTACCTGT
SL2.40ch09_6937	SL2.40ch09	51705112	51705381	+	-83.73	GCAACCTCGACAGCTTCGGCCTTTTCATCTCCCTACAAGGCAAGTAGACCTTGTATCAAACTGCTTCGAATTCCAATAAAATTTAATACAACGCCCAGTTGCCCTGCAGGGAGATGAAAAGTTCGGGGTTCTCAAGGTTGCAAGGCCTAATATCAACCATGTCTTTGAGAAGGAGGTGTCAAAATTAGCTCTAATATACTTATTTCCTCTGACTCCGGTGTGGGTGTATTCTAGAGGTCATATTCTTCATGATTTAATATTTAAGATTCG	GTTGCCCTGCAGGGAGATGAA	CATCTCCCTACAAGGCAAGTA
SL2.40ch00_1102	SL2.40ch00	12537499	12537768	+	-81	GAAATGGTCCTTTTTGTGTTTTTCCACAGCTTTCTTGAACTGCATCTACAATTTCAATTCATTATTGAAAAAGAAAAAATTGATTCATATTGTTGTTGCGGTTCAATAAAGCTGTGGGAAGATACAGATAGGGTCAAATAGAATTGCTACAATTGAATTGAAGTTTATTGGTTGTTTTGAGTTGAGGATCTATCGGAAACAATTTTTTATTCGCGTGTATTTTATCCTTTTAGATCTAACTATACGTATTATATTGGGTTTGTTGTTATT	GGTTCAATAAAGCTGTGGGAA	TCCACAGCTTTCTTGAACTGC
SL2.40ch00_1141	SL2.40ch00	12631154	12631423	+	-56.99	TATATGTATCTTTCATATTTTTTTAATTGGGGGAAATAAGAGATTTTTGAAATTTTTAGGGATAATGTCCAAGTACCTCCTCAACCTATGTCCAAAATCCCAGAGACACACTTATACTATACTAAGGTCCTATTAACCCCCTGAACTTATTTTATAAGTAGTTTTGTACCCCTTTTCAGCCTTTGTGACACTAGTTTGAAAAAAAAAAGTCAACCATCATTGAACTCACAAGATAGTGTCACGTAGACCGAAAGGGGACAAAAAATTATT	CTTTGTGACACTAGTTTGAAAAAA	CTCACAAGATAGTGTCACGTAGAC
SL2.40ch00_141	SL2.40ch00	2016837	2017106	+	-53.62	AAATCAGCCTTTCCCACATCGTTTCTCAAACAATTTTCAATTTTACAAAAGTCTCACAACGGTATTTAATCCTTTTTGAGGATTTTTGAGATTCTATATAAACCCACTTCATTCACTATTTTTAGAGGAGGATTTTTGAGGGGAAGACCAAAGACTACCCATAAATTTTAATAATTCTTGTTTCATTAGATAAATATTTTAATGTTTTTTTTGTTGTTTTTCGAGTGGAGGAGCTGGAGTCGTCTCCTTCAAACTCGTAGTTCAGGTTCG	CTTTTTGAGGATTTTTGAGATTC	TTCTCAAACAATTTTCAATTTTAC
SL2.40ch00_3421	SL2.40ch00	20038625	20038892	-	-52.12	GAGACGGAGAGAATGAACATACCAACATGACAGCTTTGACATGACGACGATCAAACTGGAATTCTGCTTCACCGGATTGCATAATGTCCATCATAGTGTCTACAAAGTCCTTATTTTTCTTTTGTTCCTTAGCATTGACATGTTCATCAATAATCTTCTCTACAAATGGATCAAGCACCTTAGAAGTATCCTTCATTCTGCGTGTGAGTCCTTGAAGGTCAATAACACCAAGAAATGGGAAAAAATCACCAAGATTTGGCGTTGCAGCTA	TGTCTACAAAGTCCTTATTTT	CATGACAGCTTTGACATGACGACG
SL2.40ch00_3791	SL2.40ch00	18265604	18265871	-	-74.37	CCTTTAACTTAGCTTCAAATCACATTTATGCTCTTAAACTTTGGATGTGCATAAATAGACACTTAAACTTGTATGAAGTTGAACAAATAAACACATATGTCCTACAGTGTATTGTGCCATGTAGGACTCATTTGTCTATTTATTTAAAAGTTGGATAGTTAAAGTGTCTATTTGTGCATTGTGAAAGTTGGAGGTCAAAGTTAAAACTTGAAGTCAAGTTTAGGGTCCAATATATGAATTATGCCAAAAAAAATCTCTTCACCCTTGAAA	TTGTGAAAGTTGGAGGTCAAAGT	TTATGCTCTTAAACTTTGGATGTG
SL2.40ch00_4396	SL2.40ch00	15325404	15325671	-	-51.9	ATAATATTATTTAAAAAAAGTGAGATAGGATAATATTAAAATTAAAATCACTTAGGTGGATTTCTTTAAATCTCACAAAATACGAGATAAAATAGTACTTCAAGATCCATTACGTGTTCAAGGACTTTTGTTCTACTTGGCATCTGTTATTTTGGCACAAAATTTTTTTTGGTTCTTAAAAAGAAACAGTTCGAGAAGGTTCAATTGGCGTTTCTATAGTCCCATATTTAATAATGCCCGAACTCTTTCTTCTGTATCGAGGATCATCGA	GAAGGTTCAATTGGCGTTTCTATA	TTTAATAATGCCCGAACTCTTTC
SL2.40ch00_5330	SL2.40ch00	8770264	8770531	-	-55.2	TATAGTCTTATTAGCTTAATTTTATAACACGTTATCAACACGAGACTCTAGCCAATTGAGAGTGAGTTTAGTTTTTCTTTAGCTCATATTTTGGTTGATCTCGTTTTGAGAATCAAGATATTATTTGCATAAAATCAGGTATGTACTTTCTAAAATCATTTTATGATTTAGAATGCAATAGTATTCAGTCACTAACAATTATCGGAAATCAAAGGCATGTACTATTATTGGTTAAATATGACATGCTATAGAGAACCAAAGTCATATACA	ATCTCGTTTTGAGAATCAAGATA	TAACACGTTATCAACACGAGACTC
SL2.40ch00_5585	SL2.40ch00	6581480	6581747	-	-129.67	ACTTATACTATACTAAGTTCCTATTACCCCTCTGAACTTATTTCATTAATAATTTTTTACTCCTTTTTAGCTTACGTGGCATTATCTTGTGGGCCCAATGATGGTTGACTTTTTTTTTCGAACTAGTGCCACGTAGGCTAAAAAGGGGTAGAAAATTACATATAAAATAAGTTCAGGGGGGTAATAGGACCTTAGTATAGTATAAGTGTGTCTCTGGGATTTCAGACATAGGTTGAGGGGGTACTTGAGTATTTTTCCTTTTGTATTTAA	AAAATAAGTTCAGGGGGGTAA	ACCCCTCTGAACTTATTTCAT
SL2.40ch01_1009	SL2.40ch01	2575786	2576055	+	-140.1	CGAGATTTTAGGACTAGCTAGTTTGAATTAGAACATTTTAGGACTAGCTAGTTTGAATTTAGGTATTTTAGGACTTGTTTGTATTTGGAATCTCAGGACTAGTTTGAATTAGGGTATTTCTTGAGTTTGATATTGAAGAAATACTCTAATTCAAACTAGTCTTAAGATCCCAAATTCAAACAAATCCTACATACGTTGACTCAAGCTAGCTAGTCCTAAAATACTCTAATTCAAACTGGCTAGAAATTTCAAAATCGAATTTGTCCTAAA	GTCCTAAAATACTCTAATTCAAAC	TTGAATTAGAACATTTTAGGACTA
SL2.40ch01_10390	SL2.40ch01	70879593	70879862	+	-79.84	CAGGTAACACAGTTATATCTGGTGAGATTTTACCTATAAATAGAATGAAGAAACTCACCTTCATTAGGTATCCGCCGTACAAACCCGGCCGAACACCGGCTTCCATCGGCCCTGCTTTTTTCTCTCAAGTTCGTGCAGACAAGAAATTGAAAATCAGGAAGAGGCATATTTCACGTTTGTGCGTGAATCTAACAACTCTTTTCATCTGAAAAACTGTTATTGTTTGCTAGATTCACGCACAAGCTCGTAATATGGCTTTTCCAATCTCTG	ACGTTTGTGCGTGAATCTAAC	TAGATTCACGCACAAGCTCGT
SL2.40ch01_10590	SL2.40ch01	71389466	71389735	+	-47.3	TATAGTATAAGTGTGTTTCTGAGATTTCGGGTATAGATTAAGGAGGTACTTGTAAATTTTTTTTTAAAATGTAAAACTATGTTGCTAGTGAGACTTGAACATGCAAACACTAACTCAATTATATATGATCTCGGAAACCATATTAAGGGGTCAAAATCCATTGAATTACAACAGTCTATTATGTCAGAAATATTCAAAATATATTATCTAATTACGTTATGTATTATTTAATTTATACGTATAATATTTTTTCCGACGAAGGTGACACCC	AACTCAATTATATATGATCTC	GATTTCGGGTATAGATTAAGGAGG
SL2.40ch01_1088	SL2.40ch01	2722512	2722781	+	-72	CCACGACAAGAACCCAGTACCTGAGTCGGTCCATAGAGATGTTTCAGTGGATGTGCAAGCTCCCTGGGAATTTGGGTCGACGCCATTGAAGCGAAATCAAGCGAGAAAAGGTTATCAGCATCAATGTGAGCTTTGAGAATCAGCTTCATATCAGAATTTGGTTTCAGTACTTGATTTTTGAGATGAGCTTCGATGAATTCAGGGCTATCGATAAGGGTTTTGATGGATTTCGATACGCACCTGAATCTTAACAACGACTTCACCGGAAGT	ATTCAGGGCTATCGATA	TCGATACGCACCTGAATCT
SL2.40ch01_11375	SL2.40ch01	73665788	73666057	+	-90.5	TCAGGATTTAGAGTTGATACAAGTCAAAATCCCTTATAAGTATTCAAGTGCTTTTGTGTGTTATGAACGTCTACATGCATAAAGATAGTGGGTGTGCAGATGTATGAACTACAGTTACAGTGATGAACTGAATCCTCTGTGAGGTAAAAATTGTATTACAGATTGAATCCACAAGATTTACCAATCCAAAACACTAGTATATTGTGTTTTTTTTCAGTTTTAAAAAAACACAATATACTAGTGATTTCAATTAGTAAATCTTGTGGATTC	AAACACTAGTATATTGTGTTTTTT	AAAACACAATATACTAGTGATTTC
SL2.40ch01_118	SL2.40ch01	331164	331433	+	-83.3	ATGACTGAAATTCCAAAAACACACCTTAACTAAACTAAGGTCTTATTACCTTCCTGAACTTATTTTTTATGTAATTTTGTGCACCTTTTTGATTTACGTGACATCTAAATATCTTCCACGCGCCTCAATTGCATAGAGTCACGGAGTACACGTAAGACAAAAGGTATGTAAAATACAAAAAAAAAAAAATTAGTTCAGGGAGAAATAAACCCTTAGTTTAGTTAAGATGTGTCTCTGAGATTTCAATTATAGTCTAGAGAGGTACTTGTG	CTGAAATTCCAAAAACACACCTTA	AGATGTGTCTCTGAGATTTCAATT
SL2.40ch01_11901	SL2.40ch01	74989995	74990091	+	-19.32	TTACTCCATTATTTATTATTTTTAAGAGATGTGTCAAGTCAATAGTGAATAACTATTATTGGACATCTGAAATAATTGAGTGTAATTTTATTTAATT	ACTATTATTGGACATCTGAAA	AGAGATGTGTCAAGTCAATAGTGA
SL2.40ch01_12400	SL2.40ch01	76334332	76334601	+	-52.03	TAGCATGTCAGTGACTATGTGTTTGGTTACTGATGGCTATTTGAATCTTTAATAACATCTTTTTCACTGTTAAACTATATTTTCCCCCAGGGAAGCCTTATAAATTACTTGAAATATAAAATATGCTACTCTTTTCCTCTAGTTACCTCTAAACAGCATGTCCACATTATTTCTCAAATAAAATAAAATAAAAAAACAAGAAGAAGAAAAAGAAAGAAGCAGCGCAAAACAGTAAACCCAGCATATTTGCTCCTGTTCGTGTATGTTAAA	GCATGTCAGTGACTATGT	TTGGTTACTGATGGCTA
SL2.40ch01_1245	SL2.40ch01	3116729	3116998	+	-88.3	AACTTTAAAGCTCTGAAGTAATATCTCTCCAGTCACCTCATCCGTATTTCTCGAATAGGTTGCTAATTCAAGCATTAGAGAAATATGGAAGAGGTGATTGGAGAAATATTTCTAGGTGTTACGTCGTGCAATTGCAAGATTTATCATTAGGTACGTGTGCGACAACATTTTGGGGAAGGCCAAACAATATAGGTATTTATCCTCTTCTAAGTAATCTAGATACACAATGTTAGAATAGTTGGCTTTCTTTTACTTTATGTTGCTAGGCTT	ATATGGAAGAGGTGATTGGAG	CCAGTCACCTCATCCGTATTT
SL2.40ch01_1253	SL2.40ch01	3120713	3120982	+	-57.09	TAAGAAAGTGTATTCGAGAATTTCGTGGATATATATAGTAATCAATGATTTGCGAAGATTGCAATATTATTTTTGGAGTCCCATATCGTCAGTGGGATGGGAATATGGATTCCTTATATGGTCTTTGGTAATATGAAGAATTAGGTGAATATGCTAAGGAGATGGAGTTGATAAATGTTCCCTTGACTCTCGTATAAGCGACAAAGAAACACTGCCATCCTCAATCTTCTCATCATAAGCATCTTTTTTTAAAAAAATAATGTTGAATGA	ATTAGGTGAATATGCTAAGGAGATGG	ATCTTCTCATCATAAGCATCTTTT
SL2.40ch01_1290	SL2.40ch01	3201917	3202186	+	-51.92	ATATTCAAGTTGAAACGGTAGTATGCCTCCCTAGTTTGACTTTGATGATGTGATTCACAACCATACAAATATAACAATTAAAGAAAAAAAAATTATTTCGATTAATTTACTTCGATGATATCTTCGTTACGTTGATGAAAAGTGTTTCACATCACGTCATATCAAAACAAAATCTATGTGCTCCTCATAAGACTTGTTTAACTTTTTTTTCCTTTAAGTTAGATTTTGAAGTGTGACGTAGACTTAAATTTAATTTGATATGATATTAGA	GTGCTCCTCATAAGACTTGTTTA	GATTTTGAAGTGTGACGTAGACTT
SL2.40ch01_12978	SL2.40ch01	77887671	77887940	+	-83.21	AAGAATGAAAAGCAATCTGTAATTAGGCAGCTGTGCATGGAAAACAAATGCAAGTTTCACATCAACTTATACAATTGCATACTTAGATCTTGTTAAAATTCTATCTAGGATTCAGGGCCCGAAAGCCTAACTTCATATCCACTATTAGATATGATCTGATATAACTTTTTTTGATTTGCTTTATCAAAAAAAGTTAGAGTGATATCAAAAAATAGTTAGAGTGATATCAGATCATATCTAACAGTGGATATGAAGCCCCCATCATTGGTT	CACTATTAGATATGATCTGAT	CAGATCATATCTAACAGTGGA
SL2.40ch01_14224	SL2.40ch01	81651855	81652124	+	-88.9	TATATTAGTACTTAAGTTCACTTATGCCCTTACCGTCAAATACTTGGTCCAAATACTATGCGCAATTGAGCAGAATAAGGGTGTATGTGGGCCAAGTATTTGATGCTAAGGGCTTAAGTACATTGAAGTATAAACGGAGGAAAAATACGCTCAATTTCACATAGTATGAGGGTATATTTGGACCTTTCCAGAACAATAGATTGTATCCAGGGAACAAGTTAGCTCATAGGGAATTGGCCTGCTGAACTGATCTTGCTTAGGGGTGGGTGA	ATTTGATGCTAAGGGCTTAAG	TATGCCCTTACCGTCAAATAC
SL2.40ch01_14243	SL2.40ch01	81730157	81730426	+	-47.6	CAAGTCTTTTACTTTTTCTAACCATCTAAATCTTGTCAATCAAATTGTACACTTATTTTGTGAAAATATGATTTGTTTAAGTTTAAATTATGAAATTCATTTAATAGTGAAAGAATTAAGGGTTTGTTGAAAATAATTTTCTATTTTCATGAAGATAGAGATAAGGTTGTCTGCGTCAAGTTTTCTATAATCACAAAATGAGTATAGATTATAATTTTATTTATCAAGATTGTGAATATAAATTTGTGTATGCTTTTGATTATTCTTTTT	GTTTTCTATAATCACAAAATGAG	CAAGATTGTGAATATAAATTT
SL2.40ch01_14464	SL2.40ch01	82368194	82368319	+	-63.2	TGCATTAGCTGGAGTACAAGCTTCCAAAGCTGCAGAAATGAGTTTTTTTTTTTAACTGAAAAAGAAAAACTATTTCTGCAGCTTTGGAATTTTTTACTCCAGCTAAGTTGTTGGTATCGTCAACCC	CTTCCAAAGCTGCAGAAATGA	ATTTCTGCAGCTTTGGAATTT
SL2.40ch01_14679	SL2.40ch01	82968318	82968587	+	-62.38	ACAGGTGGTGCAGCTAATAAAATCCTCCTAAAAATTTTATCCCATTAACTAATTTTTGAACACAAACATTAATTTTAAAAGTAACGACTACATGAGTTGAGTTGGGGAGTAGGGTATGGTGTTGAGAACTGATACTTCAAAATTTCTTCCGTCTGTGCTGGAAGTTGTTTATCAAGGCCTAATACCTAATTGTGCCCTTTAACTTGGCCTCAACTCATATCTATGTTCTCCAACTTTGAGTGTGTACAAGTAGACAATTAAGTTTTGTCT	ACAAACATTAATTTTAAAAGTAACGA	GTTCTCCAACTTTGAGTGTGT
SL2.40ch01_15139	SL2.40ch01	84522965	84523234	+	-83.8	GGAGTATCAGTGTAGAGCCATTTTGGCATTCTGTCCACCTCCCAGCTTGCTGAGGACTGAGGAGGGGGCCAAAGTGCCAAACTAGCTCTGCAGCTCTCTCTCTTTCACAAAACCTCTAAGATTACGTACTTTGTGCGCGTAGGGAAACAACCTCCATCTCTACCTCCAACAGATGAATATGTAGGGGTAAGATCTCCGGACCTCACTTGTGAATTACACTTGAGTATATTGTTGTTATCACTATTATTGTGTATAAAATTCATGTGCAAT	GAGGGGGCCAAAGTGCCAAA	TGGCATTCTGTCCACCTCCC
SL2.40ch01_15939	SL2.40ch01	87025279	87025450	+	-116.5	TCTCAGATCTCAACCACATCCATCAGACTGTGCCAACTTCAAATAAAGAAGAGAGAATCTAGGACATAACATCTGAGACTAAAAACAAGTAGTCTCAGTGTTATGTCCTAGATTGTCTTTTCTGTATTTGAAGTTGGCACCTTGTCTGATGGGTTGGTTGAGATTGGAGGAT	TTGAAGTTGGCACCTTGTCTGAT	CAGACTGTGCCAACTTCAAAT
SL2.40ch01_17190	SL2.40ch01	90175483	90175750	-	-52.01	TATTCTGGCGAATTATATATATAAAAACGTGACTAATTATACAAACTCGAAGGCGACCCACGTAATTAATGTATAATGTTAGTCGCGAGTGGTAATTATTGCAAACTATACATATGAGAAGTAAGTAAGCAGTATACGTTTGCTTAATATTTAATTCAATCCGATTTTCATTAATCTTAATTTTTTTATTCTCTGAAACTATTTTAGTACATAATAAAATTATTTTTAATTATGGCTCTATATATATATATATATATATATATATATATA	TAATGTATAATGTTAGTCGCGAGTGG	AAACGTGACTAATTATACAAACTC
SL2.40ch01_18210	SL2.40ch01	87372984	87373251	-	-45.3	TTAATAAAAAATATGAAAAAAATATAAAATTAACGCCAAAAATTAAAAAAATCAATATTGTAACCTTAAATTCAACAATTTCAATATTTTTTTAATTTTTAATTTTTCCGGCTAATCCCAAAAATGAGTTTATTAAGAAAAAATATAAAACTTATTCAAAAATTCGCAAATAAAAATAGGAAAATGTGAAAAAAAATTTAAAAAAAATTGTAGAAATTATTTAATTTAAGGTTAGTATATTTATTTGTGATTTTTGATGTAATATTTTTT	AAAAAAATCAATATTGTAACCTTAAA	TAAGGTTAGTATATTTATTTGTGA
SL2.40ch01_18228	SL2.40ch01	87333839	87334106	-	-82.6	CTTCCAACCTTTTGGAATCAAGTAACCTGCATTTAAGATATCTTTACTATTCATGTTAAATGAGTAATACCTTACAGAAGGATTGAAGGTATAATTAATAATGATACATATGAAACTTCATTTCTGTGCTTCAACCAACCTTCACACAACTAACACCAGTTCTTTGAGGCTTCTTTTTATTTTACAAGTCGGTGGACCCAGAAGTGTAATAATTTGGGTTCATTAACTTGTGGGACAAAAAGAAGCCTACATAATTAGTGTCAGCTGTGT	AGGCTTCTTTTTATTTTACAA	GTGGGACAAAAAGAAGCCTAC
SL2.40ch01_18518	SL2.40ch01	86516328	86516595	-	-47.9	AAATATTGCATGTTATTAGTGTCAATTAATCAATGGAGGGTCACCCAACTATTGTTGGTTGGACCTCTCCCATTGTAAAATTTTTCTAAAAAATCAATCTTTCTTTTCAATGAGTCTTTATTTCTTGCTTTCCCTTCAGTTAAAACTTTTAAACAAATACTTGTTTCTTACATCATATTGTTATTGCTTTATCCTGATTTGCTTCTTTACTTTCATTAGTAAAGTTTTGGTTAGGAGAATTCTTTGCGTTTATAAATCAAATCAAATGAA	TTGGTTGGACCTCTCCCATTGTAAAAT	TAATCAATGGAGGGTCACCCAACT
SL2.40ch01_19698	SL2.40ch01	82801299	82801412	-	-45.9	AAAAATTGGTGTGGTATGGATAGACGGGGACGAGCCAGAGCATGAGATGTGCAATTTTTGCTTTGCCTATTCCATGCACTGCCTCTTCCCTGGCTCTCCTCTCCCCACAATCCTTC	GACGGGGACGAGCCAGAGCAT	GCACTGCCTCTTCCCTGGCTC
SL2.40ch01_20400	SL2.40ch01	80640449	80640716	-	-47.89	ATAAAGTTGAACATATTCCGTCCAAAATTTTATAGATTCGGCTGAAAGTAATTTGAATTAGGCACAATTTTAAACCATTCAAATTTTAATCATTTTAATAGGATTTTCAATTGAACCTTATTTAATTTTTAATTTCAAATAGTTTTAATATTCTTTATTTGCATTGATATAATATATGTTCTTATATTGAATATATGAATTATTATCTATTTTATATCTTTTAATAACAATATATTGAAACTATTGAGATTAAGCTGGTCAAATTAAACG	TTCAAATAGTTTTAATATTCTTTA	ACAATATATTGAAACTATTGAGAT
SL2.40ch01_21922	SL2.40ch01	76182696	76182963	-	-102.03	GCCAAAGTCCGATTATATTAACTTTTACTTTTTTTCTTTTTAGAATAAATAAGTGGAAATTATCCATTTCCCACTTATTTACTCTAAAAAGAAAAAAGGTAAAAGTTGATAATTATCGGACTTTGGCCATATACACCATAATTTTTTGCCTTGCATCTTCTTGATGCCTTCTAATGAAATCTCCAGACTTCATTAAAAAAAAAGTGGAAACTATACCATCTTCTCTTGATGACATTGATTTCTGTCATCAGGTTTCCAACCTTGCTTCAG	TTTTACTTTTTTTCTTTTTAG	AAAAAGAAAAAAGGTAAAAGT
SL2.40ch01_2209	SL2.40ch01	5153487	5153756	+	-89	CGTTTTATATTTATACTCTTCAACTTTGAGTGTATACAAGTAGACACTTAAACTTGTATAAAATTGCACAAGTACACATGAGTCCAATGTGACATAATACAAGTAGGACACAAATTGTCATGTAGAATGTCACGTAGGACATGTATGTATTTGTTCAACTTTATACAAGTTTATATGTTTATTGTGCACACCCAAAATTAAAGAGCATATATGTGAAATGGGACCAAATCAACTTTATACAAATATAAATGTCTACTTGTGCACACCCAA	GTTTATTGTGCACACCCAAAATT	CTTTGAGTGTATACAAGTAGACAC
SL2.40ch01_23311	SL2.40ch01	72493269	72493536	-	-117.5	TAATGCAAGTGTTAAAGTGTTGTGCATTACTAATACCTAGAATTCCTTGGTATTAGTAATACACAACTTAATACACAATAGAGTGTATACCTAATGCTTGCATTAGTTATACATGACATGAAAAAGTGTACCAAACAAGGTACTACTAATACACACCTAATGCATGCATTATAATGTTTGGTAGAGTGTATTAGAGAAACTAATGTTTGCATTAGCTTGATGTATTAGTAGTACCTTATTTGGTACACTTTTCTAACTCATGCATAACTA	GTGTACCAAACAAGGTACTACTAA	AGTAGTACCTTATTTGGTACACTT
SL2.40ch01_24110	SL2.40ch01	70287885	70288152	-	-51.8	GATATATTGGTGCAGTTTTACAAATTGGCAAAGTTACATAAAGATAATTCATTTAATAGAAGCCATATGTATTCAACTTTGTCAAATAAGTTAACTCCCCAATAGTCATGGGTTACGTCTCATCTACTTAAATAGTGAATTTGTGGTTGATACCTTTGCCTTCCAAGTTCTAACTTGCTGGTTTTTTTTTCGATTTTGATAAATGGCTCTCGTAAAAAGTGATTTAATATTTGATGCTTGAATTCAAGATCTCTAATTAAAATTAAATGA	TTTGATAAATGGCTCTCGTAAAA	ATATTTGATGCTTGAATTCAAGAT
SL2.40ch01_26290	SL2.40ch01	61658779	61659046	-	-92.39	CTTTTTAACTAAACCTCATTTTATATCTATGTTCTCCAACTTTGAGTGTACACAAATAGAAACTTAAACTTGTATAAAGTTGAACAAATAGACATATGAGTCTTTTTGTGTCTATTTGTTCAATTTTATACAAGTTTGAGTATCTGATTGTGCATGCCCAAATTTAGAAGACATAAATATGAAATAAAATCATGTTAAGGAGCATATTTATGTATTATGCCTATTAAATAATAACATAGAGTATAATGACAATAAAAGAGATACCATTAA	AAATTTAGAAGACATAAATAT	ATCTATGTTCTCCAACTTTGA
SL2.40ch01_26584	SL2.40ch01	60216697	60216964	-	-138.5	TCTAAAATTTTACAAAATTAGCATAAACGTATTTCACAGTAACGTTTTAGGGTATATTTTATTTTTTAAAAGCTGACGATGTTAGATTGATATATGTTACTCACAGTAACGTTTTACTCCTAAAACATTACTATGAGTAAACGTTACTCAAAATAACGTTTTAGGAGTAAAACGTTACTTACAGTAACGTATATCAACCTAACACCGTCAGTTTTTAAAAAATGAACTCTATCCTAAAACGTTACTGTGAAATACATTTATACTAGTTTT	ACAGTAACGTTTTAGGGTATATTT	CTCTATCCTAAAACGTTACTGTGA
SL2.40ch01_27588	SL2.40ch01	52390051	52390318	-	-51.64	TAAAATAAGTTTGGGGGGGGGGTAATAGGACGTTAGTATAATATAAGTGTGTCTCTGAGATTTCGGGCATAAATTGAGGGGGTACTTGTGCATTATCCCCAATTTTAAATATACTAAATGCATTTTATCTACGTTTTGAATAAAAAATAGATTATATTTTTAGAATATATAACAACAATAACATACCTAGTAAAATTTCATTAAGTAGGGTTTGAAGTGTAACACTTCGATCTTAGAAAGAGCTAATTTTAGAAAGAACTAAATTTGAAA	TTGAGGGGGTACTTGTGCATT	TAGGACGTTAGTATAATATAAGTG
SL2.40ch01_28780	SL2.40ch01	33999890	34000157	-	-77.4	CGCTAGAACTGGAAGCTCCACCACGTCCTCTACCACAGCCTGCTGGCGCCTGAATACCCGGCCCTGTATGGCGCATAGCCACTGAAGAAGATGAACCAGCAACGGACCCTGTAGGCTGTTCCATACAACCTGCACTACCTCTAAGGTGACACTCCCTCATAGTATGGCCCTGACGGCCGCAAGAAAAACACGCACCTGTATCCCAACGACATTCCCAAGGATGGGACTTACCACAGCGAGAACACCGAGGCAAAGGTGGCCTCGACTGGC	AGCCACTGAAGAAGATGA	GTCCTCTACCACAGCCTGCTGG
SL2.40ch01_28863	SL2.40ch01	32967873	32968140	-	-62.3	TTTTATCCCTCCTTTTTGTTGATATTTGATCTCGTAATTGAAAAAAAATATACTTGTTTATTTATTTTTGCAGAAAATACGTTCGAATTGAGACGTCAATATGATATGGGATGGGAGCATCGGGGATGGGTTTGACAGGCGTCTTCGTGCGTTGGTGTGTAGAGGGTTTTTAAAGTGGGGGGCAGGCTAGGGCATTGGAAGGAATATTGTGTTTAATAAATTTAGAGTGCAATGATTGATGGATGCGATCATACCAGCACTAACGAACCG	TTTGCAGAAAATACGTTCGAATT	TTTGATCTCGTAATTGAAAAAAAA
SL2.40ch01_291	SL2.40ch01	830839	831108	+	-96.7	CAGAATCAGAACTCATTTAAGCATGGTTCATAGTGTTTGAAACATTATGGAGATGTTTAATTATCTTGAGATATGCTTTGGTTGTTTGTGCAAAACTTTGAAGTTTCGTCAAATTACATGAACTTTGTTTTGTGTCTCACACAACTGATGTAAGTTGTGTGAGGTCTCTTTTTGTTTTACAAGTCAGTGCGACCCAAATCGTTGGACTCACCAACTCGTGAAATAAAAAGAAGTCTCACGCAACTTGCGTTAATTCTGTGAGTCGCAAAG	TCGTGAAATAAAAAGAAGTCTCAC	GAGGTCTCTTTTTGTTTTACAAGT
SL2.40ch01_292	SL2.40ch01	831435	831558	+	-51.3	TTTTCAATTTAAGGACCCTAAAAACTACACTATTTCTGGTTCAATTTGTTTGCCCTACTTTACTTTTAAAGTAAAGTAAAGTGAGACGAACAAATTGAATCAGAGAGAGTATAGTTTTTAGTTC	GTTCAATTTGTTTGCCCTACTTTA	AAGTGAGACGAACAAATTGAATCA
SL2.40ch01_29572	SL2.40ch01	26190643	26190910	-	-54.37	CCACATGGTTTCCGGACTAAGATACGACGGGTGTGTATCATTAGGTCAGATATGCATTATTATACTTGACATTACATTTTGTTGCATTCAAAATACTTATTATTAATAAATTTAATATTTTGTTTTGCTGATGTTGTTAGTTCCTTTTGCAGAACATGTGATTGATGAATACTGAGCTTGTTGTTGAGGATAAGAAATTTGTTGAAGTGTTGTTATTGAGGATATGTAATTTGTCAATGTTTTGTTGTGACGAATATGTTATTTGTCTAA	ATTGATGAATACTGAGCTTGTTGTT	CGACGGGTGTGTATCATTAGGTCA
SL2.40ch01_32052	SL2.40ch01	5346269	5346536	-	-108.6	TACTTGGCTTTTTTACTACTGTATTTCCATTTCATATTGTTTTCAATTGCTTTACTTGAGCCGAGCGTCTCGGAAACAACCTCTTTACCCTCAAAAGGGATGAGTTAAGGCTACGTACACACCACCCTCTCCAGACTATTTGTTGTTGAAGCTTCTGCTTAAGTTGGTGTCTTAACTTGTAATTCACTTCTATCGTGGATCGCTTCTGCTTTTGAAGTACCATAGAAGTGAATTGCAAGGTAAGACACCAACTTAAGCAGAAGCTTCAAC	GTGTCTTAACTTGTAATTCACTTC	AGTGAATTGCAAGGTAAGACACCA
SL2.40ch01_32324	SL2.40ch01	4807512	4807779	-	-112.2	GAAGACACAAGTACTCCTAGATTATGATTGAAATTTCAAAGACATTTTAATTAAATTAAGGTCTTATTATCCCTGAACTTATTTTATATATAATATTGTACACCTTTTGGCTTATGTGGCACATTCCATGACTCCCCACGGAGTTGATGCACGTGGAGATGTTTGGATGTCACGTAAGCAAAAATAGTGTACAAAATTAAAAAGAAAATGAGTTCAGGAGATAATAAGACCTTAGTTTAGGTCGGATGTGTCTCTGCAATTTGGATCATA	TTTTAATTAAATTAAGGTCTTA	AGACCTTAGTTTAGGTCGGATGTG
SL2.40ch01_33500	SL2.40ch01	2004010	2004161	-	-82.5	TCTAAATATGTGCTAATAATGTCTTTGAAATGTTTCAGTGGAGAATGTAATCTTGGAATGTTTTGCTTTGGTGTCAAATAACACCAAAGCTAAATGTTCCAAGTCCACATTTCCACCGAAACATTTCAAAGACATCATGTATTAGCACATAATT	CTTTGAAATGTTTCAGTGGAGAAT	TTTCCACCGAAACATTTCAAAGAC
SL2.40ch01_34062	SL2.40ch01	438721	438927	-	-72.8	TGTTTTTTTTAATTATTTTTTTTTGCCAATGATGACTTCGGTTTAGGGTATTGATCCAACACTATAAAAAAAATGTGAGTTATACGGGATTTTTATGTGAATTAGTATGAAAATTCACAAGTAAATAAGTAACTTGTGAATTTTCATACTAATTTTGGGAAAATATCCGAATAATTCACATTTTTTTTAGTGGAACCGTGATTATAACT	AAAAAAATGTGAGTTATACGG	GAATAATTCACATTTTTTTTA
SL2.40ch01_4529	SL2.40ch01	23893334	23893603	+	-57.2	GTTAAAATCCAATAGTAGGTAAAACTTATTAGATACCAGAGTCAATGGTATCTAATAAGATTTCCAACCCACCTTTAGTAATGTTTTTTTTTAAATTTTGTATCTTTTGTATTTCATTTTTTAATTTGAATTTTTGCATCAGAATTGGATTCTGTTTTATTGTATTTGATTGTATACACCCGACATAATCTAAATAGAATTAGAAAGAGAACTTTTTATTATTCAAACGTACCAACTAGTTATGAAATCAAATTACTAGCCTCCACCCGT	TGGTATCTAATAAGATTT	AACTTATTAGATACCAGA
SL2.40ch01_4623	SL2.40ch01	24908212	24908481	+	-83.1	GAAACTTAATACAAAAACTGCAGATCTGCTCCGGTTTGATCAACACTCAGAATAATTAGAAGCCAAAACAAGGTTTTCGAATTTCCACCCTAAAAAATAACCTTCTTTTACTTCTAGCAATTCAGAGTGTTGATCAAACCTGAGAGAAATCTGTAGTTTTTATGCATAAAGTTTCAAAAAGAGAGAAAATGCTTTTATTTCTTCCTAAATGTGAAGTGTTTTTTTATTTGTTGATCAAGCCCTTTAGTATCACCGTTTATAGTTGGAGGA	CAGATCTGCTCCGGTTTGATCAAC	TGATCAAACCTGAGAGAAATCTGTA
SL2.40ch01_475	SL2.40ch01	1305499	1305768	+	-93	CACTTGATGAATATTGACTATAAATATTGTTCAGACTCTCCAAAAATGTTTCCGTGCTATGTCAGATCCTCCAAAATGCACTAATTCTGGAGGATCCGTGCATCACACCAGTCGATATGTTGTTGTTCAGACTCTCTAAAAATGTTGTCACACGTATGTCAGATCCTCCAGAAATGCACTTATTCTGGAGGATCCAACATCACACCAGTCGACATTTCTGAAGAGTCTGAACAACATAAAAGACCCGCCTACTGAATTCCGGAGTGTAAT	GTCGATATGTTGTTGTTCAGACTCTC	GAGTCTGAACAACATAAAAGACCC
SL2.40ch01_5556	SL2.40ch01	33377620	33377889	+	-63.5	TAGACTCATGTCCCTTAGTTGATACATGTATGAATGATACATGAATATGAGATGTCATTGACTAGGTAGGCTTAGTGCACACTTCTCATGCATGAATGAAAGATATGTGAGACCTTAAATGATGTTATGAAAGTCATGTATGTGGAAAAGGTTATGTTATGAATGTTGAAGTTGAGAGCCATAATGGTGTCCTTCATATAAAGGAATGGTGGACTTAGGGTTGATTGACTGGAATGACATCATATCATCCTTTGGAAAGTCATAATGAGC	GAATGTTGAAGTTGAGAGC	TGATTGACTGGAATGACATCAT
SL2.40ch01_5619	SL2.40ch01	33829184	33829453	+	-58.8	GGGTTTCATCATTTCATTGTATACATCTTAGGTTCACTTACTTTTGAACATACGCTAGACTTATGGGTATATACATACAATCCATGAGGTTTCATTCATAGTTCGTTTAACTGATTAATAACTTTCTAAGATTATGTGGTACAAGACTTATGCACCTTGTTTGTATGCCAAGATCTCGATTTTGATCTATGTGGGTAGCATTACTTTGAACATTTATTCACGTATGACTTATGTATCAATATGGAGTTTGGGCAAGGGAACCCGGTTTCG	CTCGATTTTGATCTATGTGGGTAGCA	TGACTTATGTATCAATATGGAGTT
SL2.40ch01_6969	SL2.40ch01	54319294	54319563	+	-74.6	TGACACTTTTGCCGATCTCGATTTGGATTCTCGAACTCTAAGAGCCGATTTCTGGAATTTGTTCACATCCGATTCGAGGGCATCTGTCCGCTTTCTATCCTTTGCAAGCGTGCTACAGACTCGATGGACAAAGTCAAGGAACTGCTTTGCCTTGTCATTGACTTTGATCACATCATCCTGAACTTTTGATCCTCTGTCGTCCAACTTTCTTGGGGCGAAGGATATTCATGATATTCGGAAAGATTTATGTTAATTCGCTCTGCGAGCAGA	TTCTGGAATTTGTTCACATCCGATT	TTGGATTCTCGAACTCTAAGAGCC
SL2.40ch01_8172	SL2.40ch01	62439588	62439857	+	-61.4	AAGTATGCTGAAAATTAACTCAGGATTACCTCTTGAAGCGTGTGTAGATATCTTGAAGTAAATCCAACTCCAGCTCTATAATCTTCTACAGTGATCCCAATCAACAATTGAACTCTCTCAATACTTGGGTGGGCAAGTATTGTATCGAATACTCTATTAAATCTAGGTTAGAAAAATCCCTATTTATAGAGATGTCTTCCTAGTCCAAAGAGGAGAAGAAAAACCAATTCTTTTTCTTTTAGGAGAACTTGAAAAAACACGTTTTCCTCC	TAATCTTCTACAGTGATCCCA	GGATTACCTCTTGAAGCGTGTGTA
SL2.40ch01_9338	SL2.40ch01	68112953	68113222	+	-46.12	GTAGTCTTATTAATCATTAAAATCATTTGTAATTTGATGAATCACCCATTTACCTAACTTCCCTTTTTCCTCCGTATCAATAGATAAAGGCACAAGTATATCACATTATATGACCGAAATTTTAGAAATATACTTTGATTAAATTAATGTCTTATTATTTCTAAATTAATTTTTTTTTAAATTTTTTTTATACCTTTTGGCTTATGTAACTCCATACAATTAAAGCGTGTGAGAGATATTTAGATGTCATGTAAGTCAAAAAGATTAATA	TTTAAATTTTTTTTATACCTTTT	AAGCGTGTGAGAGATATTTAGATG
SL2.40ch01_9345	SL2.40ch01	68168714	68168983	+	-107.4	ACAGCATTAGGTTGATGTACGTTACTGTAAGTAACGTTTTACTCTTAAAACGTTATTTTCAGTAACGTTTTACTCCTAAAACGTTACTATGAGTAACGTTTTAGGAGTAAAATGTTACTGTGAGTAACGTATATCAATCTGATGCCATCAACTTTTAAAAAATAAAATATATCCTAAAACGTTATTGTGTAATACGTTTATGCTAGTTTTGTAAAATTTTAGAAAAACATATTATTTTGGTGAATGGCTTTATATAATGGCGTAGTTTGG	GCATTAGGTTGATGTACGTTACTG	GTAACGTATATCAATCTGATGCCA
SL2.40ch02_13053	SL2.40ch02	44941453	44941720	-	-58.61	TTTCTGGGTAAATGGAATTGGCCCATCTAAGATAACTTAGTACTCCATAAATAACGCGAAATCTCAACACGCTGGAATTAGGGTTCCTCTATCACTGTGTTAAGAAGAGAGCTTGCAGTTGATGAAATTTTTTTTATATATATAAATTTGATTGTTTGTTTGAATTTGAATTGCACTAGGAAATAGGATCTGTGGCTTCAAAAGCATATGCCCAGACTCCTAATATATAAAAAGTGCATATACTGATTTAATAGGGTACCGCTTTGCAGC	ATGCCCAGACTCCTAATATATAAAAAGTGCATAT	TTGCACTAGGAAATAGGATCTGTGGCTTCA
SL2.40ch02_14117	SL2.40ch02	41472415	41472682	-	-63.9	TTAAACTAATATATACTGTTACGAAGTATTGAGTTGTAACGAACCATACACCAATCAATTTGAGTTCTGATTTTGATTTGTACGTCAAAATAATTGAATTCGAATCTATATGTGAACTTGATTACGATTAATGTTGGATATTTGTTCTGAGTTTGTTACTATGAATAGGTTTTTGAAAATCTCTATATTTGGATAGTCCTATTCTTATAGTAAAAAATTTAGGACTTTATAAATAGAAATTCGTTCCTTCTAACTTGGTTTGTTTAAAGA	CGATTAATGTTGGATATTTGTTCTG	GGACTTTATAAATAGAAATTCGTT
SL2.40ch02_15114	SL2.40ch02	38714207	38714474	-	-61.3	TTTTATTAACAAGTAGTAACATTAACATTAATATTGTTTTATCGACATATATGATAATATTTTTAAATTATAATTTATAATTTATTTTATTAATTATAAAAATAATATAATTTAAAAAAAAAAGGGACTGGCTCGGGAAGCCAGTAGTCCACGTACTTCTGGTTAGGTCGAGCATTTTCTGGCCCACACAAAAATGAGCTAGTCAGGCTAGACTTGTAAAATGTCAAAATCTGTATGGATTGGCTCAGATGGGATAAGTTAGCCCATATT	ATGAGCTAGTCAGGCTAGACTTG	AAATCTGTATGGATTGGCTCAGAT
SL2.40ch02_15506	SL2.40ch02	37637371	37637638	-	-107.1	AGGACAAATATACCCCTCAACTATCGTAAATGGTATGCAGATATCCTCCGTCATACTTTTGGGACAGTGGTTCCCCTATCGTTCATAAATTAGAGCATATATGCCCTTCACTCTAATGGAAGACTAAATAAGGCCTCGTGACGCTATCTTATCCGTCGATAAATGTCGGATCGGTGGATAAGATTATGACACGTCTATGTCCGTCCGTTAGTATAAAGGGTCTGTATGCTCTAGTTTTTGGACGGCAGACATCAATGTCCCAAAAGTATG	CTATCGTTCATAAATTAGAGCATA	TGCTCTAGTTTTTGGACGGCAGAC
SL2.40ch02_15674	SL2.40ch02	37144541	37144808	-	-68.66	TAGAATGAACGAAGAAAATATTCTGGTAGAAAATTAATTAATACATGTTTATAATTTTTGAATAGAAAAATACATAAGTATCTCCTCAATCTATGTCCGAAATTCCAGACACATACTTATACTATATTAAGGTCTTATTACTCCTGAACTTATTTTCTATGTAATTTTCTACCCCTTTTCGGACTATGTGGCACTAACTTGAAAAAAAAAGTGAACCATCGTTGAACTCACAAGATAGTGTCACGTAGAACGAAAAGGGATAGAAAATTA	CTATGTGGCACTAACTTGAAAAAA	CTCACAAGATAGTGTCACGTAGAA
SL2.40ch02_17391	SL2.40ch02	32615898	32616165	-	-75.25	TGTCCCAATCATGTCTATAGTTTTTGTAGGAAGTGTTTGCAATCTTCTGCTGACAAATGTGGGACGCGATGTCCCAAGTGCAGACAGCTTATCAGGTACTCCCTCCGTTTCAATTTGTTTGTTTTACTTTTCTTGTTGGTCTGTTTCAAAAAGAATGTTTTTTCCCCTTTTTGACGATACATAGAGCATAATATCATAAGATTCAAATGTTTTATATACTTTCTCAAACTCTGTGTCAAGTCAAAACCAGACAAACAAATTGAAATGGAG	CTTTTTGACGATACATAGAGCATA	AACTCTGTGTCAAGTCAAAACCAG
SL2.40ch02_17742	SL2.40ch02	31929132	31929399	-	-46.4	TGGTAGCGATTTATTTTAATTTTTTTTAATTAAATCGCTGCAATAAGCAATTTTTTAAATTAAAAAAATTTTTAAAATGTTAAAACAGTGATTTTATATATAAAAAAAATTATAATATTTTTTAAAATTTATGTATATAACTTATAAGAAAATATACATTATTTTAGAAAAAATTAAAAATAAGTAAAGTAATAAATATATTTTCTTTCTAAAAAAAGATATTATATTGAATTTAAATTTAAATAATATTTGAATTCAAATAATTAATTT	TAAAACAGTGATTTTATATATAAA	TAATTAAATCGCTGCAATAAGC
SL2.40ch02_17833	SL2.40ch02	31618203	31618470	-	-90.2	ACATCTATATGTGACAAAAAAATGAAATAGGCATGTTCTATTTAATTTTGAGCAAATGAAGTAGCATAATAAGTAGATGTGGTTTGATCAAGATGTTGGGTTATTTGATTTACTAGCATTGTTATTCTTATTCTGCTTTAGACTTTCTTATTGTTTACGGTCCCAGTAAGAGTACATAATTATCTGATATACTTCGATTTTAATTAAAATTTAAAATTTAAGTAAATTAGATGATTATGTGCTCTTGCAGGGACTTTCAGCAATGAGAAA	GTAAGAGTACATAATTATCTG	GATGATTATGTGCTCTTGCAG
SL2.40ch02_18083	SL2.40ch02	31107405	31107672	-	-86.7	TTGTTCTCAACAAATTTTGATTACTTTTTTCTTTCAGGTTACCGACAAAGGATTGGATTAGTGTTCACCCATTGTTGAAGTTAGAAATTAGATAAGGATAAATTTCAGAAACTACAACAATGGATTTGTGAACACCAATATTCCTATGTTGGTTTCCTCAAAGAAAAAAGTAATAAAAATATGTTGTTAGCAATAGTGGATTTACATTAGGAAGTAAGGTTTAAAATAAGAGATTTTAGTAAGTCAATTGAGATCGAAGATTAATTATTG	GTTGGTTTCCTCAAAGAAAAAAGT	TTTTTTCTTTCAGGTTACCGACAA
SL2.40ch02_18232	SL2.40ch02	30689033	30689300	-	-55.3	ATGAGACCTTAGTATAGCATAAGTGTGTTTCTAAAAATTTGGATATTGATTCGAGGAGGGGGGTAATTATGCATTTTCCCTATTTATATATAATTAAAATAATTTTATATATGTATATATAATAGCTGTAGAACCCCCTTTGACTACTTCACGTGTTTATTTCTACAAATTTTAAAGTCCTTTATCAAAAATTAGTCCTGAATCTGCTTTTATTGTTGACTATAGATGATTTTAAGAAAGTTAGAGATGGACCGAATAAATAGCCGATAA	TTCTACAAATTTTAAAGTCCTTTA	GATGATTTTAAGAAAGTTAGAGAT
SL2.40ch02_18970	SL2.40ch02	29117072	29117339	-	-69.42	AGAGTACAATCAACGGAAGACGAAGAAGAAGAAGGAGAAGAAGCAAAGGAATACATGTTCTCTGAATGGTTTTCGTCTTTTTGATGATACTCATGATACAACATTGAGTATGCAGAAGAAGCGTTGTTATTCTCATGATTGTAGTACAAATTGCAAGTGCAAGGACCACCGTGACAATAAGCGTTTCCACAACTATTCATTGTGTTTGTGTTTTGTTTTGTTAAAAATAAAAATGAAATGACAAGAATCAAAGGAGAGAGTTGTGGGCTT	GTGTTTGTGTTTTGTTTTGTTA	TAAAAATGAAATGACAAGAATCAA
SL2.40ch02_2002	SL2.40ch02	18974217	18974486	+	-113.6	TGAAGTATAGTATCAATTAAGCATATCGATTATTTTTTACAAGTGTCTCATCTGTTTCATCAATTCCTAGCTATTGTGTCTTGTGTTAAGACTTCCGCTTTTTCAAACTCTTTATGTTGATGAAAATGTTCTTTAGAATCTTTATTTTTACCATCTGCTAAGTGGCTTGTGTAGAGGCCCTACACAAGCCACTTAGCCCACACAATACAAGATAGTAGAAATAAGGATTTTAAAGAACATTATCATCAACATAAAGAGTTTGACAAAGCG	AAAATGTTCTTTAGAATCTTTAT	AAGGATTTTAAAGAACATTATCA
SL2.40ch02_2005	SL2.40ch02	18975043	18975312	+	-53.7	AATAGGACCTTAGTATAGTATAACTGTGTCTCTGAGATTTCGGACATAGGTTGAGAGGGTACTTGTGCATTGTCCCTTATTTTTGTCATATTATTGATACTGACAGTTCTAAAAAAACGAGAGAGTGATCATACAGTAGGGAGATCGTTGATGGTTGAAAAAAATTAGATAATTTTCAGTTATATCAATTACCTAACGGGTAAATTTGTTGTGAGCTCAAACAAAAATCATTCAATAACTGTATTTTAAAATTGTCATAGCATGTGAGTC	GTCCCTTATTTTTGTCATATTA	CTGTGTCTCTGAGATTTCGGACAT
SL2.40ch02_20103	SL2.40ch02	22234693	22234960	-	-63.31	TGAACCTCCGCCCTTCCCGAAAGAAGGCATTACCGCTCATAGCTAGCCTATCGATGCTCGGTATAAAGTTCCATTACATTCAACTCATACATCATGGAAGCTGGCTTCTAGTATGCGGACATCATAGCTCAATAGATGATTTCTCATCTCATCATTAGTATTAAGTGTTTTAAACTCAATATTTTTCATTTAGAGTGTTCATAGGGATGGGTCTCTTCATTATCTTACACTCTTATTGGTGAGTACGTATTGGTAACATTTACTTAGGCT	TTTTTCATTTAGAGTGTTC	ACACTCTTATTGGTGAGTACGT
SL2.40ch02_20937	SL2.40ch02	19155780	19156047	-	-125.19	ATTTAAAAAATAAATTAAACCATTTAGTGATCCATCCATCTAACCTGACCCATTAAAAAATATGATATGACCCATTTTATTTTATCTTTAATTTTAAATTAATTCCTCTCTTTAAACCTTGAATTAGGATTAAAGACAAAATAAAATGGGTCATATCATATTTTTTAATGGGTCGAGTTAGGTGGGTGGATCACTAAATGGTTTAAATGCTATTTTTATTTTTTAAAAATTTTGGTTTGTTATATAAATAATTAATATCAATAAATTTTA	GAGTTAGGTGGGTGGATCACTAAA	TAGTGATCCATCCATCTAACCTGA
SL2.40ch02_21042	SL2.40ch02	18483823	18484090	-	-53.66	TACCCCTAGCTGCTGCTGCTTCTATCCTCAGACCCTTAGTTCTCTAAGTGTTCATTCTCTGAAAACAACAAGGATTAATGTCAGACACGTTCATAGCCCCAAGAATTCAGACAACATGAAAAGCACAATAAGATCAGAAGAAGGGAAGTTTTTCCTACGCATCATGCAGTATCTAATCCAGGATAGTGGTGCACTTCACTACCATGACTTAGAAACTACTCAATGTAGTTGATATGAACTCATTATTCTAGGAATTTAACCTAGCGCTCT	GATAGTGGTGCACTTCACTA	TTGATATGAACTCATTATTCT
SL2.40ch02_21480	SL2.40ch02	16589617	16589884	-	-84.92	TTGTGCTAGTAAATTTATTTAAATAAATTAGCTTAACAAATTATTTAGAGAGAATAATTTGTAACAAACAACTCTCTCTAAATAATTTGTAAGCTAATTTATTTAAATAAATTTACTAGCACAACCATAAAACATAAAATCAAAAAAATAAACAAAATAATTAAAATGTTTGTGCGGTTTTCTAATATTTTTTTATTTTGAACAACTTATAAAATTGAATACATATTAAAATTACAACTTGCAATTTTATGCGAAAATGTAGATGATTTA	TAAATAATTTGTAAGCTAATTTAT	AAATTAGCTTAACAAATTATTTAGA
SL2.40ch02_21504	SL2.40ch02	16516439	16516706	-	-74.41	GCGGTGAACGTGTAAGAAGGATGTGCCTGGCTCCCTGTATGCCACACACATTCACCAATTCTTTGATTGACTGATCAGTGGGTGGCGTATAAGGAGCCAAGCATACCACCCGCTTTCCCATTTGATTTCTTGTTTTTGTTTTTGTTTTATTTTGAGATTACAATATTTGTTGATTTGAAAAACAAAAGTCAGCTCTTATAAATTCCCCTCATTTTCTAATTTGTGTGTATTATGTGATTATGATACGTTGATTTCATCTGTTAATTTTGC	GGCGTATAAGGAGCCAAGCAT	GCCTGGCTCCCTGTATGCCAC
SL2.40ch02_22756	SL2.40ch02	4981050	4981317	-	-54.53	TATGATCTTATTTTCAAAACATAAGAAATCAAAGTATTTTGGCCTCTCTCATATCTCATAAACCAATCCAGAATGGGTTTGATTAGAAAATTATGATAATTCATTGAGTCATCTTGTATATAAATACATGATTCGTTTCTATGTTTACTAGATAAAAAATTTAGAACATTCAATGTCACATTCAATAAAGATTTATGATACCCGTATAGGATGTACTCAATTTGTAAGATCCTGACCCACTGATGTATTAGAAATAATACCTTGGGACAG	ACCAATCCAGAATGGGTTTGATTAGAA	GAAATCAAAGTATTTTGGCCTCTCTC
SL2.40ch02_22948	SL2.40ch02	2108032	2108299	-	-96.92	TAGGGTTTAGGGTTAGGGTTTACTATGATCGAAATCCCAAAGACATACCTTAACTAAAATAAAGTCTTATTAACCTGAACATATTTTTGTTGTAAACTAAGCCAAAAAGGTGTACACAATTATAAAAAATAAATGGATTCAGGGGTAATAAGACCTTAGTTTAGTTTAGTCAAGGTGTGTCTTTGGGATTTCGATCATAGTTTAGGGAGTACTTCTACCTTTCCCTTCTTAATTGTCATACCTTTTCTAATTTTTTTAAATGATTTTTTT	GTGTCTTTGGGATTTCGATCATAG	ATGATCGAAATCCCAAAGACATAC
SL2.40ch02_4641	SL2.40ch02	30794561	30794830	+	-144.46	ACCCTCTCAATCTATGTCGAAATCTCAGATAAACACTTATACTATACTAAGGTCCTATTATCCCCTGAACTTATTTTATAAGTAATTTTCTACCTCTTTTCAGTCTACGTGGCACTAGCTTGAAAAAAAAAATCAATCAACGTTGGACCCACAAGATAGTGTCATGTAGGCTAAAAGGGGTAGAAAATTATTAATAAAATAAGTTCAGGGAGGTAATAGGACCTTAGTATTGTATAAGTGTGTCTATGAGATTTTGGGTATAAATTGAGG	TATGAGATTTTGGGTATAAATTGAG	CAATCTATGTCGAAATCTCAGATA
SL2.40ch02_6653	SL2.40ch02	35920218	35920487	+	-54.62	CTTAAAAGAGCATAAAATGCAAATCGAACAAGTAAAAAAGGACGGAGGAAGTACAATTTAGAAGCAGCTGGCTGTTGTGTGTGACTTTAGAGGAAGAGAAAAGTAAAAACCACCAATGGTCCTGATTCTAATGCATTTTTTCTGCATTTTGTACTTGAAAATATTTGATTTCATTATATATTATTAGTATGTTTTACACACTATATAACTTACTAACATGCATGATCAATTATTTCATTCACTTCCAAATTTGCTCAAAAGGTTTCAAAG	CTGCATTTTGTACTTGAAAATATTTGATT	TCGAACAAGTAAAAAAGGACGGAG
SL2.40ch02_6895	SL2.40ch02	36477104	36477373	+	-76.74	CAAACAGACCATAGAGTGATTTACGTAATTAACATACAAGGCTACTAAACAACCCCAAGAAACAAAATTAGGTGGTTGCTCAGGGGTAGTCTTGTATGTCGTTTATGTATGTATGGTCTGGAACAATCTTTGCACGCTTGGGTTGGGAAGTTCAACACTGTAATTTTATTAGTGTATTTTTTTGGCATTATGCATCAAATTGAGTATTTCATGAGAAGCACATTGAGATTGATTGACGTTATGCATCAAATGCAGTATTTCATGAGAAGA	TCTTGTATGTCGTTTATGTAT	ACGTAATTAACATACAAGGCT
SL2.40ch02_702	SL2.40ch02	9370062	9370331	+	-62	AAGTTGTGATTTCTCTATGATGTTTATGTTAGCCTATGAATGATAATATGCTAATGAAGTAAGCATGATGTTTCTATGAATATATTTTGGGATAGGAACATGCTAAATGTCATATCATGATAAGAATATGAAAATGAAAGTATATGATATCCTCTTGTATGCTTTACACAACGTGATTATGTTATGTTAATCTCACATACGAAGGATTATGATGAACGAAAATTCTCATCTAATCTATGACGAGATCATGATCATGTTTATAGAAGGATT	ATCTCACATACGAAGGATTA	ATCTATGACGAGATCA
SL2.40ch02_7283	SL2.40ch02	37445920	37446189	+	-46.7	CATCAACTTTTAAAAAATAAAATATATCTTAAAACGTTACTGTGGAATACGTTTATACTAGTTTTGTAAAATTTAAGAAAAACATATTATTTTGGTAAATGACTTTATATAATGACTTAGTTTGATTAAAACCTCCAACTTCTTCTTCCTCTTCCTAGCTATCTCTTAGCTGGTTTTTTCTTTTTCTTCTCATCATAATGAAGCTTCCTTCATTAACGAACATGGTATCAGAGCTTTGTGCTTCTCAGTAAACACTGATGAAGCTAGAGA	TACTAGTTTTGTAAAATTTAAGAAAAACA	TATATCTTAAAACGTTACTGTGGA
SL2.40ch02_7628	SL2.40ch02	38172437	38172706	+	-46.69	TAAAGTGAGAGACGAGTAACAGTGGCGAACGAAATCTGGAAGAGTGGAGAGCGAGATCTTGGAAAGTGGCGAACAAGATATGGGAGAGAGGGAAAATAGATTCGTTTAATGGTCTTATAGATTCATGTCATGTGTACTATTTAATAATTTATGGTTGAGATTCTTTTTAATCATATACTCGTTAATTATAATAATAAAAACAGCAAAGCAATCAACTTTTTTATTTTTTAAAACTATCAAATAAAGTGATCCTTTTCAATTTTTTTATTT	GTGGCGAACGAAATCTGGAAGAGTGGA	TGGTCTTATAGATTCATGTCATGT
SL2.40ch02_8209	SL2.40ch02	39755833	39756102	+	-51.73	ACTCGATTGATAGCTTAATAAAAAATAAGTTATTTACTAGATTAGATAAAATAAATTATTTATATATAGAATTAAGGCATAATACATGTATTAGAACTTAAATTTGACTTTAAATTTTTAATTTTGACCTATAACTTTCATAATACACAAATAGGCAATTTAACTATTCAATTTTTAAATAAATAAACACATGAGTCCTACATGACAAAATACACGTAAGATAAAAAATGACCTGTAGGACATGTGTGTTTATTTGTTCAAGTTTAAACA	CATGAGTCCTACATGACAAAATAC	AAAATGACCTGTAGGACATGTGTG
SL2.40ch02_8315	SL2.40ch02	40103203	40103472	+	-87.84	AATCCGGGCTCTGCAACTATGTTGAACTGCGTGACTATCTCATTTAAAAGGTTTAGATGAGATAGTCAGACACTTCAACATTGTATCAAGCCAGGCCCGCCCAATTGTTGTTTCACTGATGTTGGGCCCCCATATTATCTTGTCCACTCTCCAGTTGGCAGACCTGGGTGCGTGGGTGGTTTTGAATTGTCCTACATTCATGGGTAGGAGGCAATTTGTCTCCTTATATAGTCTTTGGGCAATCCTTATCTCTTGAGCTAGCTTTTTAGG	GAGATAGTCAGACACTTCAAC	TGAACTGCGTGACTATCTCAT
SL2.40ch02_8754	SL2.40ch02	41265590	41265859	+	-69.56	CTCGGCTTAGCTGCCTTTTCACCTCTTCTCTTCCGTCGGTCTTGTACTGAGCTGTACCCATAGATCTATATGAAAAATAGATATATGAAAATTCAAGAAATTCATTTTCAAAAACCCGGGATTTCAGAGGCGAACGACGACATAAAGGTTCCCCAAGTCATCCATGGCGGCCGGGCAAGCTCTCGGCACATCCAATTCCATTCCGATCAACAACTTGGAGGTATGGCTGAGTGGCTTAAGGCATTGGGTTGTTATTCTGGTAGACATCAC	GCCGGGCAAGCTCTCGGCACATCCAATTCCA	GAGGTATGGCTGAGTGGCTTAAGGCAT
SL2.40ch03_10164	SL2.40ch03	54364833	54365102	+	-73.12	CGAATCACATATATGTCCTTCAACTTTAGGTGTACACAAGTAGACACTTAAACTTGTATAAAGTTGAACAAATAGACATACATGTCCTACATGTCATTTTTTGTCCTACGTGGTGTCCTACGTGTATTGTGTCAAGTAGGACTCGTGTGTTTATTTATTTAAAAGTTGAACAGTTAAAATGTCTGTTTGTGCATTATGAAAGCTGGAGGTTAAAGTTAAAATTTGAAGCCAAGTTTAGGATCCAATCTCTCTATATATATATTATGCCCA	TCTGTTTGTGCATTATGAAAGCTG	ACTTTAGGTGTACACAAGTAGACA
SL2.40ch03_10766	SL2.40ch03	56982838	56983107	+	-112.02	GATAAAACAATATTTAATTTATTTTTCTTGATAAAAGATGTGCAGTTTTCTTTTTTTTTAAGGGATAATACACAAGTACCCCTCAATTTATGCTCAAAATTTCGAAGACGCACTTGTATTATAATATGGTCCTATTACCCCCTCAACTTGTGTTAATAATTTTCTATTCTTTTTAGGCATATGTGGCACTGTCTTGTGGGTAATAGGACCTTATTATAGTATAAGTGTGTCTCTGAGATTTTAAGCATAGGTTGAGTGGGTAGTTGTGCA	CTCAAAATTTCGAAGACGCACTTG	AGTGTGTCTCTGAGATTTTAAGCA
SL2.40ch03_11355	SL2.40ch03	58816020	58816289	+	-76.65	TATCAACTATACAGTATACACTATATATATATATATATATTATATACATAAGTAGGTAGCCAAGTCCCTTATCAAACATGACTCTTCCTAAATGCCATACAAAAAATGTTACAACTTAATAAAGGCTTCCACAGCTAAACTGAAATGGGAGTTGAGCCCAACAAAAACTTTTGGGAATGGGTGGGTCGGTAAGCTTTTCTTTTTTTATATGTGTGTTCCCTTAGCTTACCAATTCCACCCATTCCTATGGGTTTTTGGGCTTTTATCCTT	GGGAATGGGTGGGTCGG	ATTCCACCCATTCCTAT
SL2.40ch03_1332	SL2.40ch03	6667726	6667995	+	-74.3	TTGTAGTTAATAGTATAGTAAAATGATGTTGGAATGGCTCAATCAAATCAAATTTCTCAAAGTATTGGGTCATTTCATTTGATTGAGCCGTGCCAATATCATCTTACTTATATATACTCATCCATCTTTTTTTTTTTTAGTGTTGATTTCTCAGATGATCGATTGACTAATAAAAGTGTTGTATGAAATTGAAATTAAGAAAGAAAACTGACTTTCTAAGATAATAGTACTTAGTTTGGGTAATCAGCCCCTCCTATTTTATATCTTTAT	ATTGAGCCGTGCCAATATCAT	GATGTTGGAATGGCTCAATCA
SL2.40ch03_14367	SL2.40ch03	62165461	62165728	-	-109.8	AAGAATGTTTAGATGTAAGTAGGAGCTCCTTTCAAGCCAAGACCGAGGGACGAGGAGCGGCAAGAGCTGCCTAGTCATGCATATTGGTTAACCTTAACAAACAAATTATGTATAGTGTTAAGATTAACCAGTTGCATGGCAAGGGAGCAACTACTTCCGCTAACTTGTCTCACTTATTGGACTGAAGGGAGCTCCTATCCATTTATATATAGTTAAGTTAACTATATAAAATATATTAATTTTGACCTTAGCTTGTTCTAGCTAGTTAAG	GAGCTCCTTTCAAGCCAAGA	TTGGACTGAAGGGAGCTCCT
SL2.40ch03_14451	SL2.40ch03	62011412	62011679	-	-73.1	CAGTAATTAAAATGGAATGGACCACGAGAAAGAATTGCTTACGTGGCTAATATCTCTAAATCCTACCATTATCGGTTCGAGTCACCGAGCAATGGAAGCTCCCAGGAAGGTGTTAGCCACTTGAGCAACTCTTTCTTTTTATCGTAAATAGTTTCAAACTATTTTCTCCGTCCGGTATTGTTCGTCATGATTTCTATTTTTCATACTACAAAAATTGACTAACATTTTAACATGTGTTTTTTCATCATATTAATATACAAAAAATTGTAA	CCACTTGAGCAACTCTTTCTTTTT	CGAGAAAGAATTGCTTACGTGGCT
SL2.40ch03_14521	SL2.40ch03	61831390	61831657	-	-47.3	GAGAGTGGAGGAGAGGTGAATTCTGAATCTATATTGGCTAGATAATTGTATATTATACATATGCATTGTATAAAAAGTAGGTGAGATTGGGAGAGAGAGGAGAGAGGCGAGCGAGATTAGGAAAGGGAATAGAGATGGGGGCGAGAGGGCACATAGTGGGAGAGAGGTGAATTGTATATGTATATTGATTAGATAATTGTATATTATACATATATATTTATATATTCTGATGAATTATACATATATAAATGTGACTAATTATACAAACTT	TTGTATATGTATATTGATTAGAT	CTGATGAATTATACATATATAAAT
SL2.40ch03_15919	SL2.40ch03	57724015	57724282	-	-54.16	ACCAGATTCAGCTTTGCCTACTTTCTTTAAAGTCTCCGACGGATGCTCGGAATTCGTTCGGAACCTGATAAAAATAAAATGGATATGCTGCCCTACCAAAGTCGACATTCCGGACTCAAAGGCGCAGTCGAAATTTTCATCAAAGGTCACCTCGATAAAATGTGGGTCCCACTTCCATTGGCCATTTTAAGTCAAAAACCACAAAAGGACTCGGAAAAATATCAAAAACCTCAAAACCCGAAAGAAGGGTCAAACTAGACCAAACTCGAC	ATTCGTTCGGAACCTGATAAAAAT	CTTTAAAGTCTCCGACGGATGC
SL2.40ch03_1669	SL2.40ch03	7461863	7462132	+	-80.72	TTCATAGTGCTGGTGGATTATTCCAAAGGGATCGCATTGATCCTGTGTTCCAAATTAATTAACCATGGGACTATGGGATCATGCGATCTCTTCGGAATTCTCCACAATATTGGCTCTAATTAAATTAACAACTGATCGAGAATCTAGTATCAGTAAATTCAAAATGAGTATATATAGTTCGAATCGAACTCCTTACGCAAATACTCTGAGGTGAGATTAATTTCATAATTCCTTTCTCTTGAGCAATTATATGTGTACTATTGTTATTTT	GATCATGCGATCTCTTCGGAA	CCAAAGGGATCGCATTGATCCT
SL2.40ch03_17546	SL2.40ch03	52475337	52475604	-	-60.93	AGGTCCGCTGACTATTACCTGATGATTCACTTAAGAATTTGGGGCGAGTTTGATCTAATAGCCGCATAACCCAATATGTGAAAAAATCATCAGAAATTAAGCCATTTTTGTTGATTTTTTTAGCAGTTTGAGTCTTTCTTTCGAAAGAATCATATTGCTTTATATCCAAAAATGACATTCTCATATCTTACAACCTTGAGCAGAATCTTTGCTATTACTATTTGAGAATTGCCATGAGAAGTACATTTTTAAAATTAAATTCATACTTTT	AATGACATTCTCATATCTTACA	ATTGCCATGAGAAGTACATTTT
SL2.40ch03_18540	SL2.40ch03	49043336	49043603	-	-62.2	TCGTTTAAGTATTAAGGAGAGTGAGAAATAATTGTAGTTTCTGACAGATTTCATGTGAATATTTAATATCATTGTTGAAAGAAGTTCCACAATGAAATCTGTCAGAAGTTACATTCATTTCTCTCACTTCTTATAAAGAATGTACTTTTTTAGGGTTCTTTTTAAGGTCGAATTCATAAACATGTCTCTAAACTTATTGAGTTTTTTTTCCAATTATTTTAACTATGTCATTTTCCTATTGAATCATTGAATCATCCATAATTTGTTCCT	ATCTGTCAGAAGTTACATTCA	ATTGTAGTTTCTGACAGATTT
SL2.40ch03_18558	SL2.40ch03	49031396	49031663	-	-62.1	TTTTAGTATTAAGGAGAGTGAGAAATAATTGTAGTTTTTGACAGATTTCATGTGAATATTTATTGTCATTGTTGAAAGAAGTTCCACAATGAAATCTGTCAGAAGTTACATTCATTTCTCTCACTTCTTATAAAGAATGTACTTTTTTAAAAGGCCGAATTCATAAACAGATCTCTAAACTTATTGAGTTTTTTTCTTCAATTATTTTAACTACGTCATTTTCTTATTGAATCATTAAATCATCCATAATTTGTTCCTTTTAAACATTGT	ATCTGTCAGAAGTTACATTCA	ATTGTAGTTTTTGACAGATTT
SL2.40ch03_18580	SL2.40ch03	49017872	49018139	-	-60.12	TAAAAATTAACATTAACTGCTTAATTTGTTTAACAAAAATATAACGACAAAAATTAACATTAAAAACTCAATTTAGTATCAGGGAGAGTGAGAAATAATTGTAGTTTTTGGCAGATTTCATGCGAAAAGTTAATATCATTGTCGAAATAAAGTGCCACAATGAAATCTGCCAAAAGATACACTCATTTCTCGCTCCTTATAAAGAATGTACTTTTTTAGGGTTTTTTTTAAAAAAATGTTTAAGTTATTTATGGCTCTTTAAAGTTATTC	TTGTAGTTTTTGGCAGATTTC	AATCTGCCAAAAGATACACTC
SL2.40ch03_19600	SL2.40ch03	46609159	46609426	-	-85.2	ACTCTCTAGATATCTTGAAGTCCTAGAAAAGAATCCATGGCTACACTCAATTTGTTTTGAGTTAGCTAGTTGAGGTGAAAGGAATTTAGGAAATAAATAGTAGGGTAAGGCCTTGATAGGAATTCTGAGTAACATTCTGGGTGAAGCTTACTTCCTGTTAGCCTCTTAAGGGTAAAAGTGGTGGCCTGGTTGTCCCCACCCTCCCTTATCATGAGTGTATGTGGGAGCAGTTTGTGCTTGCCTTATAGTTCTCAGTCCTCTTAGGCTAAG	TTGAGTTAGCTAGTTGAGGTGAAA	AAGAATCCATGGCTACACTCAATT
SL2.40ch03_20707	SL2.40ch03	41807307	41807574	-	-48.69	ACACCAAATACCCCTATATTCACTTTGCTATCAGAATTGTTGTTCCCCACTTTTCCCGTTAATGAAGCCAATCTCGCTCTTCTCAGAATCTCCGGCAATTCAACAATGGACGGCGAACAACAAAGAATGTTGATAGACAATGAGAAGGTGCATGTTCTTCCTTTCCCTCTTTTGCCCCCTCTGTTTTACCTTTAATTATTTAGTCAATTGAATGATTTTTCTACTCAATTGAAAATGCTCATTCTTTCAATCGAGTTTCAGGATAAGATT	GCGAACAACAAAGAATGTTGATAGACAAT	TGCTATCAGAATTGTTGTTCCCCA
SL2.40ch03_21780	SL2.40ch03	29303861	29304128	-	-75.51	ATTTTAAAAAATATATATGTTAGTATATACTACTTTCATCCAAAATTTAGGGATAATGTACAAGTACCCCCTCAACCTATGCCCGAAATCTCAGAGACACACTTATATTATACTATGATCCTATTACCTCCCGAACTTATTTTATTATTAATTTTCTACCCCTTTTTTGTCTACGTGGCACTATCTTGTGGGGTCAACACTAGTTGACTTTTTTTTTCAAGTTAGTGCCACGTAGGCCGTAAAAGGGTAGAAAATTACTTCTAAAATAAG	GCCACGTAGGCCGTAAAAGGGTAG	ACCCCTTTTTTGTCTACGTGGCAC
SL2.40ch03_22092	SL2.40ch03	24967622	24967889	-	-92.12	TCTCAATTTATGTGTGAAGTTTCAACAAATTTATATTATACTAAGATTTCATTATCCCTGAACTTATTTTATAAGTAATTTTTTAACGTTTTTCAATCTAAGTGACATTAATTTTAAAAAAAATCAATCAGCATTTGACCCACAAGATAGTGTCACGTAGGCCGAAAAGGGGTGAAAATTATTAATAAAATAAATTCAGGAGGTAATAGGAGCTTATTATAGTATAAGTGTGTCTCTGAGGCTTCGGGCATATGTTGAGGTGATACTTGT	TGTGAAGTTTCAACAAATTTA	AGTGTGTCTCTGAGGCTTCGGGCA
SL2.40ch03_22127	SL2.40ch03	24670783	24671050	-	-90.43	ATTTTTTTGTTTGATCTATTCTATAACATCAACGAAAACAGGCAATCTTAAATCTTTGAATATATATATATATATTCATTCAGGCTCTCAAAGAACTAAGATTGCCTGTTTTCGTTGATGTTATAAAATAGATCTCTTGGAACAATAGTTATTTTATGAAGAACTGAAAAATGTTGCTTACAGTTTTGGATAGGCATACATCTCCTGGTTCTTTAAGAACTTATTTTGCTTTTTTGTGTTACTAAAACCAGGAGGAGGATGACATTTGAA	GCCTGTTTTCGTTGATGTTAT	AACATCAACGAAAACAGGCAA
SL2.40ch03_22813	SL2.40ch03	16271241	16271508	-	-90.44	GAGAAATAATTAGATGAAAAAGGGGTCTGACAGCACCTGTAAGGCGCAGAATATCAGGCACCTTTTTTTTTAATGCAAGGCAAAAGCCATCATGTGCCTTCCTCTTTTCATCGGTTGACGCCGTTAACGGCGTATAGGGGAAGGCACGTGGGCCCCTGTGCCTTTAGCGTTTTGGTTTCCTGAATAAATTGTTTGCCCTTTTTGGAACTTTTAGACAATTATGTTGCCCTTTTGGCTCCTTACTCAGTTGATACATATAGTTCTTAAAAC	CCCTTTTTGGAACTTTTAGACAA	GTCTGACAGCACCTGTAAGGCGCA
SL2.40ch03_24679	SL2.40ch03	9052848	9053115	-	-52.24	GGAGTAAAGCTCTTTAGACACCATTTCTTTTTTTGTCTCAATTTATGTGATATTTTTCATTTTTTGAAAGTCAAATAATTTAACTTAGACCGAAAATTTGCACATGGAATCTTCAATTTTTTTGAAATGAATTTTACATACTTGTAAACAACGTCAAAAGTATTATAAGTCACAATAATTGGTAATTCAAAATGTTTAAAAGATATATGAAAGATTTACTATCAAAGATAGACTTATTTGAATCTCAAAATTCGAAAAGTGCCACATAAG	GAAAGTCAAATAATTTAACTTA	AGATAGACTTATTTGAATCTCAA
SL2.40ch03_26230	SL2.40ch03	2092164	2092431	-	-99.51	AAAATAACCTCTTTTAGCTTCCCAAAAGGTTGGTCAAACAGGCTATAAGTTATACGTGATTCAAATTACAACCAAACATCGGATTCAAATAATCATGTATATCATTTGTTATAAGTTAGTTTCACAAAAATATATAATTTGGCATAACTTTATCTGATGTTTGGTTGTATACATAACTTATAGCCTGTTTGACCAAGCTTTTGGGAGGTTACCCATGCTTATTTTTAAAAACCAAGGTGTTTCGTCAAGCTTGTGGGGTAACAAAACTTA	AAGGTTGGTCAAACAGGCTATAAG	TATAGCCTGTTTGACCAAGCTTTT
SL2.40ch03_26279	SL2.40ch03	2003557	2003824	-	-58.6	AATAGTCTTCAATTATATTATTTTCAAATGTTTAATAACACTTGCTTACTTAGTTCCTAATTTACTCAAATAATTGATTAGCATATTACACAAACATGTTCCTTAACTTAATTTCAGCGAACAACTATATCATCCTACTTTTAATGTGCACAAGTAGCTAGGCGCTTAAACTGACATAAAATTGAATCGAGTAAACATATGTGTTCTACATGATGTAGTACACGTAAGACGTCATGTAGGATACAAAATTGTCATGTAGGATGCATATGT	ATATGTGTTCTACATGATGTAGTA	AGACGTCATGTAGGATACAAAATT
SL2.40ch03_26453	SL2.40ch03	1538280	1538547	-	-46	ATGGTATGAATTGTCATATTTGGAGGTTAAACAAAGGTTCTCGATAGTTTCAAATATTACTTTTTTTTTAATCATATTTCATATTTGAGATATATAAATTTGAATCCGCGAGATATACGTATCTGTTGAATTTTAAAATTAAGATACGTATTTTATTTGTTTAAATTAATTACACGTTTAACTAATTTTATTTTACTATTCTTTGAAATAATAATTTTCATTAATATTATTAATAAAAGACAAAAACATGTATATCTTGGTCATTTAGTT	TTTAACTAATTTTATTTTACTATT	TATTATTAATAAAAGACAAAAACA
SL2.40ch03_3310	SL2.40ch03	11586896	11587165	+	-75.8	GTTTTTTACCAAAATAGTACTTAGTGATTGTACGAATTTCTTATAGTGGACCGAAGCCGATGAAATTACATCGAGAGTTATCTAACATTAACAATCTATGGTGACATATGAGAGATAGACTTAGAAAGTTGGGGGAAAATATAATTTCCAACATTTTGATTCTATCTCTCATATGCTACTATAGAGTGTTAATTTAAGTCTAGTCTAAATTTTGTATTCTCTCTGTCTTTATTTAGTTGTTCACTAAAAAAAAATACATATTAAGATAAC	TTGATTCTATCTCTCATATGCT	CATATGAGAGATAGACTTAGAA
SL2.40ch03_379	SL2.40ch03	1070954	1071223	+	-47.31	TATATATATATATATATATATATATATATATATATATACTATTATGTCAAGTGTATACATAACTGACTTATTTTCATGATTCTAAATCCTAGCTTCTCAGAGCAAGTTACACATTTGGTTAGTCAATCAAAAATAATTTCATCTGCTAATCAAACTTACACTATATATTACATATATATCATATATTACTATACAAAAAATATACATTTACGCGTTATTATTTATGTGGGCGACTATTTATATATGTCAGTTTTTTTTTTAAAAAAAGAT	CATATATATCATATATTACTATACA	TGTGGGCGACTATTTATATATGTC
SL2.40ch03_4203	SL2.40ch03	15399506	15399775	+	-73.7	AGTTTATGTCTATTATTGTGATATCATTAGGGTTACTTGTTCAAAAACTACTCATTAGTTAATGATACCATAAGAGTCTATATAAATATAAATATTTAATGAGATCATTAAGGTTTCTTGTTTAGAAACTACTCATTTATGACTGGACGCCTCTAAGTCAAAATTCGGGTTAGAAGCAATGCATGTGCCCCGCGTCCACTTGCCGACCCGCAGTAGGGCCCCAAGGGCACGTGTCGTTGGCTAAGTCATCACGACGACGGAAGTGTCGCA	GAAGCAATGCATGTGCCCCGCGT	CAAGGGCACGTGTCGTTGGCTA
SL2.40ch03_4747	SL2.40ch03	21864014	21864283	+	-91.9	ATTTCCTTTATTTCTCCTCTACATTTTTCTTTTTCATTCTCCATTGTTGATTTTCTTTTTGGAGAGGCATCAATAATGGAGAATGAAAAAGAAAAATGTAGATTAGAAAGAGAGGGAATCATTTAAGATGAAAGGCAAAATAAAATGGATCATATTATATTTTTTAATGGATCGGTTAGGTGGGTGGATCATTAAATGGTAAATATGATTTTCTTTTTATGAAAAAAAAATTTGAGTTGTTATATAAACAATTGATATCAGTAAATTTTA	ACATTTTTCTTTTTCATTCTC	GAATGAAAAAGAAAAATGTAG
SL2.40ch03_5535	SL2.40ch03	30515262	30515360	+	-42.1	AAATGCGAGTCCACGTCGATGGACGTCGCGGCAAGTGGTGGTTGAAACTCAACTCTCTCTTGTTGTCGCGGCTACAGCCCGTCGCGCGTTCGGACTCCC	CGTCGCGGCAAGTGGTGGTTGAAA	TCAACTCTCTCTTGTTGTCGCGGCTAC
SL2.40ch03_6847	SL2.40ch03	44924329	44924598	+	-59.54	GTAAGATACTCTCTTCCTTTAAAGAATAATTTAGTTTGACTTGACACGGAGATAGGAGTTTAAGAAAATAAACTTATTAAAGTTATATCAAATTTATAAAAATGTTCTTTAATCTTCTTGTAGTATTAAATATGGTTGGATGTATTGGTAATTTGTTTTTGCTTTGATACATAACAGGAAATGACTTGGATGTATTAGTAAATGGTATGCCAGGAATGGAAGGTGTGATGAGGCGCCGAGATCTTCCTAGTTTCTGCCGAACACCTGACG	TTATATCAAATTTATAAAAATGTTCTTT	AGAATAATTTAGTTTGACTTGACA
SL2.40ch03_734	SL2.40ch03	1834302	1834571	+	-80.8	GTCCAATTGCAGTAACTAAGGTTTTCTGAGAAAACAAATAGTTTTTTTTCTTCTTTTTAAAGTCAATAAAAAAAGAACTATTTGTTTTCTAGGAAAACCCTAGTTACTGCTGGATTAAATTCAATGTTCTTCTAAGAATTAGACCTCATGCTCTCACATTTAGTGAATGTCCATATCAGGTGAATGGACCCTTAGCTCTGTCTTATTTGCTTAAGAATTTTGGTGCGATCTCCATGAAAGGTACCTCAGCTATACACCACTTATGTTTTC	CTATTTGTTTTCTAGGAAAAC	TTTCTGAGAAAACAAATAGTT
SL2.40ch03_8623	SL2.40ch03	49666412	49666681	+	-53.26	GAGGTGTGGATCCTCTTTTTCTTTAATTATGAATTTGTGATTTCTTGTTCTCGAATGTGAATGTGAAAGTGTATGATTCCTCTATTTTAATATTAAGTTGCAAGGGTATGATTTCTTATTTTTTAATGTGAAAAGGGTGTGATTCCTTTATTTTATTTAAATATGCAAGGGGTGTGATTCCTCTATTTATTTGAATTTGCAAGGGTGTGATTCCCTTTTTTTTTATAGTGAAAGGTGTGTGATTCCCTTATTTTTTTTAAATTTGCAAGT	ATGATTTCTTATTTTTTAATGTGAAAA	TTTATAGTGAAAGGTGTGTGATTC
SL2.40ch03_9542	SL2.40ch03	52676931	52677200	+	-82.3	ACTTATACCATACTAAAGTCTTATTACCTCCGAACTTATTTTATAAATAATTTTTTACTTCTTTTCGACTTACGTGATACTAACTTGAAAAAAAATATCAACAGACGTTGCGCTCAGAAGATAGTGTCACGTAGGCCGAAATGGAATAAAAAATTATTTATAAAATAAGTTTAGAAAGTAATAAGACCTCACGTTTTTTAAATTTTGAGCATGAATTTGAAAAACTTATTCATTTTCATCAAGATAAATTCTTTAAAAATAAATTGATGT	ATAAAATAAGTTTAGAAAGTAATAA	ATTACCTCCGAACTTATTTTATAA
SL2.40ch03_9694	SL2.40ch03	53068300	53068419	+	-70.3	GTGAGCTCTACAGTGCAACTTCAGCATAGTAAAGAGTAGAGACTAATTAATGCCTACATATGTAGGGATTAATGAGTCTACTCTTTGCTATACTGAAGTTGCACTGTAGAGATATTTGGA	TCAGCATAGTAAAGAGTAGAGAC	CTACTCTTTGCTATACTGAAG
SL2.40ch03_9707	SL2.40ch03	53124999	53125107	+	-54.2	TAAGCCAAAAAATTGCTTATAAGCTAGTTTGACCAGCTTATAAGCTTAGAGGGTGTTTGACTAAGCTTATAAGCTGGTCAAATTGGCTTATTAACACTTTTTAGCTTAT	TAGTTTGACCAGCTTATAAGCTTA	AGCTTATAAGCTGGTCAAATTGGC
SL2.40ch03_9932	SL2.40ch03	53545676	53545945	+	-71.53	TATATATAGCAAGCTTATGGATGAGGTATTGGCATCATCAATTTGTATTATTGAATGTCGAATTTTAAATTTTAATGGTTGAAGAGAGGTATTGCATGAAGATAAAGTGCCTGCTCTGATAGCCAAGGATGACTTGCCTAAAATCATTTTTATGAAGGGTCTTAACTAATTAAACTTTAGTTACTAAAATTAAAGTTTATATTATATGATCTTAAAATTGGAATTTTAGGCGTTGTCTGAGGCTAACTGAGAGACACTTATCTTTCATGT	ATAGCCAAGGATGACTTGCCTAA	AGGCGTTGTCTGAGGCTAACT
SL2.40ch04_10251	SL2.40ch04	60159432	60159701	+	-105.64	ATATATTTTTCAAAAAATTTAAAAAACTAGTATAAACGTATTTCACATTGACGTTGTAGGGTATATTTAATTTTTAAAAAACTAACAGCATTAGGTTGATATACGTTACTGTAAGTAGCGTTTTACTTTTAAAACGTTATTTTTAGTAACGTTTACTCCTAAAATGTTACTGTGAGTAACGTATATCAATCTGACGCCATCAACTTTTAAAAAATAAAATATATCCTAAAACGTTACTGTGGAATACGTTTATACTAATTTTGTAAAATT	GGAATACGTTTATACTAATTTTGT	AAAACTAGTATAAACGTATTTCAC
SL2.40ch04_10345	SL2.40ch04	60326250	60326519	+	-73.2	CATCTATAGACATGTATAAATAAAGGACGCGACATTAGGTTTTTGTAATTGATTCAAGAAAAATCAATTTTCTGGTTCTTTTCATTACAAAGTTTTATCATCCTGATCCTCCTTCTCCTTTCATGCCTCCTCTTCTCTAGTTAAATCTTCTGATCGTACTTATTAACAATCTAGAGCTTCTAAAATTGTTAGCAGGATCGAAAAATTTAACTAAAGAGAGGAATCCATGAAGGAAGAACGGGGATTTGGATTAGAGAACTTTATAATTTT	GATCCTCCTTCTCCTTTCATG	TGAAGGAAGAACGGGGATTTG
SL2.40ch04_11762	SL2.40ch04	63484471	63484740	+	-69	CTCAAAGGGTTCCTTACATAGTTCTTTGGCATTCTGTCCACCTCCTTTACCTTCATAATCTTCTATTTTTTTAGAAAAATAATTTTTGTTATTATTTTTTTTAAAAAATGGAGGTGGGCATACTGTCAACAGATTTGTGTTAGTTTCTCTTTGTGAAATCTTCTTGATGTTAATTGAACCACATATTTTGTGTTGATACTGATGATAATGATGATGAGTAGTTCTTTTTTGGAAATTCCAAAAAGGTAATAAAAGGACAAATCTTTATAT	GAGGTGGGCATACTGTCAAC	TGGCATTCTGTCCACCTCCT
SL2.40ch04_13196	SL2.40ch04	60700994	60701261	-	-75.9	ACTATTATACATATTTTAAAGGGAAAGTGGACAAATATACCTTGAACTATCTCAAATGTTATGCAGATACCCTCTGTCATACTTTTGGGACATTGGTGCCTTTGGTGTCCAAAAATTAGAGCATATATGCCCTTTACTATAACGAGAGACTAAATAGGAACACGTGGGACAATTTTATCCGTTGATTCGATATTTAATAAATGTCGAGTCGGTGGATAAGATTATGACACATATATGCCGTTAGTATAATGCACATATTTGCTCTAGTTT	ATTTTATCCGTTGATTCGATATTT	ATGTCGAGTCGGTGGATAAGATTA
SL2.40ch04_14262	SL2.40ch04	58011325	58011592	-	-46	CTTGTTAGGTCGCATGCTCGTACAATATTGTATTGTGTTTTATTATGCAATGCTCATAAAAGTCATAATTCAAATAAATATATATAGTATATATAAGCAGCGGCCAGTGTATTTGACAAAAATGGTGCTAATAAATATTAATTCATTTTATTTTAAACAACCTAAATGTCCTTAAAGTAATTTTTAAAAATTATAAACTAAAAAATAATTTTGCACAAAAAAGGACAACTTAATGATGAAAAAGGTGTAACAAATTTTATTTGAGAAAAA	AAATATATATAGTATAT	ATATTGTATTGTGTTTTA
SL2.40ch04_15520	SL2.40ch04	54743721	54743988	-	-184.1	GACTAGATTACAAAGAATGACCTTCATATTCCTTAACCATGTGCCTACATTGGATGTGTCCAAGTTCTACCATTGGCAAGTGGAACACCCTCATCGGAGTAGGTTATAATTTCGGATTCCATGTCTTGCTACCATGGAATATGGAATAACCGACATAGATCATTGTAGCAAAGCATGGAATCCGGAGTTGTAACCTACTCCGATGGAGGGTGTTCTACTTGCCAATTGTAGAACTTGGACACATCCTATGTAGGCACATAGTTAAGGAAT	TTGGATGTGTCCAAGTTCTACCAT	TGTAGAACTTGGACACATCCTATG
SL2.40ch04_16328	SL2.40ch04	51909078	51909345	-	-67.42	TATTTTCATTTAGTTTTTTTTTAATTGGAGTAGTGTAACTATGTTACCATTGCCAGATTTCACTGCCATAAAACGCATCAATAGTTTTCTATTCTAAATAGAAAGAAAGTCAAATTTGTCTAAATACTAGAAATAAGGAAGCGGGGGATAAATGCGGGGAAGAAAAAATTCTAGGAGGGATTATTTGTCTTCCTAGTCTTCGACACAAGAAAGGGGTATAGAAAAATCCTTTTTTCTTGTGTCGAAACGATTATATATATATATATATAT	TCTTCGACACAAGAAAGGGGTATA	AATCCTTTTTTCTTGTGTCGAAACGA
SL2.40ch04_17581	SL2.40ch04	46495701	46495968	-	-78	AAGGGTGTATGATACCCCAACAAATCACTTATTTTGAAATGGAGGGAATATTATTTCAAGAGAAGTGTAAGGTCCATTTGAACAAGTAAAATTGAACTGATAATACTTCTTCCATTTGAAAATAAGTGAATAATTGGGGTATTGTATACCCTTTAAGAAAAAAAATATCAAGATATTAGTTATGCCTTATTTTCCTTTTTTACCCTTTTAATTGTTATTAAAGTACTCTTTAAAATAAATAAACATTGATTATGATAAAGTGTGTGACTC	TCTTCCATTTGAAAATAAGTGAAT	TCACTTATTTTGAAATGGAGGGAA
SL2.40ch04_18536	SL2.40ch04	38058794	38059061	-	-89.3	TGCATAATGCATAGGAAAATTTCCCTTCTTCTGATCTTATCTTGCTTTTCCTAATGTCTGAGTTCTTGTTGTTATGAGCATGTCTAACATCAATCTTTGTCGGTTTTCAAAGAATGAACACTAGGAGAGCTAAGGGTCAGAGGAGGGGAGGAGCAGGTATTGGGGTTAATCAGGATCCACCCCAGGCTCCAGCTGAAGGGTGTCTATGCCTAACCCAACTAGGTTGAATGATGCTGAGGTGAGGTCATCGTTGGCCCAGATGGCACAGGA	CAGGATCCACCCCAGGCTCCA	GATGCTGAGGTGAGGTCATCGT
SL2.40ch04_18604	SL2.40ch04	37343439	37343706	-	-156.03	TATGCCCGAAATCTCAGAGACACACTTATACTATATTAAGGTCCTATTACCACCCTGAACTTATTTTATTAATAATTTTTTACCCCTTTTTGACTTACGTGGCACTATCTTGTGGGCCCAATGATGGTTGACTTTTTTTTCAAACTAGTGCCACGTAGGCTAAAAAGGGGTAGAAAATTACTTATAAAATAAGTTCAGGGGATAATAGGACCTTAGTATAGTATAAATGTGTTTCTGAGATTTCGGGCATAGGTTGATGGGGTACTTGTG	CCCGAAATCTCAGAGACACACTTA	AATGTGTTTCTGAGATTTCGGGCA
SL2.40ch04_19573	SL2.40ch04	22176300	22176567	-	-52.84	AAGAGAATGGATAAGCGGATGTTAATTTGATCAAGTTGTGATGAAGATGAGATGTTATTTAGGCCGTTATAGATACTAGTCAATTTTGGAATTGCAAGGCTAACCTTCTGCCCGCTTACCATGTTGAAAGTCCCTGGACGAATGAAGTGACATTCTTTATTGAGAAGAACAAAAGCACACAACCAACAAGATAAGTAACTGCCAGATTTGTGTCATCTCTTTAACCATCTTTCACCCAAGCTAAAAATTTTTTTTACCCTTTTTCAGCAT	TTCTTTATTGAGAAGAACAAAA	TTGATCAAGTTGTGATGAAGATGA
SL2.40ch04_19820	SL2.40ch04	19071394	19071661	-	-90.2	GAGCTTTGTTTTCATTGATTTTCTTCTTGTATTATTTTCCTCGCTTGTATTGGCAATAACTCAATTTTATTTCAATGAATAGTTGCCAATACAAGCGAGGACAATAATACAAGAAGACAAGTAAGAAGGACAAAAGCTCGGATTAAAGAAATGTTAAAATAGAAACCATGGATCAAGTTAAACGATTCATAGGTATAGAGATAATATACTCTCAAGAGGGGGAAAATGGAATACTCATCTTACAAAATGACAATCAATTGTATCTCAAAC	CTTGTATTATTTTCCTCGCTT	GCGAGGACAATAATACAAGAA
SL2.40ch04_20039	SL2.40ch04	15544158	15544425	-	-50.3	CTTAAATAATATCTAGATATCTAGAAAATAAATTTCACTAGAAGTTTATTTGTAGAAGTATCTAGAAGAATTTCTAGAAGTATCCATGAACAAGTATAAATATGGGTGGTATTGTACATTTGTCAACAATTCAAAAAAACCAAGAACAACCTAATAAAAGAGTATTCTTTCATAAACAAGTTCATCTTTCTAGCTTCCTCTTCTTTAGTTGAATCTTCCGATCTTAGTTAACGATCTTGGGTTAGCAGAACATTTCTGATAATACTTTTC	CTAGCTTCCTCTTCTTTAGTTG	GTTAACGATCTTGGGTTAGCAGAA
SL2.40ch04_2050	SL2.40ch04	4985305	4985574	+	-74.6	AGGTATGATATTAGTCCCTTGGATGAGAAGGGTATAAGAATGAAATGGCATAGAATTTAGCCTTTTCAAAATGCCCTTCTCTTAAACCAATCATCTCTGCACTTTCCAGGCTGACTGCTTCGACTTCCAGCAGTCCGCGTCTATAAGTGCATACAAGAAAATACTATTAAGAATTCTATGGTTTCTGCTTTTCTTGTGTACCTTTAGCAGACAGTTGAGTTTGATGTGGTGATACAACTTACAAGTATTGCTGAATCGATTTGTTGAAAA	TAGCCTTTTCAAAATGCCCTTCTCTTAA	ATGAGAAGGGTATAAGAATGAAATGGCATAG
SL2.40ch04_22039	SL2.40ch04	4093689	4093956	-	-75	TTTTTCAGTCAATTTTTGCAGATGCAGCATCTTCAAGATTCACATAGATTTATATAAAATATAGAGTTCCATGTTTGGGGTGAAAGTAATTAATTAATTAATTAATTTTCTCCTATATATTGGCTCTATTGATTATTATTTGTTGTGAGAATCTTGATGATGCTGCAGCGGCAATGAATGGCTAATTATTATTTTCTCCTAATTAATTGTTGATACTTGTATGAAATTAAATTTGAAAGGGGTAAGTTTTCTTTTTTTGTTATATAATTT	TGCAGCATCTTCAAGATTCAC	GAATCTTGATGATGCTGCAGC
SL2.40ch04_384	SL2.40ch04	891797	892066	+	-66.5	TTCTTTTCCGTTTTATTTGAATTTCTGACTGTTGGAAGTGACTGTTCTGACATGTTGCAACTTTTTGGAACAACCATGACCGTTTGAAAGTTTACAACTTTCATGAATGGTCGTATGGATTCTAAAAGGGTTGCAACCTTTCAGAACCAGTTCCTCTTGCCGATAAATATCATTCATTCTTCAGATTTTTTCTTTACAAAATTTTCTGATTTCTTCTTCTTCTTATGCACAAAGTTTCTTCGTTTACTTTACTGTTGTTAAGTGGTTCGC	CAGTTCCTCTTGCCGATAAATATCATT	TTCTGACTGTTGGAAGTGACTGTT
SL2.40ch04_3982	SL2.40ch04	20623350	20623619	+	-46.39	TTTTTCGTGCATTCTATTTGGTTTTTTAGTTGTTGTCTTGGAAGTTAACGACGTAAATATTGCAATTCAATAGTTTCTTGGTTGAAAGCCAAAAATGGTTTAGTGCTATATACTTTGGCTGTCACGTGTCATACATTAACACTAACTAACATATTTATTAAGATTATCGGTTCAAAAAATCTAGACTCTAATATCACATGTAAGATTAAATACTTTAATTCATAATATCAGGAACTTGAACATGATAATCTTAGATATAGATTTTTAAGG	ATCGGTTCAAAAAATCTAGACTCTA	ATATCAGGAACTTGAACATGATAA
SL2.40ch04_4256	SL2.40ch04	23643061	23643330	+	-71.26	CTATAAATCGACTGATGTAGTTTAACCTCTCTAAGAAACTCATCACCTCTTTTCTCCTCTTCGGCGGAGATAACTCTTGAATTGCTTTGATATTAGAGGGGTTGAACTCAATACCCTTTCTGCAGTCTATAAATCCCAACAACTTTTCGACTGGAAGTCCAAAAGTGCATTTGGCGGGATTTAACTTCAAGTTGTAACGATGCAGACGATCAAAGAATTTCCTTAGATGTGTCAAGTGGTCCGAATTCTCACGGGACTTGATTATGACGT	AATTGCTTTGATATTAGAGGGGTTGA	AACCTCTCTAAGAAACTCATCA
SL2.40ch04_5858	SL2.40ch04	43584234	43584503	+	-59.2	ACCATCAATATTCACATCGTGTTTAGTGATTAACTAACCATTGGATCATGCTGCAATTTGGACTGAGTGTTCCTGACATCTTGGTGGTTAATTTAAATGGTGGAGATTTGATTCAGAAGTCAGCAAGATCCTGTTTTAGATCTATAACAGAAGCTGAGTTTGAGTGATGTTTCTTTCTATTTATCTTTTGTTGGTGTAGCTATTGTTTGTTCTTTTTTGCAACTTGTTGTGTAACCATTAGAAGAATATTTTTAACCCTCTCATTTGTAT	CTTTTGTTGGTGTAGCTATTGTTT	CTTGTTGTGTAACCATTAGAAGAA
SL2.40ch04_7012	SL2.40ch04	50988853	50989122	+	-49.33	TCTCTCTAACATTCTTTCAAATCAATTCCACAGATTTTCGATTCAATATATTAATATTTTCTATTATCTCATTTAATTTAGTTGCAAGATTTGATTTGAAGATTAACATTGATTTGGGTATTATGTTTTTCATATTCTAATTTATTTACTTACTGATTGTAGTGTTTTTTTTGTTGTTTTTCTTAAAACGTTTTCTAGGGTTTGAGAATACATAATTCTCTCTTAAATGGACGTTTTCAAGAGAGTTACTAGAGAAATTGGACAAAATAA	TTCTTAAAACGTTTTCTAGGGT	CTTAAATGGACGTTTTCAAGAGAG
SL2.40ch04_8060	SL2.40ch04	54167107	54167376	+	-57.3	TTCAAAAATTAGTCATGTATTTGTTGCTAAAATACATGTATTGAAAGAACATGATTATTCTTTCTTTCTTTTTTTACATGAATTTTCAGTATAATATCAATCGAAAAAAGATTAACGTGGTGTCCAGAGTTCATATTAGAGCTTTGACTAAATTCGAATTGCGCACTATAGGACCATTCGAAAGTGGCGCTTCTAACAAGATTTTTTTCGTATTAGGGTTCGATCTGATTAAGGGTGAAGCACTCCCACCAGTAATGAACAAAGAAAGTT	TGGCGCTTCTAACAAGATTTTTT	TCGATCTGATTAAGGGTGAAGCA
SL2.40ch04_8223	SL2.40ch04	54785609	54785878	+	-85.72	ACTATTTAATAGTGTATTTTAAAGGTATATATTTGTCCACGTGGACATAAAAAATATTGCATAATTGTAAATAGTAATTTGTCCACGTGAGCACATATATACTTTTAAAATACACTATTAAATAGTGCAGGGGTAAAAGGTCTCTATAAAGTTCGGTATCGCAACAACAATTTGAGCCAAAGTTGAAGTATTTTTCAGACTCTTTTCCCTAATAGAAATCCTACACAAACGATACTTTATCTAAGTAAATTAACATAAGAATTTTGAAGC	CCACGTGAGCACATATATACTTTT	AGGTATATATTTGTCCACGTGGAC
SL2.40ch04_8687	SL2.40ch04	56033272	56033541	+	-47.5	TATATAAGATAGTCCCAACTAATATCCTCAAATGAAACCCTAATTTTACTTTCTCCGCCTCATTCTGGGCAGCTAACGACGCCGGAGTGTAGTATTGATTGTTAAGTTCTATCGGATTGGTAAATTTTATGATTTTTTTTTCTCTAATTGTGATTTGATTTGATTTTCGTTTTCTACTTTATTGATTTCTATTATTTTTTTCGATTTTTGGTTTTGAGAAAGCCCAATGATGGAAAATCTATGTATATTGAGCGGCTGTGATGGTTATAG	TTATTGATTTCTATTATTTTTTTC	GCCCAATGATGGAAAATCTATGTAT
SL2.40ch05_10066	SL2.40ch05	63059156	63059425	+	-117.6	ATTCTCTAGACTATGATTGAAATCTCAGAAACACACTTAACTAAACTAATATCCTATTACCTGAATTTACTTTTTTTGGTAATTTTTTGTACTTTTTGGCTTATGTGGCATCCAAATATTTCCACGCGCCTCAATTGAGTTGAGTTACGAAGTATGCCACGTAAGACAAAAGGTGCACAAAATTACAAAAAAAAGATAAGTTCAGAGATAATAAGACTTTAGTTTAGTTAATGTGTGTCTCTGAAATTTCGGTCATAGTTCAGGTGGTAC	TCTCAGAAACACACTTAACTAAAC	TTAGTTAATGTGTGTCTCTGAAATT
SL2.40ch05_10162	SL2.40ch05	63295407	63295676	+	-124.1	ACCAAACACGGTTTAAAGATTAAAGATTTGAATTTTGTTGAAGTTATTGTGCAAGTGATGATTTTTCTCTATTTTCTCGATCTTTTGCTTGTTTTTGTACCTTGTAATTTCAAAGATTATTAATCTTTGAAATACAAGCTAAAACGAAGCGAAACAAACAGAGAAAATAGGGAAAAATCATCAACTTAGGCAAGAACTTCAACAAAGTTCAAATCTTTAATCTTTAGGGTGTGTTTGGTAATGGAGTAGAACTGTAGAACATTTTCAAAA	ACTTCAACAAAGTTCAAATCTTTA	AAGATTTGAATTTTGTTGAAGTTA
SL2.40ch05_10232	SL2.40ch05	63404292	63404561	+	-53.53	TAATCACACAAAGTGGGTTCCAAAGAGTGTAGACTGTACACAGACTTTACCCTAACCTAAAAGTTAAAGAGTTTGTTTCTGACAGATCCGCGACACCCAAAGCCTACTAAAAACAATATTATACCTAGTGTAATCCCATGAAATGGGATCTGAACAATGTAGACTGTATACAGATTTTAACACTATCTTATAGTTAGTTAGAGAAATTATTTATGACAGATCCTCGAGTCACTAAAACATACTATAAAATATAATATAATTTAGAATTTA	TTTGTTTCTGACAGATCCGCGACACCCA	AAGAGTGTAGACTGTACACAGACT
SL2.40ch05_10634	SL2.40ch05	64339661	64339930	+	-61.5	ATACAGTTGTTACTTGCTAGTGCAGCACCATTAAGATTCACATAGAAAATATGGAACGAAATTTGCTCAATTTTTCAATATATGAGAATCTTGATGATGCTGCATTGGCAAATCGATGACTTGATTCTTTAATTCCACAAGAAAATTTGGGCAATTTATCTTTATTTGGTAAGTTTTTTTTTTACTATGATTAATTCTATGTAATTATTTATTTTGGTTAATATGATGTAGTTCTCTTGATATAAAATCCTAACGATGCGATTTTTCAAA	GAGAATCTTGATGATGCTGCA	CAGCACCATTAAGATTCACAT
SL2.40ch05_13561	SL2.40ch05	57629777	57630044	-	-96.1	GTCAATTGATAACTATGATATTTAACTTTGAGTGTGCATAAATAGACACTTAAATTTGTATAGAATAAAATAAATGAAGCATTTGTCTTACATGGCATCCTACATGTTAATTTTGTATCCTATATGACATCTTACATGTATTATGTCATGTAGGGCACTTGTTCAAATTTATAATAGTTTAAGTGTATACTTGTGCACGTTCAAAGTTGGAGGGCATAGTTGTTCGTTGGCACCAGTTAAGCATCATGTTTATGAATTATGCCTATTGAT	TATACTTGTGCACGTTCAAAGTTG	ACTTTGAGTGTGCATAAATAGACA
SL2.40ch05_15414	SL2.40ch05	39719095	39719362	-	-104.2	TTAGACTTTTAGCCTTAACAGGTATTTCTGATCCTACTATCTATATTCCTACTCATATATCAACAATTATATATAAGAGAAGGAATATAGATAGTAGGATCAGAAATACTTGGGGCTCAGGTTCCACTGTCGGGTTGACTTTGACCTAGACCGCATATTAACTTATGGTTATCGATCCTTTAGCTTTGTTAAAAAGTTTGTAATTATTTTTTGGCTAGTGATGAGTCGTTTGGACGCAGTCAAAAAAGGTTGAAGGCTCTCTTGTGGTAA	ATAGATAGTAGGATCAGAAAT	TTCTGATCCTACTATCTATAT
SL2.40ch05_15849	SL2.40ch05	31798499	31798766	-	-90.6	GCACTATTTAATAGTATATTTTAAAGGTATATATTTGTCCACGTGGATACATTATTATTTATAATGATACAATAGTCATGATGTTCACGTGGATACATATATACCTTTAAAATACATTATTAAATGGTGCAAGTGGTAAAAAGTGTGTTCCAAAGTTAGGTATTATTACAATAATTTTGATCAAAATTCGTATATATTTCAAACCCTTTATCCTAAAAATAACTGTTAATTTTTTTATTATTTTGTTTGATGGGGGAAGGGGGCTGGTTT	TCACGTGGATACATATATACCTTT	AGGTATATATTTGTCCACGTGGAT
SL2.40ch05_16668	SL2.40ch05	22220988	22221255	-	-50.62	AAGTACTCCCACTGTAGCAATTTATGTGATGTAGTTTGACTTGACACAGAGTTAAAAAAGGAAATTTTCTTTTTGAAATCTGTGATATAAAATAAGTCATAGATGTTTGCGTTGTTATACATAATTTTATTAAATGTAGAATGAACATTCTAAAATTAATTGTCACTAATTAGAGAAATGTGTCCTTTTTGAGACTGAAAAGGAAAGTAAGTCATACAAATTAAGACACGGAGAGTTCAAACAAACTTAATAACTAATTCTGTATATTTA	TGATATAAAATAAGTCATAGA	TGTGATGTAGTTTGACTTGACACA
SL2.40ch05_17046	SL2.40ch05	18597826	18598093	-	-66.2	AGTTGAGTAAGTTGAGTAGGTTTGAGTTGAGTAAGTTTGAAAAGAGGTTAAGTATGTTTCCATTTTTATCAAAGTTCAAGCCTATTTTTATGCTTTAGATTTCCCTTGCATGTTCGTACATTCCATGTACAGATCCATTTGGCATGCATCTTTTGATGATGCAGACACATGTATTCAAGATCATCAATGGGAGCTTTGTTGATACATCCGAGAGTTCGAGTTAGTTATGGTGAGTCTCCTTGCTTCCAGCGGATTTCATTTACTTTTCAA	TGGGAGCTTTGTTGATACATCCGAGA	ATGGTGAGTCTCCTTGCTTCCAGC
SL2.40ch05_17177	SL2.40ch05	17651340	17651607	-	-63	CTTAGGTGCTTTCAAAATCTTCCTAAGACGTTAATAAGAATCTTCGAAACCTTTTAAATATTTTTAAATGATTCTATCTGTTTAAGTCTTTTGAAAATAAAAGTTTTCTTTATTTTGTCTCAAAATTAAGTGGCGACTCTAAATAGTCGAAAACCTTAATTCTTTACTAAAATTTATAAAACAGCTGGTCACTTGGTGTCCATGACCTATGCCTCACACCTACAAGTTGTGGATGGACCTACGTCTAGTAGGTCCCATCTGTAGGTCAAG	TAAATGATTCTATCTGTTTAAGTCTTT	AGACGTTAATAAGAATCTTCGAAA
SL2.40ch05_17608	SL2.40ch05	11836823	11837090	-	-90.91	TAGTAAATATTTTTTCTTATTTTATTACGTTTACGGTTTCAAAGTATGATAGTTAGAATTTCACAACTTTCTTGTCATTTCGCATCCAAGGTTTTATAACTTTTTTTGGAGCTGAGTTTCAAAGTGGATTTTTGTGGTTGTAAACACAATAAAATAAGAAAAAAGTTTACTAACCTATAACCATGAATATCCACTTTGAAACCCAGCGATGAAGAAAACTGTGAAACCTTAGCGGCGAAATGAGGAAGAAGGGGTGAAATCGTTTATGAA	CTTGTCATTTCGCATCCAAGGTTT	ACCTTAGCGGCGAAATGAGGAAGA
SL2.40ch05_19593	SL2.40ch05	4478316	4478583	-	-48.3	GCACACCCAAAGTTGAAGGGCATAACTGTGATTTGAAGCCAAGTTGAAGGGTATATTTATGTATTATGCCTATATATCTAAAACATGTTGGCTTAGTCTCAACTAACAACTAAACAATCCAACTCGTCCTTGTAAATTAGCAATATTCCAACTTTTAAAGTGTATATCTAGGACACCTTAACTTGGTCAGAACTGACAACTAAACTCCTCAAGCTCATCCTTGTTGTGTCTCGTAGACACCTGACGTTGATCTGACACATAAAATTTTAG	AAACATGTTGGCTTAGTCTCAACTA	ACTGTGATTTGAAGCCAAGTTGAA
SL2.40ch05_20083	SL2.40ch05	3112999	3113266	-	-93.7	GGTTTGATCGTACTTCTGCAATAAGTAAAGAAATGCTCAAAACCAATATCTTTTCTTTTTTGAGATAAAAAAAAAAGTTATATTGGTTTTGAGCATTTCTTTACCTATTGCACAAGTACGATCACAATTTAGTATGACGCTATAAAGGTCTTCATCACCGAGTAAATTGATTCATTAAGTTGTTTGTGAGTAGCTGTGACACGTGTAACAAGGTGTAAACCCTTAATGGATCTTTAAATTGCCACTTGCCCAATCTTACCGGCACTAAAT	AGTAAAGAAATGCTCAAAAC	TTTGAGCATTTCTTTACCTA
SL2.40ch05_20314	SL2.40ch05	2723721	2723988	-	-95.3	ATTAAAATTTTCTTCTTCTATTTAAGGCATATGGAGAAAATAAGGAGCTCTCTCCGGTCCAGTCCGAGGCACTCAAAGGCTAAAAACACAGCTGACGACTCGTTGATTCTCAAACATATCAAGAAGCATTTTTTGAAATTGGTGTGTTTAAGATTCAACGATGCGTGAGCTATGTTTGGCTAGCGTTGTCACGTCTTGGACTGAAGGGAGCTCCCTATTAAATATATATCCACTACCCCTTAAATTTTCGTGCATATAGCAAAATGATGT	GATTCAACGATGCGTGAGCTAT	AGCTGACGACTCGTTGATTCTC
SL2.40ch05_21106	SL2.40ch05	1023400	1023667	-	-86.29	TGATTTTGAGAGGTCTCTTTAAGAGTGTCCCGTATGTAAAAAGAACACAAAATATATACCCCACTTGACCTATTTTGTGTTCTTTATTACACATGGGAACAATCTTAAAAAGACCTCTCAAAGTGGTTTTCTAAAATGCTCTCCTCTTTTACCTTGTTTTTAGAGATAGGAAAACACCCAACTGAATGAGATAGGAAAATATTGGTGCATTCCATTAGTAAAGAAGTTTATAAAGGGAACGCATCTGGACCAACCAAGGTAAAGAGTTCT	GTTCTTTATTACACATGGGAACAATC	GTGTCCCGTATGTAAAAAGAACAC
SL2.40ch05_2472	SL2.40ch05	5804787	5805056	+	-90.9	ACAACATAGTATCCAAAATATTCTCATTTGTGTTGATAGAATGACCACATTGTGATGCTCTGATTTGTTCACAAAAAACATTATAAATAAATGCCAATTTTGGTTGATATATTCACATTATTAATATGAATGATGATGAGCAATGGTGAATCCCCAGAGGAGTGTGCCTGGAAACACAGGTGCATTTTGGTCTTTTTTTAAAAAAAATTGCGGACCAAAGTACACTTGTGTTCTCAGGTCACCCCTTTGGGATCACCTTGTTTTTTTTTT	GGAGTGTGCCTGGAAACACAGG	TGTGTTCTCAGGTCACCCCTT
SL2.40ch05_2841	SL2.40ch05	6879593	6879862	+	-139.6	AGTACCCCTCAATATATGCCCGAAATTCCAGACACACTTATATTATACTAAGATCCTATTACCCCAGAACTTATTTTATAAGTAATTTTCTAGCCCTTCTTGGCTTACGTGACACTAGCTTGAAAAAAAAGTCAACCAGCGTTAGACCCACAAGATAGTGCCACGTACGCCGAAAAGGGGTAGAAAATTATTAATAGAATAAGTTCAGGGGGGTAATAGGACCTTAATATAGTATAACTGTGTCTCTGAGATTTTGGGTATATGTTGAGG	GACACACTTATATTATACTAAG	TAATATAGTATAACTGTGTCTCTG
SL2.40ch05_4133	SL2.40ch05	14428363	14428632	+	-73	CACAAGTACCCCTCAATCTATATTCAAAATCTCAGAGACATACTTATAGTATACTAACGTCCTATTACCATTCTGAAGTTATTTTATTAATAAATTTCTATTTTTTTCAATTTACATGACACTATCTTGTGAGCCGAACACTGGTTAACTTTTTTTTCATTCTAGTGTCACATAAGTCGAAAATGGAAGAAAATTACTTATAAATAAGTTCAGGGGAATAATGAGATCTTAGTATAGTGTAAGTGTGTTTCTAGAATTTCAGACAAAAAT	ATACTTATAGTATACTAACGTCCT	GATCTTAGTATAGTGTAAGTGTGT
SL2.40ch05_4533	SL2.40ch05	19629290	19629559	+	-112.6	AAAATGCACGAGTACCCCCTCAATCTATGCCCGAACTCTCAGAGACATACTCATACTATATTAAGGTCCTATTACCCCTTAACTTATTTTATAAATAATTTTCTCTACCTTTTTGGCATCTTGTGGGCCAGCGCGTGTTGACTTTTTTAAAAGCTAGTGTCATGTAGGTTTAAAAGGGGTAGAAAATTATTGATAAAATAAGTTCGGGAGTAATAGGAACTTAGTATAAAATAAGTGTGTCTCTAGGATTTTGCGCATAGGTTGGGGGAT	CTCTAGGATTTTGCGCATAGGTTG	ATCTATGCCCGAACTCTCAGAGAC
SL2.40ch05_5605	SL2.40ch05	30928729	30928998	+	-144.02	CTCTCAACCTATGTCCGAAATTTCAGAGACACACTATACTATACTAAGTTCCTATTACCCCTGAACTTATTTTATAAATAATTTTCTATCCCTTTTCGGCCTACGTGGTACTAGCTTGAAAAAAAGTCAATTAGCGTTGGGCCCACAAGATAGTGCCACATAGGCCGAAAAGGAATTTAAAAATTATTAATAAAATAAGTTCAGGGGGTAATAGGACCTTAGTATATCATAAGTGTGTCTCTGAGATTTCGGACATAAGTTCAAAGAATA	GAGACACACTATACTATACTAAG	TAGTATATCATAAGTGTGTCTCTG
SL2.40ch05_6021	SL2.40ch05	38063359	38063628	+	-83.53	GTCTGATTTGATGCACTACTTTTTGAATAGTTTATACTTTCTTATTTGGGAAAATGCACAAGTATCCCTTCAACCTATATCCGAAATTCCAGAGACACACTTGTACTATACTATGGTCCTATTACCCTCTGAACATATTTATAAATAATTTTCTACCCCTTTTTGGCCTACGTGGCACTATTCCAAAAAAAAAGTCAACCACCGTTAGACCCACAAAATAGTGCCACGTAGGACAAAAAGGGGTAGAAAATTATTAATAAAATATGTTTA	TACCCCTTTTTGGCCTACGTGGCA	CCACGTAGGACAAAAAGGGGTAGA
SL2.40ch05_6780	SL2.40ch05	50596184	50596453	+	-57.9	TATATGAAGAATGGATTTTTCGTCCCTTTCGTCCAGTGGTTAGGATATCATCTTTTCATGCCGTAGATCTTGAAGAATCCAGCAATAGGGATGACCGGATATCGTTTGCCCACAAACAAAACAAAATCAAGGTTTTTAGTAGTAGTTCATGAGAACTAGAATTCCCATATTCTAGTGTGCATTATAAGAACAGGTTGACGAAATCTCTTTTTAAAGAAAATTTCTGTATGTCTAGCCAGTTCCATGAATTCTTTTTTCTTTTTTACCTAA	CAGCAATAGGGATGACCGGATA	TCCCTTTCGTCCAGTGGTTAGGA
SL2.40ch05_6821	SL2.40ch05	51006936	51007205	+	-77.32	CACCCTAACCGAATTCGGTTAGAGTAGTTAAGGGAGAAAGTTGCACAAGGGACCACTCCATGTTGGGACTAACCTCCCTTCCAATTATAGACTCTAACCTACTGCCCTAAATAACTAAATAACCTAGGTCTAACCTAATTGGACCCATTATTGCACCCGACAACCTAGGACCAAAACCGGCTTGGCACTAACCTAGTACTAGTTAAAGAGACAACCTAGTACCTAACCTAGGATGGTCCAAAAGATAGTTATGGTCCTAACAACTTAGGG	GGCTTGGCACTAACCTAGTACTA	AACCTAGGATGGTCCAAAAGATAG
SL2.40ch05_7992	SL2.40ch05	58041620	58041889	+	-136.9	TCCCGTGGGGTGCGTGTTGGATACTCAAAATTAGTAGTTGTGCTCGGTTATATAAATTCACTACAGGATAAACAAACCAATTAAGCTACGTTGCTTGGATTCTCGAAATATGTTTCCGCATCTGCGTCGGATCCTCAAAAATAAGTGTATTTTTTAGGATCCGAGGCAGATGCGGCAATATTTTTGGGGAGTCTGAGCAACATAGTTTTATGGTTTGTTTTTTATGTTGTGAAGTTATTTAACCGAGCACAACTAGTTTGTGACTAAGGC	TCGGTTATATAAATTCACTAC	TGTGAAGTTATTTAACCGAGC
SL2.40ch05_8051	SL2.40ch05	58198747	58199016	+	-81.99	TTTTTAATTAAACTAAAGTTCTATTATTTTTCTGAACTTATTTTCTTTTTGTAATTTTGTGCACCTTTTTTACTTACGTAGCATTCAAATATTTCTCACGCGCTTCAATTGTGTGGTGTCACGGAGTGTGCCACGTAAGATAAAATGTGTGTATTATTATTAAAAAAATAAGTTCAATGGGGTAATATGACTTTAGTTTAATTAAGGTGTGTCTCTGAAATTTCGGTCATAGTCTAAGGGGGTACTTGGTACTTGTGCATTTTCCCTTCT	AATAAGTTCAATGGGGTAATAT	ATTATTTTTCTGAACTTATTTT
SL2.40ch05_8182	SL2.40ch05	58537609	58537878	+	-73.4	AATATATTAAAATGTAGTCCTGATATATTTACTTATCCCACATCGTTAGGTGAACAAGGCAAAATAAAAGCAAAGAAATGTTATAAACAAAGGACCAAGTACATCAAATTAACATACTTAATCAACTGGTTCTATATGGAATCTGGTTGAATTTGAATATTATATTGACCGCTAGATTTGTAGATTCAAGACGTTCATTGATAGGGAGTACACGTGTACTCCTTATCAATGAATTTCCTGATTTCTACAACTCTCACGACCACTATAAGA	AGATTCAAGACGTTCATTGAT	CAATGAATTTCCTGATTTCTAC
SL2.40ch05_8247	SL2.40ch05	58757128	58757397	+	-59.5	GTTGAGATGAGGTTCACTTTGATAAGTGTCAATCTGATTTTCGCTTATTTTGGAATAGAGGTCGAATTCAAGATTTTGAATCAAGTCATCCGATCCTGTAAGGAACTCATCTGGTGGAACTAAAGAAGGTATTGTTGCATGTGTGTTGAAGTTCATCATGCGAATTTAGTACATTAGGAGGATTAGCTAGAACTAGAGAAGAAGAAGAAGAAGCATGTTGAGCTAGTTGATGTACTCTGTATTGCTGTAGACGATTCTCAACTTGTTTGC	GAGATGAGGTTCACTTTG	AAGTGTCAATCTGATTTTCG
SL2.40ch05_8997	SL2.40ch05	60646658	60646927	+	-48.4	TGTGTCATTGAGGTGATTATCTCCTAAAATCAAGAACTTGTAACTCTTTGCAATTGTCTTTAATTTTGAGGATTGTTTCCTTTCATTACAGAAGCTTAATTAGTATGAAGTTGGTTCATGTTTTTAACTATTCTTGTATGGATATCCTTGCAAATATGAGAGTCAAGGAAAGTAATGATTCTGAGTGACTATGCTCATAAAGATCTCAGACCTATTTCTTGTTGCATTTAGACCCTTTTCTTTACTCATTTTTAAGGATTTATTTTAAAG	AAGTTGGTTCATGTTTTTAAC	TAAAATCAAGAACTTGTAACTCTT
SL2.40ch05_9853	SL2.40ch05	62646607	62646876	+	-55.64	AAACTCCTCTAATTCTTGTCGAGATAATAACCAATGGCTTTCTTTAGGCCCATAATAAATGGGCCGTAGTTGGCCCAATATATGAAGTAAAAACCCTAATTCCAGTCTCTGGGTTAGTATATGTACAGCTCCAATGCTTGAAATTTAATATATACTTTTTCTTCTTCCTCCTCTTGTTATTTTCATTTTTTCCAAATTTTTTTGTTGTGAATTATTGTTTTGCCTCTGAATTAAAACTGTTGAAATAATTAAGGATATGGTTTTATTTCT	TCATTTTTTCCAAATTTTTTTGTTGTGAAT	TTGCCTCTGAATTAAAACTGTTGAA
SL2.40ch06_10900	SL2.40ch06	44480211	44480480	+	-121.3	CATACGCCCATGCAAATCCGATCAAATCCAATGTACAAGCATAGCACAGGAGATTGGGTCATACGCCTATTTCCTGTGCTATGCTTGTACATTGGATTTGATCGGATTTGTATGGGCTGAATATAGTTTAAGAAAAAAATGATTTGAATTACAATCCATTCAAATATAATATGGGCAAATATGGATTTGGTCATATATGTTTGGGTAAATTGATTCTAACCCATTTAAATAAATTTGTTTTTCAAAAACATAAATGTACCTCTCTCCACA	TGCTTGTACATTGGATTTGAT	CAAATCCAATGTACAAGCATA
SL2.40ch06_11279	SL2.40ch06	45544345	45544614	+	-105.94	CAAACTAAGTCATTATATAAAACAATTTACCAAAGTAATACATTTTTCTAAAATTTTACAAAACTAGTATAAACGTATTTCACGGTAACGTTTTAGGGTATATTTTATTTTTTAAAAACTAACAGCATTAGGTTGATATACGTTACTGTAAGTAACGCTTTACTTTTAAAACGTTACTGTGAGTAACGTATATCAATCTGACGCCATCAACTTTTAAAAAAGAAAATATATCATAAAACGTTACTGTGAAATACGTTTATATTAGTTTTG	CGGTAACGTTTTAGGGTATATTTT	AATATATCATAAAACGTTACTGTG
SL2.40ch06_12130	SL2.40ch06	43842183	43842450	-	-64.3	TAGTATAATCTAATTCACCCTTCAGAAATAACATCGCGTGTGTTCTGGATCCTGTATTTTTTTAGTATCCTTCACGAGTACAACGACGTTTCTTGAGGGTAGGAAGCAACCTATATAAGGATAAATCTCAACGCCCTGAATTTGCAAGGGTGCATTGTGACTGAAACAAGGCGAAAATGGTCGAAGGTTGTGTGTATGTCCCTAAAGCAGGATGTTGCCAATTACCACTATTCTCCAAAGGACCATTTCCTTGAATAATGTTTTTGTCTG	CCTTCACGAGTACAACGACGTTTC	AATAACATCGCGTGTGTTCTGGAT
SL2.40ch06_12664	SL2.40ch06	42550470	42550737	-	-71.13	TAATCATTTGCAATATATGTGTGTGTAGTAATCATTTGCTATATATATATATATATAGGCATAATTCATAAATGTGTCCTTTAATTTGGCTTCAAATAACATTTATGCCTTTCAACTTTGGATGTGCACAAATAGACACTTAAACTTGTATTAAAGTTGAATAAATAGACACATATGTCCTACATGTCATCCTACATATCATTTTTTTCTCCTACGTGGAGTCCTACGTGTATTGTGTCATGTAGAACAAATGTTTTTATTTATTTAAAA	GTCCTACATGTCATCCTACATATC	CGTGTATTGTGTCATGTAGAACAA
SL2.40ch06_12750	SL2.40ch06	42412798	42413065	-	-51.4	TTGTTATAAGTAATAATATTTATGAAATAAATTTGTTGAATGAAATGAGAAAGTTTATCAAAATTATTTTCAAACTTTTTCCATAATTTTTTTTTATTATTATTATTACTTACAGAAGCTTTATTAATTATATAGAGAGAGCCAAACTGCGTGTCAACACTTATGCTACTCTATGTCCTACTTCTAGACTAAGTCAGCAAAAGAACTTTATTTGGTGGCATAATTTGGCTATATGCAGACACATTAGTTATTTGAGCCAATTAATTTTGA	AAACTTTTTCCATAATTTTTTTTTA	AAATAAATTTGTTGAATGAAATGA
SL2.40ch06_13245	SL2.40ch06	41246342	41246609	-	-63.44	AGTTGCAGCTTTTGAATTGGAAGAAGGAATTTACAAGGCTACCCTTCCCTGCTTTCAGTAAAAAGGTATTTTTGCTTTAGCTACAGGGGTAGTATTAGTAATAACACGTTTCCTTTATTTCAGTTTACGTGACACATTTTAACTTTTAAAATTCAAATAAGTTTTTTGAATCGTCAATTATTGTGGTTTTAATACTCTTTTACCAAAAAGTTTGAAGATTTCATGAATAAACTTAAACTGTTTGAGTGTCGAAAAATGAAATGGAACCAA	AATTCAAATAAGTTTTTTG	ATAAACTTAAACTGTTTGAGTGTC
SL2.40ch06_13886	SL2.40ch06	39689823	39690090	-	-64.4	CATTGAACATATAGTTATTTATCTTTTATTGTTAATAAGTATATAAGTGATAACTAACAATAATAATATATTTGAGACATCAAAATGTGTACTTTGCAACTGTTAGCAAAAGCAGGAATTTGCCAACAGTTGCAAAATACACTTTTTAATGTTCCAAACATTTTGCAAGTTCCCCTGGTGTGCCCAACAAGCTATGTAGACGGATATTATAGGCACTATTTTTTAAAAGAATAATTAGTGTGATCCATAATTATACCTATGCACATTGCA	ACAGTTGCAAAATACACTTTT	ATGTGTACTTTGCAACTGTTA
SL2.40ch06_1790	SL2.40ch06	6118384	6118653	+	-70.5	CAATGAGCCAATCTTCAAAGTGTTTTTCAATGAATTCTCAAAAGATGAGTTTTCTAAATTGAAATTTATGCATGGGTTCTTGAGTTAAAGGTTTTGAATCATTGAATATTGATTGAGTTGTTGTTAGTTAGATGATTTTAACTTAAAATCTTATGAACCCATGCAAAACCTAAGCTCTTAAAATTGGCTATATTATGGGTATGATGATGATGTCTTAATGCTTATGAATTCTAGTGTAGTTTTACTTGGGTTATTGAATGATGTAAGAAT	GCTCTTAAAATTGGCTATATTATGG	ATGAATTCTAGTGTAGTTTTACTT
SL2.40ch06_18358	SL2.40ch06	29220487	29220754	-	-45.92	TGTCAGAGGCTTGGTTGAAATAAAATACGTGAAAATAACATATTGATGGAATTAAAGGCCACAATTAGAAGCTAATTAATGAAGGGCCACAATTAGATTCCAACATTTTCAACAACACTTAAGATTATAACAACGTCGAAAATATTTTAAAACTAAAAGAAAAGGTAAAAATAAATTTGTTATACACAATAAAAATTCAAGTCTTCTCCCTTTTTAAAAAAGAAGAAGAGGGTATTTGTGTAATAATATTACGGGTTTCTATTGGTTGTC	ATTTGTTATACACAATAAAAATTCAAG	AGAGGGTATTTGTGTAATAATATT
SL2.40ch06_19277	SL2.40ch06	22936950	22937217	-	-54.9	TATATGACCAAAACTATAACAGTAATATATATATATATATATATATATATATATATATATATATTGGGAAAATGCACAATTACCCCTTCAATCTATGCCCGAAAAACTAGAGACACATTTATGCTATGCTAAGATTTTACTACCCCTTAAACTTATTTTATAAGTAATTTTCTACCCCTTTTCGGCCTATGTTGCACTGACTTAAAAAAAGTCAACCAACGTTGCACTCACAAGATAGTGTCACGTAAGCCGAAAAAAGATAAAATATTA	CTATGTTGCACTGACTTAAAAAAAGTC	CTCACAAGATAGTGTCACGTAAGC
SL2.40ch06_21168	SL2.40ch06	8245205	8245472	-	-73.7	GATGTTCTTGTGGTGATGACTTCCAGGTTTTGGGAATAATAGATGTTGAATATTGATAGTTATTGAATTGGTTTTTATTAATGAGTTAAGTCTTTCGCATTACTTTCTGTTGTTATTACATTGAAATGTTAAGGTTTAGATTGGTTGGTTCGCTCACATAGGAGGGTAAGTGTGGGTGCCAGTCGCGATCCGATTTGGGTCGTGACAGTGCTAAATCAACAAATATTAGCGATCTAGTGGTAGAACCGTGCCCAATCACAATACTTATAA	GGTTCGCTCACATAGGAGGGTAAGT	TTAGCGATCTAGTGGTAGAACCGT
SL2.40ch06_22178	SL2.40ch06	2217610	2217877	-	-63.63	ATAGAGTATGAACTATATTCTTTGATTTGTTGTACTCAAGTAAAGGATTGTGAACTTGTGATTTCATGTAGTACGTTGTGGTTCTGTGACAATGTTATTGTGCTTATGGACGGTCAAGTGCTGTTTAGATGAATTAACAACAGTACTTAACAAAAATACATAAGCTACATTGAAAATCCACTAGGGTTCCTTGTTTAAGTCTTTCCTTGAGTTTCAATCAGGAAGATTATCCCCTAGTGGCTGATATTTATTGCGGAAAATTGTTTCTTG	AACAACAGTACTTAACAAAAATACATAAGCTACA	TGCTTATGGACGGTCAAGTGCTGTTTAGAT
SL2.40ch06_22435	SL2.40ch06	1522080	1522188	-	-56.2	AGTATCGTTGGACAACTACTTTTAGTGTAGTGGACAAGTAAAGGTGGATGGAAGAATTACTTCCTCCGTCCACTTTTATTTGTTCGCTATACTAAAATTAGATATCCACTT	CCGTCCACTTTTATTTGTTCGCTA	GTGGACAAGTAAAGGTGGATGGAA
SL2.40ch06_22448	SL2.40ch06	1496021	1496288	-	-63.9	CTCCCTTACTATTTAATAGTGTATTTTAAAGGTATATATGTGTGCACGTGGACATCATAAATATTTCATAATTTTAAATAGTAACGTGTCCACATAGACATATATATACTTTTAAAAAACATTATTAAATAGTGCATGGGATAAAAGGTCCTCCATAAATTTTGATATTATAACAACAATTTCAGCCAAAGTGTAAATATTTTTCAAACCCTTTTCCCTAACATTTATGTTTTATAACTACAAAAAATATATATCTGATTAAAGAACAAA	CATAGACATATATATACTTTTAAA	TAAAGGTATATATGTGTGCACGTG
SL2.40ch06_22724	SL2.40ch06	867014	867281	-	-87.4	GACTTCACAATAGACAAAATTATTATTTACTATTTTCTCGAGTAATTGTCATTTACTATTATCTAATGTTTAAGACTTTGGAATTAATTGAAGTTATATTATAAGTCCTAAATATTATGAGTTTTTACATCCTACAAATAAATAAAGATTTAAGAGTTATAACTTTAATTAATTTCTAAGTTCCATATATTGAAATAATTATTATATGATAATTATTTGAAGAAAATAGTAAATGAGAATTTTGTCTATTGTAGAGTCTTTTATGAATCA	TAGACAAAATTATTATTTACTATT	TAGTAAATGAGAATTTTGTCTATT
SL2.40ch06_3847	SL2.40ch06	22452921	22453190	+	-47.03	GTAAAACGCCAACCATCATGCTGCACAATCTGATCCAACAAATATGCCTACAGAGACAATTGGACAACAAGTCCAAAGTTCAAACACAGCTGGTATGATATATTTATTTTTATCACATAAATGAAATTTTTAGAATTTTTTTTGTTTAACAATTTTTCATGTATATGAAGCTCAAAAGTCAACGGATAATTGTTTAAATGTTGATGCATCTATAACATCAAAATCAAAACCACCAATATTGGACGATTATCCCGATTTTACCATGACACA	TGTTTAAATGTTGATGCATCTAT	AAAACCACCAATATTGGACGAT
SL2.40ch06_3887	SL2.40ch06	22614770	22615039	+	-55.5	GAATATTTTGACCTTGTTGCGACATTCTGAAATATGGGAAAGTGATTTTATGTATGAGCATACAAAAGTGATGGGGTAGTGGTTGGTGAATATATTTCGTTCATGAATCTTATTTCAGAAATTGCGGCTGAGCTAGGTGTTGACGAATCAAAAAAAACTATAGAGATTAGGTATGTTGTTGAAGGGAATTCGTCTCCATTGTGTATTAGGACTGATATGAGTGTAAAATATTATATAGAAATTAAGAAACATGAGGCTGGTTTCGGAACT	CAAAAAAAACTATAGAGATTAGGTATGTT	CATTCTGAAATATGGGAAAGTGAT
SL2.40ch06_4032	SL2.40ch06	24328684	24328953	+	-79.1	CTTTGGCTCCCAAACCGGCTAGTATCAAGCTGAGAGAATCACTGTTCGTTGGTGCCAAGTTGAATGGCAAAAATGTGCACATTATGGTGGACACCGGTGCAACACATAATTTCATGAAGGAGCTGAAGGCCAAGGAGCTCGGCCTTAATTATGTTGCCAACAATACCAAACTGAAGACAGTTAATGCCACTCCCACTTGAATCCACGGCATTGCTCCTAATGTCCCCATTGATTTAGGAGAGTGGACAGGGCAGACTAATTTCACCATTG	ACTCCCACTTGAATCCACGGC	CCCCATTGATTTAGGAGAGTGG
SL2.40ch06_4561	SL2.40ch06	28384722	28384991	+	-102	TAAAATTCGAAATCTCAGAAACACACTTATACATACTAAAGTCCTATTACCTCTGAACTTATTTTATTAATAATTTTCTATCACTTTTTGACCTACGTGGCACTATCTTGTGGCCCAACGTTAGTTGACTTTTTGTTTCAAGCTAGTGCCACATAGGCTGAAAATGGATAGAAAATTACTAATAAAATAAGTTCAGAGAATAATAAGACCTTCGTATAATATAAGTGTCTCTGAAATTTCGGACATAGGTTGAATTGAAGGGGCACTTGT	CGAAATCTCAGAAACACACTTATACA	TATAAGTGTCTCTGAAATTTCGGA
SL2.40ch06_4563	SL2.40ch06	28386051	28386320	+	-145.29	ACCTATGCCCCAATCCCAGAGACACACTTATACTATACTAAAGTCCTATTACCCCTGAACTTATTTTATAAATAATTTTCTACCCTTTTTCGGCCTACGCAACACTATCTTAAAAAAAAGTCAACACGCGTTGGACCCACAAGATAGTGCCACGTAGGCCTAAAAAAGGTAGAAAATTATTTGTAAAATAATTTCAGGAGGTAATAGGACCTTAGTATAGTATAAGTGTGTCTCTGAAATTTCGTGCATATATTGGGGCATACTTGTGCA	CCCAATCCCAGAGACACACTTATA	TAAGTGTGTCTCTGAAATTTCGTG
SL2.40ch06_7195	SL2.40ch06	35361853	35362122	+	-115.8	CATTTCACATTTATGCCCTTCAACTTTGGTTATGCACAAGTAGACACTTAAACTTGTATAAATTTGAACAAGTTAACACATGAGTCTTAAGTGGCACAACACATGAAGGACAAAATGATATGTAGGATGTCATGTAGGATATGTGCGTCTATTTGTTCAACTTTATACAAGTTTAAGTTTAAGTGTCTACTTATGCACACCCAAAGTTGAAGGGCATAAATGTGATTTGAAATCTAGTTAAAGGGCATATTTATGTGTTAATATAGAAAT	TCTACTTATGCACACCCAAAGTTG	ACTTTGGTTATGCACAAGTAGACA
SL2.40ch06_7965	SL2.40ch06	37173389	37173658	+	-52.72	TCAATAGTCTCGATCCTCTTCTAGGAAGATTACCAAGATCTAGTGAGCCTCATGAAGTCCAGTTACTTTAAGGTAAACAACTTCCCTATCTCTTTTAGAGTTGCTGTACATTTTCAGTATAATTACACTTTGTACCTGCCTTGGTATACAGTACAGTCTGTTTTTTAATATCTTATATTCTTTGCCGTACAAATACAATAGATATTTGATTTCTCGCTCTCCAAATATAGTAGATTGTGGCTCCATGTACTGCAGGTTATACCATATACT	TAGTGAGCCTCATGAAGTCCAGTTA	AACAACTTCCCTATCTCTTTTAGA
SL2.40ch06_9472	SL2.40ch06	40810752	40811021	+	-81.3	CACAATTATGAGGAGTTGGTGTGATGTTGGAATGGCTCAATCTAATGAAAGTTTCCAAACATTTTTGGTCATTTTAATTTGATTGAGCCGTGCCAATATCATATCGTCTTTTGTACAAGAGTGTTGATGTATGCTATTTCAAAAGTGCCCAACTTTTGAAAAATTCTTGTAGGTTAGAGTTTGATTGCAAATTTACTTCAAGTGTGTGTTCAGAAAATGCTTTTCCAATTCCAACCTATTTTTTTAAATTGTCAGTGGCGTTTACATAAA	ATTGAGCCGTGCCAATATCAT	GATGTTGGAATGGCTCAATCT
SL2.40ch06_9859	SL2.40ch06	41721833	41722102	+	-89.4	CTTTTTTGTGCTGTGCAGTGGCTCCGATAGGCTATGCCCATTTAGCCGCTGCACAGGTTGGACAGTGGATGAAATCCGAGGGCACATCAGAGACATCATCAAGCCAGGATGGTCTGAGAAATGCTGGTCCAGTTACTGTTCCTCAGTTGCCCAGACTTCAGAAGAATGTTGCTAGCTCCATGTTCTTCTGTTGAGGCCTCCGTTTGATCGAAATTTAGTCGAGAATTCAATGTGAACTCGAGAGACAGAATATGATAGACTGGGTTATAG	CTGTTGAGGCCTCCGTTTGATCGAAA	GAATTCAATGTGAACTCGAGAGAC
SL2.40ch07_10432	SL2.40ch07	61711236	61711505	+	-72.7	TTTCCCTATATTGTATTGGTATCATTAAGACTGATAATTTTACTTAACTGATATATATATTAATTAAGTGAATTATCTGCTTTAATGATACCAATACAATATATGATATTAATTTAGTATCCGTTCAAAAGACTTTGGGGGCATTTCCCCCTTTTTTTCTGTGCGCATGCATTTGATCAAATAATCTTTTGGTGTAAAAGATTCTTATCACCCTCCTCTAATTTACATGTCCTATTGTTTCGTTTTTCTTTTTTGTTAGTTTTAAGCGAA	GTGAATTATCTGCTTTAATGAT	CATTAAGACTGATAATTTTACTT
SL2.40ch07_12318	SL2.40ch07	63846493	63846760	-	-86.41	AACGAACAACTATGCCCTCCAACTTTGATTGTGCACAACTAAGCACTTAAACTTGTATAAAATTAAACAGACACACGCTATACAAGTTTAAGTGCTTACTTGTGTACACCAAAAGTTAAAGGTCATTGTTGTTTGACGCCAAGTTAAGGGTCATGTTTATGTATTATGTCTTTTTTAACAAGGGTCTATGCCACAAAACATTGGACTTTGAAAATTCATGTCTTTCAAAGGGCGTGCATTCACGTGTAGGCTGTAAAGTAATGCTTATGG	CTTACTTGTGTACACCAAAAG	TTGATTGTGCACAACTAAGCA
SL2.40ch07_12420	SL2.40ch07	63653809	63654076	-	-51.8	AAGAGAGCAACAAACAAAGTTATAACAAAACTGAGGATCTTGAAGCTGATTATTGGATTTTGTTTGTGTGTTTTTATTAACAAAGGTTGTTGAGGATTAGCCATTTTAGAAGTTTGCAAACTATGTGTGTTGAGTGTTTTGATACACTTTCACTTACTATAATACTTTGTTTATATAATATGAGGCATGACGTATTTTATGCGGTCAAACTTTAACCTAGATAATAATAGACGCTTGAAAATACTCGTAAAAGTTTTTTTCAAAATTTGA	ATGACGTATTTTATGCGGTCAAACT	ATAGACGCTTGAAAATACTCGTAA
SL2.40ch07_12727	SL2.40ch07	62965486	62965753	-	-59.7	TGTACTTCTTGATACGTCTAAATAAGATATTCAACAGGTGTTTCAGTTAGACAGAGTGAATCATGACTCATGATCTAGTATATTGAAATCGACGTGTTATAATATCGATTAGTCGAAAGTAGAGTAAAATGCAACTCAAATATAGAAAAGTACAAAAAAAAAAATGATAGAGGAAGTTTGATCATGTTGAACAAATTGAATTATGACTCTTTTATTGATCGATCTTGACAATAAATGTGTCATGATCAAACTTTTGAACAAATTAGGTTA	TTGAAATCGACGTGTTATAATATCGAT	AGATATTCAACAGGTGTTTCAGTT
SL2.40ch07_13216	SL2.40ch07	61754497	61754764	-	-55.54	ATTTAGAAGATTTTCTTTCCTATTAAACATGTGTACTTTCACCCGGTCCCCCATAAATAAAAAAATATTTATTTTGTGTACCACGTGAAAGTAGTTTAAATTCACCCCTGTACGGATTATCGGTATGTGTGACTGTTGTATCTACTTCAATTGTTTTTCCTTTCTCATTGACAATTGCAAGATCAGTGCAATAAGAATCATAGGAAGTATTTTCAATAGGAAAATAGCTTGAGCCCATCGGAGGTTTTGGTACACCTGACGGACTATATA	ACCACGTGAAAGTAGTTTA	AACATGTGTACTTTCACCCGGTCC
SL2.40ch07_14547	SL2.40ch07	58840368	58840635	-	-105.3	ACATATGTCTGAAATCTCAAACATACTTATATTATACTAAGGTATTATTATCTCCTAAACTTATTTTATTAATAATTTTCTACTCCTTTTCGGCCTACGTGACACTATCTTGTGGGCTCAATGCTGGTTGACTTTTTTTTCAAGCTAGTGCCAAGTAGGCCAAAAAAGGGTAAAAAATTACTTATGAAATAAGTCCAGAGGGGTAATAAGACCTTAGTATAATATAAGTATGTCTCTGAAATTTCGAGCATGGGTTGAGGGGGTACGTGT	TCTGAAATCTCAAACATACTTA	AGTATGTCTCTGAAATTTCGAGCA
SL2.40ch07_15444	SL2.40ch07	56814738	56815005	-	-59.49	TATAAATATGAGAAATGACTCAAATATGCCATTGAACTTTCAAAAAGGCTCATTTATGTCATCAGTAAAAAGTTTGGCTCATTTATGTCATTACCGTTAAAGAAAAGACTCATTCATGCCATTATTTTTTGAAGGTGGTCGGTGGTTTTGCAAAAATCATTTTTTGATAAATGTTCCCTTGATTCTGCTCTCCAAGGATTTATCCATGATTCGAGGGCTGTTCGTGGTGTATTTCTTGAACTAGGATGATTTAGATTTGACCTCTCTTTA	CATTTTTTGATAAATGTTCCC	GTGTATTTCTTGAACTAGGATGAT
SL2.40ch07_16377	SL2.40ch07	54369795	54370062	-	-60.54	AGTTTTTGTTCTTAATAATTGTGTGTTGCTTCATATGGTGAACTCTCTCTTAAACTTTAAGTGAGGGATGTTCAAGTTTCCGAAGCATAAATGAATAGTCAGTATCAAACAGCATGGTGTATTTCAATTGCATTTTGCTACCTGTCTCCTGCTACATCCTATTTTGTCATTTCCAAGCTTTAGGAAAATTCTTTCTTCATGAGATTGAATGAATGCAGTTTAGTTGTTCTGATATTTACTTTCAGATTATAGCAAGTGCTGTTTAGGGTT	GTGAGGGATGTTCAAGTTTCCGAAGCATAA	TTGCTTCATATGGTGAACTCTCTCTTAA
SL2.40ch07_18364	SL2.40ch07	44216267	44216534	-	-67.14	CGATTATGAAAGAAGGACGGTTGTCATGGAATTCGAAATCCGATAAGGAGTGTGTAACAACTCACTAGCCGAATCAACTAGCCCTGAATATTGATGGAAATTAAGCAAGATGAGTAGGAGGGCGTGGCGGTCGCTTTAAAACCTTGGGCGTGAGAGTAGGCGTAGTGGTCATCGGTGCAAATCTTGGTGGTAGTAACCAATATTCAAATGAGAACTTTTAAATCCGAAGAGAGGAAAGGTTCCATGTGAATGGAACTTGCACATGCTTTA	CAAATGAGAACTTTTAAA	GAAAGGTTCCATGTGAA
SL2.40ch07_22135	SL2.40ch07	4249452	4249719	-	-79.9	TGAAGATGTAGAGAGTGAAGTTGCAGCCAAGGATGACTTGCCGGACCATAAATTGCTAGGGTTTTATAGTTTCGGCAAGTTGTTCTTGGCTATAGTTTGCTCTCTTCTTCTCATGTCATCCTCGTTAGACCTATTTTTTCCTACTTCTCGAGAAGAATTTTCAATTTTGAGAGAGTGTTATTTGATACGAAGGATTTTTAAAATCACTTTTTAAATAGTTCATACGTATTATCTAAAAATTGTTTGTGTATAACATAGGAAAACACTATA	CGGCAAGTTGTTCTTGGCTAT	AGCCAAGGATGACTTGCCGGA
SL2.40ch07_2226	SL2.40ch07	6350062	6350331	+	-117.1	TCATACGCCGAACTATCAGGTAATTTCGAAGTAAAGTATGAATTAGAATTTTTTTTGATTGTGAAAATGATAAAAATTAACATACAGTTTGTTTTCAGATTTCATGCAATTTTCTATGTAAGCGCACATTACACAGAAAATTGCATGAAATCTGAAAACAAATTGTATGTTAATTTTGATCATTTCCACAATCAAAAAAAATTCTGTAACGACCTGTTTAGTCGTTTTGAGCAGCAGATTTTATTTCTGGAAAAACAGGCTGAGACGATG	CAGTTTGTTTTCAGATTTCAT	GAAATCTGAAAACAAATTGTA
SL2.40ch07_22335	SL2.40ch07	3787226	3787493	-	-109	ATTTTTTCCATCAAGGTTTTCTATATCAATTTCACACCGGACTGATCGGGAAACTGATTTTGAGGACTCTATTGTATGTCTACGCTGGTTAATAGTGTGTAACCATAGTGGTTCACTTTTTATTCTCCGTAGACGTCCAATTGAGTCATCTAGATCAGTTTCTTGATCAATCGGGTGTGAAACTGATATATAAAACATCGGTTGATGAATCAGAGAAATCTGTGAACAAGGACTGGTGGAAGATTAAGGGTGTGTTTGGTATGAAGGAAA	TCAATTTCACACCGGACTGAT	CAATCGGGTGTGAAACTGATA
SL2.40ch07_22895	SL2.40ch07	2561520	2561732	-	-110.4	ACTCTTTTTAACTGAAGGCATGGTTTAAGTTTGGCATACCAAATAGGTTTTACAACTTCTTAGGTCATAGAGATACAAATCAAAACAAGATATAAGAATCATCTAACCTTTATATCTTGCTTTGATCTGTATCTCTATGACTGAAGAAGTTGTAGTGTTGTACAATCTATTTGGTATGCCAAATGTAAACCACGCCTTTAGTAAAAACCTCAGGG	GGTCATAGAGATACAAATCAA	GATCTGTATCTCTATGACTGA
SL2.40ch07_2299	SL2.40ch07	6516495	6516764	+	-119.8	AAGTTACGCAAGTTGGAGGAAGTGCCAACAGGACAAGTCTACTGCTAATTAATAAAGATGAACAATACAAATAGAAACCAGAAAGCAAGAATGGAAGTAGATAAGCATCCAATTTACTATTGACTTTTATGATCAATACCTATGTTGCTCGGACTCTTCAGAAACGTCGACGGGTGCGTGTCGGATCCTCCAAAAGTAGTGCATTTTTGGAGGATCTGACACACACCGGTCGATGTTTCTGAAGAGTCCGAGCAACTTAGATCAATACTA	CACCGGTCGATGTTTCTGAAG	TCAGAAACGTCGACGGGTGCG
SL2.40ch07_23163	SL2.40ch07	1826012	1826127	-	-73.5	AAGCCAGTGGGCCACCCCAAAGGATATATATTGCTACTTTTGAGGATATGTAAGTCGGCTAATCCTCAAAAGTAGAAATATATATCCTTTGGGGTGGCCCACTTGATAGTTAAATCAC	GGATATATATTGCTACTTTTG	AAAGTAGAAATATATATCCTT
SL2.40ch07_3419	SL2.40ch07	14606572	14606841	+	-58.62	GAGAGTGATGATACATTCAAAGAACTCAACCATCTTTTGATAATAACAAATTCAAATCTCTTAGTGAACCATCCTCAGACCATGCTGCTTAGGGTAAGAAGATTAAGCATACTGATGAAGGTTGATCATTCTTGTAGAGAGATGACATTTTGTAGCAGTAGCGATTAACCTAGACACGTTACCAAGGTAGGAGGAGAAACGATCGTAGAAGCTAATGAAATACCTTTGTTTTATGCCTTTCTAAATCATTGTTTTCAACTTTCAGCAGGT	GATTAAGCATACTGATGAAGGT	CATCCTCAGACCATGCTGCTT
SL2.40ch07_409	SL2.40ch07	1316048	1316317	+	-127.2	CTTTTTCTTACACTTTATAAAGTAGAATTTTTTCTTCCATTTTATAAAGTGGAATTTTTTCTTCCACTTTATAAAGTGGAAAATTACTTTATAGAAAATTACTTTCCTTCTCTCTTTCACTTTCATGTCTTCTAAGCTTTTTTACTTTTTGAAGATTAACATTGATGGTTCAGTTGTCGGATTGGGACAATCAATGTTAATCTTCAAAGTGTAAAAAAGCTTAGAAGCCATGAAATCGAAAGAGAGAAGGAGAAGGTGAAAAGGTTAAGT	TCTTTCACTTTCATGTCTTCTAAG	TAGAAGCCATGAAATCGAAAGAGA
SL2.40ch07_5235	SL2.40ch07	44158016	44158285	+	-73.4	AGAAAGCAGGAAGGTTGTCATGGAAGTAGAAATCCGCTAACGAGTGTGTAACAACTCACTATTCGGATCAACTAGCCCTGAAAATTGATGGCAATTAAGCAAGATGAGTAGGGGGGCGTAGCGGTCGCTTTATAACCTTGGGCGTGAGACTAGGCGCAATGGTCATCGATGCAAATCTTGGTGATAGTAACCAATATTCAAATGAGAACTTTTAAGTCCGAAGAGGGGAAAGGTTCCATGTGAACGGAACTTGCACATGCGTTAAGCGAT	CAAATGAGAACTTTTAAGTCCG	GGGAAAGGTTCCATGTGAA
SL2.40ch07_7012	SL2.40ch07	53755503	53755772	+	-109.07	GATAGGTGTTTAGTCCTATTGAGACAACAGAACAATTTAACTAGAAGTTTTGGAGTTCTCTAAAAACTTCTAGTTAAATTGTTCTATTGTCTCAATAGGACTAAACACCTATGTGTCACCAATGAACTATTGGCTTCATCGTCTATACCCCTAAAGAAAAGGCAGGTCTCAAATCCCAAATAGAACTTAATTCAAAGAAACAACATGGGGAGGGAGGGAGGGGGGGGGGGTTAGAAAAGTTTCACCCCAGAAAACATAGAACAATTCTCC	CTAGTTAAATTGTTCTATTGTCTC	GACAACAGAACAATTTAACTAGAA
SL2.40ch07_7447	SL2.40ch07	54950953	54951222	+	-56.4	AGAATATATTCTTCGAAAACAAAAATGTAATCGAATAAGTTTTACTTCTCAAAATATGAGTCTTTTGATTATGATTTTATTTGATTCATAGAGGAATCGTAGGTCAAATTATGGATGGCTACTATTAAAGGGAAGATTTGGTTAGCTACGGTGGAAACTTGCAAAATAGAAGTCTGTTAAAAGTTCGACGGATGTTTCCAAATATATGTACTCTTCGTTTTAAAAAGATTGATCTAGTTTGACTTGAAACGAAAAAAATAAAAATATATT	TAGGTCAAATTATGGATGGCTACTAT	AAGATTGATCTAGTTTGACTTGAA
SL2.40ch07_7578	SL2.40ch07	55234212	55234481	+	-99.99	CATGTTCAAGAGAAACTTCATTTTGTGTCTCACACAACAGACACAGGTTGTGTGAGGCTTTGATCTACAAATTACTGGACCCTAGTCTTACACTTTTGGTCCACAAATTTGTGAAACAAAAAGAATCCCCACACAACTTGTGTCAGTTGTGTGAGACACAAAGTAAACTCTTTCCATGTTTCGTCTTGCAATCATGCACTAGTTTGTCCTATCATTATCCGAGTCAATAATTAGTGGAGTTGAATGAATATGATGGGAAATATTGATCAA	TCAGTTGTGTGAGACACAAAG	TTGTGTCTCACACAACAGACA
SL2.40ch07_8157	SL2.40ch07	56686028	56686297	+	-162.9	GCCCGAAATCTCAGAGACACACTTATACTATACTAAGGTCCTATTACCCCCCTGAACTTATTTTATATGTAATTTTCTACCCCTTTTTAGCCTACGTGGCACTAGTTCAAAAAAAAAAGTCAACTATCGTTGGGCCCACAAGATAGTGCCACGTAAGCTAAAAAGGGATAAAAAATTATTAATAAAATAAGTTCAGGGAGGTAATAGGACCTTAGTATAGTATAAGTGTGTCTCTGAGATTTCGGGGATAGGTTGAGGGGGTACTTGGGC	CCCGAAATCTCAGAGACACACTTA	AGTGTGTCTCTGAGATTTCGGGGA
SL2.40ch07_8752	SL2.40ch07	58089003	58089272	+	-76.82	CAACATGATGAAGATACATAGTTGAAACTTGAAAGATATAATAGTTTTGATTTTTCGTATTGAAAATTATTCTGCAAATTGATGGATAGCTAGCTAATTCAAAGATGAAGTTGGGAAATATTGAAGGTACGTACTTTATAATATGTTTAGGAAGATATATATAGATATTGATGCGGTTCAATCTGAAAGACATGGTTAGATATGTAATTAGCCTTGTAATTTTGGATTGAGCCGCGTCAATATCTCTCTTCCTATTTTCAATTAGTTTAT	TAGATATTGATGCGGTTCAAT	TGAGCCGCGTCAATATCTCTC
SL2.40ch07_8769	SL2.40ch07	58137066	58137335	+	-78.9	GTTGCAAAGGTATATCATACGAGATGTTGGTGCGGTTCAATGAGAAAGAAGTTGTTGAATAAGTTTTTGACCCTACTTTTTGATTGAGCCGTGCCAATATCACGTGTCACTATTCTGTAAATTCTCTTCCTTTTTTTTTTGTATGTATAATAAAAACGTAGAGTGAAGGAAGTCAATACCTTTTAGCTTTCCTTTAGTTGCTGTATAATGTTGCCTTGTCTAAGTATTTTTCTTTTGGTAGGTTGGCATTTTCGCCTCCGATGTTGTTGT	GAGATGTTGGTGCGGTTCAAT	TGAGCCGTGCCAATATCACGT
SL2.40ch07_9674	SL2.40ch07	60023435	60023704	+	-79.73	TTGGTAAGATAAATACAAAAAAGAGACTTGATTTCTCTCTTCTTTTATGTATTTATCAAAAAAGATATATACAAAAAAGAAGAGTGAGATCAAGTCTCTAACAACAGTTTCTCTTGATAACATTATACTAATGGATCAGTCAATGGATTATATTCTATATGGTTTCCAAATTCTTGAGGAATTGACGTTGCAGTTTTGCTATGGCCATAGAAGAGTGGTTCTGCTCAATTTGAATTTAAAGACATTGGTACTTGGCATTAGATGGTTTGT	AAGAGTGAGATCAAGTCTCTA	GAGACTTGATTTCTCTCTTCT
SL2.40ch08_12442	SL2.40ch08	61949459	61949726	-	-102.1	TCTGATTAGATATATATATGAAGAGAGCTTTCTTTAGTCCACACATGGGGAACGATAGGGTTCAATTTGCTGCCGACTCATTCATCCAAATGTTGAGGTCTTGATAATCGAGTGCCACCTCAGCAACTGAGTGAATGAAGCGGGAGTACAAGTTGAGTCTTGAGCTTCCTGTACTTGGACTGAAGGGAGCTCCCTCTTACCTTTTTTTTAATATCGATTATTTTGTTGAGTATCTAATATTTATTCGACAAATTAAACATATATATAGTA	AGAGAGCTTTCTTTAGTCCACA	TGGACTGAAGGGAGCTCCCTCT
SL2.40ch08_12613	SL2.40ch08	61503058	61503325	-	-96.66	AGGAAGATTAGAGTTCTGAATGTAGAGCTTTTCTGAATTTCAAAGAGGATCTGAGAGGGAAAATCGAGCTGCTAATCTATGGATCCCTCAAACCTATCTATTCTCAAAATAATTTTAGATAGGTTTGTGGTTTGCATATATCAGGAGCTTCATTTACTCTTCTAGGATCCTTATTGGAATGAAGGGAGCTCTACGTTTGATAACCTAATTTTTTTCCATGTAATGATATGATGAACATATCTAATTTTCTCATGCTTAATTGAAGGTTTT	TAGAGCTTTTCTGAATTTCAAA	TGGAATGAAGGGAGCTCTACG
SL2.40ch08_12617	SL2.40ch08	61502583	61502850	-	-91.06	GGGAAGACCAGAGTTTTGAAGGTAGAGCTCTTCTGAATTCCAAAGAGGATCTAAGAGGGAAAATCGAGCTGCTAATCTATGGATCCCTCAATCCTATCTATTCTCAAAATAATTTTAGATAGGTTTGTGGTTTGCATATATCAGGAGCTGTATTTACTCTTCTAGGATCCTTATTGGAAAGAAGGGAGCTCTACACTTGATAACTTTTTTTTTTCTATGTAATGTTATGATGGACATATATAATTTTCTCATGCTTAATTAAAGGTTTTT	ATTGGAAAGAAGGGAGCTCTA	GAGCTCTTCTGAATTCCAAAGA
SL2.40ch08_12626	SL2.40ch08	61501168	61501435	-	-90.56	AAAAAGACCAGAGTTTTGAAGGTAGAGCTCTTCTGAATTCCAAAAAGGATCTGAGAGGGAAAATTGAGCTGCTAATCTATGGATCCCTCAATCCTATCTATTCTCAAATTAATTTTAGATAGGTTTGTGGTTTGCATATATCAGGAGCTACATTTACTCTTCTAGGATCCTTATTGGAAAGAAGGGAGCTCTACACTTGATAACCTAGTTTTTTTTCCTTCTAGACAATGATAGGATGAACATATATAATTTCTTCATGTTTAATTAATG	ATTGGAAAGAAGGGAGCTCTA	GAGCTCTTCTGAATTCCAAAAA
SL2.40ch08_13206	SL2.40ch08	60170400	60170536	-	-37.32	CACATTTTAACTATCCAAATTTAAATAAATAAACACGTGAGTCTTACATGACACAATACATGTAGGACAAAAAATGACATGTAGGATGACAAGTAGGACATGCGTGTATATTTGTTCAATTTTATACAAGTTTAAGTGT	AGGACATGCGTGTATATTTGTTC	ATAAATAAACACGTGAGTCTTAC
SL2.40ch08_17005	SL2.40ch08	51906920	51907187	-	-63.8	GAAGCTTAGAGGGACTCCATAAATCTGAATGGATGTAGTCTAGCACTCTTCCCGTCTTGTGTTTGCTGGAGCTGGAGCTGACCTTTTTCTGTTTCCCTAAGACGCAGTGCTCACAATATTCAAGTGTGCTGATCTTCTTACCATTCAAAAGGTTGCAGTTGCTCAACATCTTCAATCCCCTTGCGCTCATATGGCCTAGTCTCATGTGCCATAATTTTGCCTTGTCATCATTAGATAACTGCAGTGTAGATGCATTTACAAAGCCAATAA	GTGCTGATCTTCTTACCATTCAA	GAATGGATGTAGTCTAGCACTC
SL2.40ch08_18255	SL2.40ch08	48535668	48535935	-	-143.1	CCTCAACCTATGACGAAATCTCAGATACACACTTATACTATACAAAGGTCCTATTAACCCCCCTGAACTTATTTTATTAATAATTTTCTACCCCTTTTTGACCTACATGGCACTATCTTGTGGGCCCAACGCTAGTTGACTTTTTTTTCAAGCTAGTTCCACATAGGCCGAAAAGAGGTATAAAATTACTTATAAAATAAGTTCAGGGGGTAATAGGACCTTAGTATATATAGTATAAGTGTGTCTCTGAGATTTCGGGCATAGGTTGAG	AGATACACACTTATACTATACAAA	TATATAGTATAAGTGTGTCTCTGA
SL2.40ch08_18922	SL2.40ch08	44677092	44677359	-	-53.02	AAACAAACGTATTGGGGTGGAATAGGACTTTAGTTTAGTGAAGGTGTTGCTCTGGGATATCGGTCATAGTGAAGAAAGTACTTGTGGTTTTTTCCAAATGTTAGGTAAACTTTTAATAATGGAACGAAACACCCTGAAATTGTATAACCTAAGTTAGATCTATACATGAGATATAATAACTGAAAAAGGGTTAAAGTGATGTATCTAGACTTAAATTAATGCAATTAACTTAGTTTTGAATTGTTAGTGCCTAAACATCAAGCGATGTCC	TATCGGTCATAGTGAAGAAAGTACTTG	GGACTTTAGTTTAGTGAAGGTGTT
SL2.40ch08_21111	SL2.40ch08	17284286	17284553	-	-86.02	GTCTGATAAAATCCATCATTGCTGTCTTCTTTGTTAGCTCCAAAGAGAACTTCGTGAAATCTAACACTATTATCTCTAATTTCTCCAACAAAAAAATAATATATTCTCTTGCTAAAAATAGAATCGGTGCTCAGTGAAATAATATTTTAGAAAATGGAGAATAGTAAATTTTGTGGGAGAAACAGAGAAAATGTTGTTTAGTTTTTTGGAGCTTTTTCTTTAGAAATAACAAAGAAGGCAACAATGTTGATTTTTGTTAGCCACATAGGG	ATCATTGCTGTCTTCTTTGTTAGC	TAACAAAGAAGGCAACAATGTTGA
SL2.40ch08_22930	SL2.40ch08	3341737	3341888	-	-68.8	AAAAAATTTATTTTCGAAAAGGGTTGGCATAAGTTTGTGAAAGCCGGAGATTTAGGAGTAAAGTACAATTATTTTCGCAAATAATTGTATCTTTTGCTCTTAAACCTTTAGCTTTAACAAATTTGTGCCAACCCTTTGTGTATATAATTTTTAT	TAGCTTTAACAAATTTGTGCCAAC	TGGCATAAGTTTGTGAAAGCCGGA
SL2.40ch08_22933	SL2.40ch08	3338154	3338421	-	-82.39	AAAAAAATTATTTTCCAAAAGGGTTGGCATGAGTTTGTGAAAGCCGGAGGTTTAGGAGCAAAGTACAATTATTTTCGCAAATAATTATATCTTTTGCTCTTAAACCTTTAGCTTTAACAAATTTGTGCCAACCCTTTGTGTATATAATTTTATTTCTTTTACAATAACAATATATAAATTTTCATAGTCTCTTTATGCATCAGAAAAGCACATGTCCTCTTTGAAAAAAATACTTTGTTGCATATTCTTAAGTATATAAGCCTACAAAAT	GTTGGCATGAGTTTGTGAAAGCCG	GCTTTAACAAATTTGTGCCAACCC
SL2.40ch08_23455	SL2.40ch08	2380725	2380992	-	-122	TACTTCGGTTATTGTCTCTGTTGCGGAAGTCATTTTGCTGGTCCAGTTTATGAAATGAAGGATTACCTTGACTGGACAGAGAGAAATGGCGTATGTAGTATCATAATTAACATGGCATAATCTATAAACTGACACTCAAACTTAGTGTCTGCTGGCAAGTAAGCGCTCCAACTTTGTGTATGCACATCTAGACGCCAAGTTGAGGTGTCTAGATGTGCACTCTCAAAGTTGGAGTGCGTACTTGCTAGTTGAGGCCAAGTTTGACTGCTT	CTGGCAAGTAAGCGCTCCAAC	TGGAGTGCGTACTTGCTAGTT
SL2.40ch08_23751	SL2.40ch08	1724004	1724271	-	-129.24	GCTATGTTCGAAATTTCAGAGACACTTATACTATACTAAGGTCCTATTATCCCTTAAATTTATTTTATAAGTAATTTTCTACCCCTTTTTCGGTGATCTACGTGACACTAGCTTGAAAAAAAAGTCAACCAACGTTGGGCCCACAAGATAGTTTCACGTAGACCGAAAAGGGGTAAAAAATTATTAATAAAAATAAGTTCAGGGGGGTAATAGGACCTTAGTATAGTATAAGTGTGTCTCTGCGATTTTAGGCATAGGTTGAGGAGTACT	AAATTTCAGAGACACTTAT	AAGTGTGTCTCTGCGATTTTA
SL2.40ch08_4060	SL2.40ch08	26579901	26580170	+	-47.35	TCGTTTTGTACAAGATCAATAATGCAAGGATTAGTAATGCAGAGATAAGTAGTGTAGGGATAAGTATTCCAGGAATTAGTAATGCAGGGTATATTTCTATCAAGTGTTTGATTTATTTTTTTCTCACCTCATCTTGTATTTGGATTATAGCTCTATAAAAACTTTCCTTTCAATTATACCCTTGAATTATTATGTAATTGGATCAAGGTAGATAATTGTCGGACAATATTATTTTTTATAACCTTCTAACTTGCTATGGGAAGAACAATT	CTTTCAATTATACCCTTGAATT	TGCAAGGATTAGTAATGCAGAGAT
SL2.40ch08_4250	SL2.40ch08	28894861	28895130	+	-52.26	GGGAGTCGTCGTTTGGGCCTTGACTTCATTGCCCAATTTTAGTTAAATGAGCAGAGTTTAGTTAATTAATTAGTAATTAATTGGTGTTTAATTAAGTTAGTTGGGGAAAATAAAAGGGTAAGACTTCATTAAACTAACTTACTACTTCATTATTTCCCAAACCCAATTCGCTCCCACTTCTCTCTACTTTATCTCACTACCCAAGACATCCATTGAAGACGAAATTCAAGATTCATTAGGGATTAAAAATTCAAGTTTTCCATAATTATT	TTGGTGTTTAATTAAGTTA	ACTTCATTGCCCAATT
SL2.40ch08_5846	SL2.40ch08	47306220	47306489	+	-55.3	ATTGTAATTGTAATCCTATTTGTAGTTGGTTTTGGCTTTGTAAGAGAAGCACAACTCTATAAATAGAAGATGGTATTGACAGAATAATCAATTGCTTATTGGTATTGTTTTTGAAAGACATTAGAACATTAGATAGTTTTTTCTTAGATAGCTTTCAACAAAAGAGAAGAGAGAAGAAAAAGGGTTCTTCTGCTACGATCTTTTTCTCAAACCAGCAACCTTCAGATCGTGTTTTCTGATTAATCAACCGTTGTATCGGGCTGAAATTTG	TTTTTTCTTAGATAGCTTTCAACAA	GTTTTTGAAAGACATTAGAACA
SL2.40ch08_7473	SL2.40ch08	52327111	52327380	+	-53.4	ATTTTTGTTAGAAAGAAGAAATCAAGAAAGTATTGTTTACCTTCTTACATTTTTGTGTTAACATTCACATTAATTTATTCTTTTTTCAACAAGCATATTAAGGTGGTACCTAAGTTATCATCTTTTTGAATTAGATTTTATGGTCTTAACTCTTATTTTCATATTAAATTTGCTGTTTATTACTTATAGAATTATGTTAGTTGTTCATATAATGATTCAAGCAAATATTTATAACTTATTTTAGACCATAAATTTTAAAAGTTTTTTAAA	GTCTTAACTCTTATTTTCATATTAAATTT	ATATTTATAACTTATTTTAGACCA
SL2.40ch08_7572	SL2.40ch08	52613841	52614110	+	-57.26	TTTTTCTCATAAGGTGCCATCCATCATAAGCTAAAGTAGAGGAAGACTCAATTAGTTTGTCTTCTGTTGTACATTGCTATGGTGGAAGAACGTGCACACATTCTTTTCACGTATTTTACAATATCTTAGGTGTTCTTCATTTTATATGGTTGTTGTGATCGTGTTACTCAATTAATTTACACATGGCATTAGAGCATGTTACATAAATTATGAACCTTATTAATTGTTCATAAGACAAATAGTCTAGAATATTGAAATCCTTTATGCGTA	TGTCTTCTGTTGTACATTGCTATG	TAAGCTAAAGTAGAGGAAGACTCA
SL2.40ch08_83	SL2.40ch08	395246	395344	+	-61	ATGAGGCAAAAGTGGTCCTGGAAATGCTAGTTGCACGTACAAAGGTGTTTCCTTTGTTGGTGCAACTGGCATTCTCAGGGCCAGCTTCGCCTCACATGT	GAAATGCTAGTTGCACGTACAAAG	TTGTTGGTGCAACTGGCATTCTCA
SL2.40ch08_8735	SL2.40ch08	55325491	55325760	+	-73.8	TTAAATATATTCAAGACTTCAATTACAGATACCAGAACAAAGTATAAATTTCGAATTCAGGTCCAATATTCATTGTAACTTTGTTAGGTTGGGTAGGATGAAAGACATTATTTTTTCAAAAGAAAGAAAGACCTGCAAAGAATTCCTTTTCTTTTTTTTCACCAAAACAGTATTTAATTATAATCTTCCAGTGAATAAATCGATCTTTTTTTCCCATCTCAAAAAAGACTGATTTATTCACTGGAAGATGATAGTTAAATTCTGGTTTGG	TTCCAGTGAATAAATCGATCTTTT	AAGACTGATTTATTCACTGGAAGA
SL2.40ch08_99	SL2.40ch08	414943	415212	+	-86.42	TCTTTCTTATTTTTGAGAGTTAGCCGTAAGGTCTGTGTTACTTCTCTTAGATTAAACTAAGGTCTTATTATTTTTCTGAACTTATTTCTTTTGTAATTTTATATTTTTTTTGTCTTACGTGGCACACTTCGTGATTCCACACAATTGAGACGTGTGGAAGATATTTGAATGCCATGTAGGCTAAAAAGGTGTACGAAATTACAAAAAAATTTATAAAAAAATAAGTTTAGGAGATAATAGGACCTTAATTTAGCTAAAATGTGTTTGAAA	ATAAGTTTAGGAGATAATAGG	TATTATTTTTCTGAACTTATTT
SL2.40ch09_10408	SL2.40ch09	63196002	63196271	+	-93.48	TTTTTTTTTGGCATAATACATAAATGTGCCCTTTAATTTGGCTTCAAATCACATTTATGCCCTTCAACTTTGGATGTGCACAAATAGACACTTAAACTTGTATAAAGTTGAACAAATAGACACACATGTCCTACATGTCATCCTACATGTCTTTTTTTGTCGTGTCCTACGTGTATTGTACTATGTAGGACTTATGTGTTTATTTATTTAAAAGTTGGATAGTAAAAGTGTCTGTTTGTGCATTATGAAAGTTGGAGGTCAAAGTTAAAA	GATGTGCACAAATAGACACTTAAA	AAAGTGTCTGTTTGTGCATTATGA
SL2.40ch09_1078	SL2.40ch09	3388516	3388785	+	-97.5	ATTTGAAGTCCAACTAATATATAGTAGTTCCACTTATTTTAGGAAGCATTTATTTTTTTGAAACTGAAAAACTAAAAGCTTCCTAAAATAAGTGGAACTACTATATATTAGTCTATGAGGCATGAGCACAAACATGGAAAAAGTTGAGGAAGTATTAGTTCAACTTTTTCGAGATGAGGAGCTTTGCCAAAACGGAAGTAAATTTAGTTGAGATAGACTCAAAACATAAGGAGGTCAATCAGAAGGACAGGTACCATTATTCAAAAATAG	TAAAATAAGTGGAACTACTAT	AGTAGTTCCACTTATTTTAGG
SL2.40ch09_10835	SL2.40ch09	63883389	63883658	+	-66	TATTGATAGCGTAGACTACTATCAGTTGAAGCTGCCAGCATGATCTAAACTTACCTATAAATTTATATTAAGGCAAGATCAGATCATGTGGTTGCTTCACCTGTTAGTTCGTACTACGAAAAATAATCTTAACCCTACTTCGTGGAGAAAGAAACTAAATTTAAGGGTAATGTTATGTACTCTCTCTACTTTCTTAGATTTGTATTTTATGAATTTCATTTGAATCGGGTTTTTTTCATATCTTTATTCATTTTTTCAGTAACAGTGTAT	AGATCATGTGGTTGCTTCACC	TGAAGCTGCCAGCATGATCTAA
SL2.40ch09_11159	SL2.40ch09	64623045	64623314	+	-85	ATGTATCTATTAAAAAAATTGAGAATAATCATTCCTGACCCAATAAATTGAGGTTGTCACATGTCATTAAGTGCCTAATATGTATGCATATTTATTAAGCGTTTAATAACACGGGACAATCTCAATTTATTGGGTCATGAGCGATTATTCTCAAATTCCCCAATAGATTTATTGGACTTGAGCCTCTATGTATTAAAAAGATAATATGATAATTATAACTTTTATTTTAGGTTTTTTTTGTCAATGGTTAACCTTTTGACAACTTATATT	AATAATCATTCCTGACCCAATAAA	TATTGGGTCATGAGCGATTATTCT
SL2.40ch09_11464	SL2.40ch09	65201847	65202116	+	-106.6	TTATTTTTAAAATTTCAGAGATACATTTATACTATATTAAAGTCCTATTACCCCCTCAACTTATTTTATAATTAATTTTATACCCCTTTTCGACCTACGAGGCACTAATTTGAGAAAAAGTCAACCAGTGTTTGGCCACAAGATAGTGTCACGTAGTTCAAAAAGGGATAGAAAATTATTAATAAAATAAGTTCAGGGGGTAATAAGACCTTATTATAGTATAAGCGTGTCTCTGAAATTTCGGACATATGTTGAGATGGTACTTGTGTA	TTTAAAATTTCAGAGATACATTTA	AGCGTGTCTCTGAAATTTCGGACA
SL2.40ch09_11859	SL2.40ch09	66077737	66078006	+	-49.3	TTGTATATTATATATATGTAATTGTATATATGGAAAAACGAGATTGGGAGAGAGAGAAGAGAGGTGAGTGAGTTTGGGAGAGGGAAGAGAGAGGCGAGCGAAATTGAGAGAGGCGAGAGAGAGCGCAAAGAGTGGGAGAGAGGTGAATTGTATATTATATTGGTTAGATAAGTGTATATCATACATATGTATTTGTATATTCTGCCGAATTATACATATACAAACGTGACTAATCATACAAACTCGAAGTCAACCCACATAATTAATGTA	AGAGTGGGAGAGAGGTGAATTGTA	CAAACGTGACTAATCATACAAACT
SL2.40ch09_11961	SL2.40ch09	66304210	66304479	+	-104.9	AAGAACTCTAACATACATTGTATATCGTGAGCTCAGTAGCGTAAGATTGTGACCAAGCTAGAGCGGTAAGGTGATTGGAAAAAGTAGAATCTTCAGCACAATTTGTGTAAAGGGCTGAAGATTTGTACAGTCCCAATCATCTTGCCGCCATAGTTTGGGTCCCAAACTTGTGGTACTGAGTTCAGCAATGTACAACGTCAGTTGAGCTCTTATTAAATGTTTGTATTCTTCTTCTGCCACCGGTGTGGGACAAAGACACACTAATTCTAC	CATCTTGCCGCCATAGTTTGGGTCC	ACCAAGCTAGAGCGGTAAGGTGAT
SL2.40ch09_14679	SL2.40ch09	62611522	62611789	-	-90.2	AAATTTATACCTATAAAGTGACTTTTTTAAGGCATAATACATAAACATGATTCTTAACTTGTCTTTAATGGACAATAATGTCCTCCAACTTTGAGTGTGCACAAGTAAACACTTAATTTGTATAAAATTGAATAAGTAGACATACGTGTCCTACAAGACATAAGACACATAGGATGCCAGGTAGGACGATTGTGTCCATTTGCTCAATTTTATACAAGTTTAAGTTTGTACATGTGCACACCCAAAGTCAAAAGGTCATAGTTATCGGCT	ACTTTGAGTGTGCACAAGTAA	ACATGTGCACACCCAAAGTCA
SL2.40ch09_15042	SL2.40ch09	61812492	61812759	-	-60.07	ATTTTTTCATTTTTGGAGAAATATGGCCGGTGATGACAAAAGTATTTGCACGAGCGTCAACAACATCCTTTTTTTTTGCGCAGTTGTTGTTGCTATGATAAATGTGCCAATATGCTAATCTGAGGCCAAATTGTTTCTTATCGAGTAAATTGTTATTCGAAGATTTATCGGAAATAGTCTGTATCGATCTTATGATAAAATCTACGCACACTATACATTCGTCAATTTCAGCTGTGATATTAGATTGAATACGTTGTTTATGGCTGTATT	GGCCGGTGATGACAAAAGTATTTGCACGA	GTGCCAATATGCTAATCTGAGGCCAA
SL2.40ch09_15694	SL2.40ch09	60134142	60134409	-	-65.54	CGTCCCACTAATTTTAGATGTGTAATAGCGATACTGCTTTCCCTCACACTTATAAATTGACCACCAGCCCCTTCCACTTCCGTTGTGGGATAACCCAACAATTTCCCTTTCACATCGGGCCTTGGGCTGGAGAGAACGACAACCCAGTTTTTCCCGGTGGGCTAAGACTTGTTGATAACCTGGGCTTTGATACCAATGTTGGATGGTGTTGAGCATTCTCAATCCAAAAGCTAGCTCAAAGTTAGAGACTTTCCCTCACACTTATAAATT	TTTTTCCCGGTGGGCTAAGACTTGTT	AAAGCTAGCTCAAAGTTAGAGACT
SL2.40ch09_15956	SL2.40ch09	59419991	59420258	-	-171.73	AACACGATATGAGTTGAAGCCTTTAACTATATCATTGTTTAGGCTGCTTGTGTTGAAATTGATAAGTTGTTTCTGGATTTGGAATCAGAAGTGATCATTGTTGTAATTCAACTTTAATTCATCTTTTATTCAACAGATTACTATCTTTAGTTGAATTACAACAATGATCACTTTTGATTCCAAATCCAGAAATAATTTATCAACTTCAACACAAACAGCCTAACAATGATATAGTTAAAGGCTTCAACTCATATCGTGTTCATGCCCCTT	AGCCTAACAATGATATAGTTAA	AACTATATCATTGTTTAGGCTGC
SL2.40ch09_16202	SL2.40ch09	58993231	58993498	-	-134.71	TCCCTCAATCTATGTCCGAAATCTCAGAGACAAAATTATACTATACTAAGATCCTATTACCCCCTGAACTTATTTTATTAATAGTTTTTTACCCCTTTTTGGCCTACGTGACACTATGCCCAATGTTGGTTGACTTTTTTTTCAAACTAATGCCACATAGGTCGAAAAGGGGCAGAAATTACTTATAAAATAAGTTCAGGGGGTAAAACGACCTCAGTATAGTATAAGTGTGTTTCTGAGAGTTCCGACATAGGTTGAGGGAGTGCTTGT	TCCGAAATCTCAGAGACAAAATTA	AGTGTGTTTCTGAGAGTTCCGACA
SL2.40ch09_165	SL2.40ch09	584381	584650	+	-99	CAGGAGACAACTATGACTGTTAACTTTGGATGATACACAAGTAGACACTTAAACGTGCATAAAATTAAACAAATAGACACATTCGTCCTACATGTCACCTTACATGGGAATATTGTGTCCTACGTGTATTATACCATGTAGGACACGTGTGCTTACTTGTTCAATTTTATACAAGTTTAAATGTCTACTTGTTCACACCCAAAGTTGGAGGGCATAGTTGTCCGCGGAAGCCAAGTTAAGGCTCATGTTTATTTATTATGTCTTTTCAAT	CTACTTGTTCACACCCAAAGTTG	ACTTTGGATGATACACAAGTAGAC
SL2.40ch09_17352	SL2.40ch09	55208029	55208296	-	-49.58	TAGATTTTGTTAGATATTTAGAAGATAGGATCATCTAGATTTTTCTTATAGATCTTTCTAGAATAATTTCTAGAAGCATCCCTATACTAGTATAAATAGGGTACCATAGTCAATTGTAATCAACCCAAATCAAATAGTGTTCTCCTACATCAAAGTTTTCTTATTCAAAATATTCCTTCTCCTTTCTAGCTTCCTCTTCCTTAGTTGAATCTTCCGATCTTAGTTAACGATCTTGGGCTAGTAGAAGGATCCCCAATTATACTCTTCTTC	CCTTCTCCTTTCTAGCTTCCTCTTCCTTA	ACGATCTTGGGCTAGTAGAAGGAT
SL2.40ch09_19322	SL2.40ch09	42626867	42627134	-	-77.9	GAAGAAGACAAAATGTTCAAATTTTCTGCTAAAAATTAACCTAGATGAAGTAAAAATGACGTATGTAGGGTTGTCTACGACCTCTGAGAGGTCAACGACGCTGGTATTGTCCGGTGTCTAGATTTTGGGTGAGAAAAAGTTTGTATCAGAGCGCTAAGTCAAATTTTGAGGATAATAATTTCACATCAACCACATCGAGTAGTTTCTAAGTCATGGTGGTGAAGTACACCACTATCCTGGATTAGAGACTACGTGATGCGTAGGAAATAT	TTTCTAAGTCATGGTGGTGAA	CACCACTATCCTGGATTAGAGACT
SL2.40ch09_20498	SL2.40ch09	21423280	21423547	-	-60.5	GTTTGAAAGTAAGGGGAAGAGTGAATTTCCATCGCTAGATCAGCTAGGGGAGGCTAGGTCTTTTAAAAAAGATGGAAGGCTATTTGTGGAATGCCAACTCATCCGGGAAAAATGATTTCTGTATAATAACAAAACTACTTAAGCCTTGAACCATATATTACATAATACTATTCCCATTGATTGATATGTTGTGGGTGTGAGGAGGGCTTTCTAAGCAAGGCCTAATCATAGTCAAAAGCGGAAAAGAGATGGAAGCAGTCAACATGATAA	TGATTGATATGTTGTGGGTGTGAG	CATAGTCAAAAGCGGAAAAGAGAT
SL2.40ch09_2056	SL2.40ch09	5534874	5535143	+	-62.8	ATCGAAAATGTTACAACTATTTGAAAAAATTGCAACTCTTTGGAAAGTTAACAACCTTTCATAAAAGTCGCAACTTTTCATAAAAGTCACGACTTTTGAAAGAAGTCGCAACTATTCATTAAAGTCGCAACTCTTCATTGAAGTCGCAACTTTTCATTGAAGTCACATCTTTTCAAAGAAGTCGCATTTTTTCATAAAAGTCATAATTTTTCAAAGAAGTCGCAACTTTTCATGAAAGAGAAAGACTAGTTCTAGAAATAAAAAAAATTA	GTCATAATTTTTCAAAGAAGTCG	ACTTTTCATGAAAGAGAAAGACTA
SL2.40ch09_21070	SL2.40ch09	15092623	15092890	-	-112	TGGCATTGGTTGGCAAGTATAACCCTTAACATTAGATGTGTGCACAAGTAGATACTTAAACTTGTATAAAATTGAACAAATTGACACATTCGTCCTACACGGCACCCTACATGGAAAATTCGTGTCCTATGTGGCATCCTACGTGTATCATGCCATGTAGGACACGTGTGTCTATTTGTTAAATTTATTCAAATTTAAGTATCTAATTGTACACATCAAAAGTTAAGGGTCATAGTTGTCAACTGACACCAAGTTAATTAAGGGTCATAT	ATTGGTTGGCAAGTATAACCCTTA	AGGGTCATAGTTGTCAACTGACAC
SL2.40ch09_21115	SL2.40ch09	14757364	14757631	-	-149.1	TATGCCGAAAATCTCAGAGACACACTTATACTATACTAAGGTCCTATTACCCCCTTAAACTTATTTTATTAATAATTTTCTACCCTTTTGGCCTATGTGGCACTATCTTGTGGGCCCAATGCAGGTTGACTTTTTTTTCAAGCTAGTGCCACGAAGGCCGAAAAGGGGTAGAAAATTACTTATAAAATAAGTGCAGGGGGTTAGTAGGACCTCAATATAGTATAAGTGTGTCTCTGGGATTTGGGGCATAGGTTGAGTGGGTACTTATGC	GCCGAAAATCTCAGAGACACACT	TGTGTCTCTGGGATTTGGGGCAT
SL2.40ch09_22438	SL2.40ch09	6259893	6260160	-	-62.73	ACTCTCCAAAGATGCATCACTACTTTTGAAGGATCTGACATGCATCTGTCGTCATTATTGAAGACACAGATGTGTTGTGTCAATGCTAATAGAAATTGTTGTGTCTTTAGAGTGAAGTTAAATTTCTTTTTGTTTTGTTTATATTTTATGGTAAGGCTACTTTTCCCCTGCAGGCTTCTGAGGAAATCATTCTTCCAGAAGACAGAAAATGGCCATTTCTTCTTCGTTTCCCTATTTCATCCTTCGGTATCTGTCTTGGTGTTAGTAGTC	GATGTGTTGTGTCAATGCTAATAGAAA	TTTGAAGGATCTGACATGCATCTG
SL2.40ch09_23918	SL2.40ch09	2854270	2854537	-	-55.8	AACTTCAAATCTTGAGTACTTGTTTGCTGTGAATTATGGTTCTTAGAGCTACATCATTGATAAAAATATTGAAGCAGAAATGATGGTATCAACTTTGCACATATATTCTCTTATTTTTCTTATATAATATATAATAATGATATATATCACTAAGGAATGTGGTGGATAGCTAGAGTCCCTCTACCCTTGAGCAAAGGTCTCATATTCGAGAAAAAAAAAATTCTGGAAGTTTGAGGCTTCAACATGCTCAAAGTTAATATAACAACATAT	AGCAAAGGTCTCATATTCG	AAGTTTGAGGCTTCAACATGCTCA
SL2.40ch09_24309	SL2.40ch09	1679472	1679739	-	-48.64	TTATTACGATATATTCTTAAATCATCTGATTGCAAGTTAAAATTATCATGGTAAAAAATTGAGAAAATGCACAAGTACCCCTTAATTTATGTCCGAAATCTTAAAGACACGCTTATACTATACTAAGGTCCTATTACCCCCCTGAACTTATTTTATAAGTAATTTTCTATCTCATTTCGACTATGTGGCACTAGCTTGAAAAAAAAGTCAACCAGCGTTGAATCCACAAGATAGTATCACGTAGATCGAAAAGGAATAAATAATTATTAA	CTATGTGGCACTAGCTTGAAAAAA	TCCACAAGATAGTATCACGTAGAT
SL2.40ch09_24688	SL2.40ch09	556005	556272	-	-92.75	CTGAAATGCTGTGTGAATTTGCATCAGTTACTTGCCAATGCTTTTTATGTTTCAAAGAATGTCTGAACTTAGAAATTGGGGAGTAGGAGTAGTTATTTAATACCCATCTTGAGATTGAGCAGAAACATTCTTGAAACATAGAAAGCAATGTCAAGTAACTGATGCAAATTTGCAATCGCAAGGGTTCTCAAAGAATTAACAGCTAAGAAGAGAAAAAGAATTGTGAAGAAGCAAATAGCTAATGCTTTTTACCTTCATACTTTTCCCGAA	GAAAGCAATGTCAAGTAACTG	GTTACTTGCCAATGCTTTTTA
SL2.40ch09_2595	SL2.40ch09	6988590	6988859	+	-110.2	CAACTTAACTAACAAAGGTTCTATTATCCCTGAACTTATTTTTTTTGTAATTTTGTACACCTTTTATCTTACGTGGCACACCCTGTGACTGTATGCAATTGAGGCGCATGAAGATATTAGGATGCTACGTAAGCCACAAAGGTGCACAAAATTACAAAAAAAATAAGTTCAGGGGTAATAGAATCTTAGTTTAGTTAAGGGGTGTCTCTGAAATTTCGAGTCTTAGGAGGTAGTTGTGCATTTTCCCTAAAATATTAGTAGAAAAAAAAA	AAAAATAAGTTCAGGGGTAATAG	ATTATCCCTGAACTTATTTTTTT
SL2.40ch09_2954	SL2.40ch09	8388179	8388448	+	-78.8	GATATGCATGGAGAATCTGTAAAGCTCAGGAGGGATAGCGCCATGGATGACTCAATTCGATTTTTGTACACATCTTTAGCGCTATCCATCCTGAGTTTCACGGCTTTTTCATGCTTTTTTTTAAATATATTATTTTTATTTTTAATCTGCTCGAGGATTTAATAAAGTTGAATTTGTGGAGGCAAAATTCGTTTATGAAGGTAAAATGCGACATTATTGAAGAGAATTTTGATTTTTAGTATTTAAATTTGAAATTTCTTATTTATCAAC	GCGCTATCCATCCTGAGTTTC	AGCTCAGGAGGGATAGCGCCA
SL2.40ch09_367	SL2.40ch09	1217449	1217718	+	-46.69	GACATTTTACCTCCTACATTATTTAATAGTGTATTTTGAAAGTACAATTCGCTCACGTGGACACGCTAATATTTATAACGATAAAATATTTATAATGTGCACATGAGAACATATAAACCTTTAAAATACACTATTAAAGCACAAGGGTAAAAAGGTCATTTCAAAAATTGTATCGTTACAACAATTTCGATCAAAATTCAAATATTTTTCCTTTTCTTAATCATAACTTTTATTTCATACCATACCCTCTCCTTCTTTCTTGCAAATTTG	CTTTAAAATACACTATTAAAG	TTAATAGTGTATTTTGAAAGT
SL2.40ch09_3748	SL2.40ch09	14544006	14544275	+	-90.5	GTTAATTACTTCAAAAGTAGATCATTTCTTATCTTTATCATAATCTAATGACAGTTTTCCTTTGTACTTCTTATTTTTTTCCTTTCTCAAAAATAGTACTAAGGAAGACTGCATTCGATTATGATGAAGATAAGAAATGATCTACTTTTGACGTAATCCTTTCTCGTCTCTTGCAGAATTTGTTGTAGGCTTCTATTGTTTTTGTTTTTTTTTTGTTTTATTTGGTCTCACATGTCAATGATACATAAGTAATTCTTTATGGATCACAAT	ATGATGAAGATAAGAAATGAT	CATTTCTTATCTTTATCATAA
SL2.40ch09_3809	SL2.40ch09	15065996	15066265	+	-122.3	ACTTCGTTTTAGCTGACATCTATGTTCTCCAACTTTGAGTGTGCACAAGTAGACACTTATTTTGTATAAAATTGAATAAGTAGAAACACACGTAATACGTTGCATAATAATACATAGGGCGCCATGTAGGATACGAAATTGCTATGTAGGATGTCATGTAAGACGCATGTGTTTATTTTGTTCAATTTTATACAACTTTAAGTGTCTAGTTGTACATACCCAAAGTTGGAGGACATAGATGTCAACTGAAGCCAAGTTGAAGAACACGTA	ATACCCAAAGTTGGAGGACAT	GTTCTCCAACTTTGAGTGTGC
SL2.40ch09_385	SL2.40ch09	1275407	1275676	+	-48.29	CATATCCAGGGCTCGAACCCGAGATCTCTGGTTAAGAATGAAGCACTCCCACCAGTGCACCACGACACATATTGGTGGATTTTTCATTTTATTAGAAGGGATCAACAACTATTATCAAGTAGTACAAAAAATAACAAAATCACAAGGCATCTACTAATAAAAAAGTTTATCTACACTCGATATTTATATCAAAAACATATTAATTTACCATGTTTAAATCAAGAAAACTACCATAAAAAAGTGATGATAGATATAAAATTACTGCTAATT	TTTTCATTTTATTAGAAGGGATCAA	GATCTCTGGTTAAGAATGAAGCAC
SL2.40ch09_532	SL2.40ch09	1677544	1677813	+	-85.6	TAAACAAGAGATATTTTTATCTGCATTTGCACCTGCACCTTAGTGAACGAATTAGTTCGCGTATAATTCGTGCAGAAAGGTGTAGGTGTTCATGCAGACAAAAATGGTATCTTGGCCTCCCATTAGTTTCCCAATCTTTACCTTTCAAAGTTGTTGCACTAAGTGTAAGCATTGGTTGAATCTGTGTTGATGGGAGATGGTAGTATCCAACGAATTAATCGAGGTAAGCATAAGTTGACACTTATTTTTTCAATCGTAAAGAAAATATTA	AAGGTGTAGGTGTTCATGCAG	GCATTTGCACCTGCACCTTAG
SL2.40ch09_6256	SL2.40ch09	49034639	49034908	+	-98.62	CTATAATTGAAATTTTAGAGACACATATTAACTAAACTAATGTCCTATTATTTTCCTAAACTTATATTTTTTTGTAATTTTGTTCACCTTTTTTACTTACGTGACATCTAGATATCTCCACATCTCAATTGTCTGGAGTCACAGAGTGTGCCACGTAAGACAGAAAGGTGTACAAAATTACAAAAAAATAAAAATCATGGGGTAATAGATCCTTAGTTTAATTAAGGTGTGTCTCTGAAATTTTGATTTTATTGTCGGAGACGTTTATGC	TTGAAATTTTAGAGACACATATTA	AGGTGTGTCTCTGAAATTTTGATT
SL2.40ch09_9427	SL2.40ch09	60781299	60781568	+	-79.1	TGCATTTATCAACTGAAAAGACCATGTTATGCTATGTGAATTGAATCATTTAGTTTTTAAGTTCTAGTCATGTTGATTGTGTGTGATTTTCATGAAACAGTCAATTTGGATTATGGTTCTGCACTAGGTGTTCCTTTAAACCTTGTATTAAGTTTGGCATGGAAAAGAGGCCAAAAGACTTGATCTCCAAGTCTGTGGATTCTTTAACTTTTTTTTTTTAAAAAAGAAAATAAAGACTTCACAGACTTGGATATAATGTTTTAAAGGAAC	GTCTGTGGATTCTTTAACTTTTTT	AGAAAATAAAGACTTCACAGACTT
SL2.40ch09_9441	SL2.40ch09	60786992	60787261	+	-113.65	TTGGATTCTACAAAATATAAACACATTACCTCACATTAATTACTTTGTATTAAGAAGAGTGAAAGAAAAATCAAATCTTTGTAATAGCTTGTGAGAAATAGGGTTATGGGTTAGTAGGTGTACTCAAATCTTCACTAATAGTATTTGAGTACACCTACTAACCCTATTTCTTATAAAATATTGAAATATATGAATTAACGTTCACTCTATTTAAAAAAGTAATAATGTGAGGTGCCGTGTTTATATTTTGTATTTTCCAAATTGTTAAAA	ATATAAACACATTACCTCACATTA	ATGTGAGGTGCCGTGTTTATATTT
SL2.40ch10_10217	SL2.40ch10	61288690	61288959	+	-61.2	TGGACACGTGTAGGGGTGTGAAAAAATCGAACCGACTGATAAATCGAATCGAAAAAAATGTTATTGGGTTATTGGGTTTTCAATGGGTTTATAAATTTTTTTATTGGGTTATGGGTTCGGTATCGGTTTTTACTATTGGGTTATTGGGTAAATCAATAAATCAATAAGACAGTTATAATTTATTATTTTACCCTTCCTAATTTTTAAATATTCCTCCCTTCGTTTAAAAAAGAATGATCATATTTCCTTTTTAGTCTGTTTCAAAAAGAA	GGTTATGGGTTCGGTATCGGTTTTTA	AAAATCGAACCGACTGATAAATCG
SL2.40ch10_11034	SL2.40ch10	63268075	63268344	+	-71.62	AACTCACTGAAATCTCGAAATTCAAAAAGTGTACTAAATTGAGATTGAATAGTTCCACTAACTAACTAACTATTCAATCTCAATTTAGTACACTTTTTGAATTTCGAGGCAAAAAATTATGCATCTTTCAAAACCAACAACAAACTCAATTATATGTACAAGTCCACATTTCTTCACAATTAAAAGAACAAGTAAATTTATTTCACATATACATTTGACCATGAAATTTGATCAAATTTAAAAAATCTGATATCCAAATATTTTCAACTT	CAAAAAGTGTACTAAATTGAG	CAATTTAGTACACTTTTTGAA
SL2.40ch10_12988	SL2.40ch10	61984722	61984989	-	-100.35	TACTAGTCAATAGATCATGCTTTCGACTTGATTTTATAATGCATGTATTACTGTTCAGGCACATTTGATCTTGTATCCTCCATCAGGTTGGCCGTAGAACATTCAAATTGCAGAAACACTTGCCGCGACACCAATGCTATCAAATTAAAAACAGATGCCTAATCTGAACTCATCTACCCCAAATAAAGCAAGCATCTTTACTAGGTCCTAGTAAAGCTGCTTGCTTTATTTGGGGTAGATGAGCTCAGGTTGGTGTTTTTATTTGATTCT	AACTCATCTACCCCAAATAAA	TATTTGGGGTAGATGAGCTCA
SL2.40ch10_13426	SL2.40ch10	60714896	60715163	-	-106.71	TTTTGTTTTTATTTTCGTCATCCCCCTTTATGTCTATAGACATGAAAAAGGTATGTGGAGCTATCCATTAGAAGCAATGGCTACATGCAGGGAAAACAGTCATTGCCATGTAGTTCATAATAGATAGGACGCACAGAAGAACAACAATGTTTTTAAAACTAAACGTTTGGAAATTTATACATTGAAGTGCCACCATGAATTAGAGGACAGGTTCATGATAGCACTTCAATGTATAAACTTTCAAACGTTTAGTTTTAAAAACATTGTTGT	ACGTTTGGAAATTTATACATT	TGTATAAACTTTCAAACGTTT
SL2.40ch10_13479	SL2.40ch10	60634149	60634416	-	-46.1	TTTATTTGTGTACATTTAAAATTAAGGATCATAGTTATCGACTGACGCCAAATTAAGGATCATATTTGTATGCTATGCCTTTTAAATGATATCACTATTGTTAAATGACTTGTGAAGTTGAGTATAATATGTTTACTTTATTTTCATTTGAGGAAGAAAGCTAAAACATCAAAGAATCTTAAAAAATACGAGACTGAGGAATTTATCGTGATGGGAGTAAAAAGAAACAATAATAATATACAGAGACGGAAGCTACTGGGTTCGTCCGAA	ATCATATTTGTATGCTATGCCTTT	AGGATCATAGTTATCGACTGACGC
SL2.40ch10_14081	SL2.40ch10	59143190	59143457	-	-48.2	TTATTCTTAATAAACTAATAAAAAATTTAAAAAATAATATGACCATCATTTTTTGTTAAATGGGTTCAATGAATTAACATAGTCTACTATTAAAAAAGACTTTAATGACATGTCATGTCATTTAGAAGAGAGTGATGATTTTGAAGTGTAAGTATATTTGGAAGGAAATAGTGATAGTTAAGTAATATTTTAGTCCTAAATAAAATATAAATGATATTTTAAGACAATTCTCTTAACTTGGATGACGATTTAGGAAATTGACTCCTCAAT	ATTTAGAAGAGAGTGATGATTTTG	AGACAATTCTCTTAACTTGGATGA
SL2.40ch10_14128	SL2.40ch10	59073570	59073837	-	-84.23	CTTTTTCTTTCGTATATAAAATAAAACTTTTTCTTTCATTTTATAAATTTTTTACTTTATAGAAAATTACTTTACTTTTTTCACCTTAAATTACTTTACCTTTTCACCTTTTTCTTCTCTGTTTCACTTTCATGGCTTTTAAGCTTTTGTACACTTTGAAGATTAACATAGATGGTCCCAATTCGATAACTAAACCATCAATATTAATCTTCAAAGTCTAAAAATGTTTAGAGGCCATGAAAGTGAAAGAGAGAATTAAAAGGTAAAGTA	TTAGAGGCCATGAAAGTGAAA	TCACTTTCATGGCTTTTAAGC
SL2.40ch10_14822	SL2.40ch10	57749864	57750131	-	-79.01	CCTTAAGTTCATCCCCGCAGGTGAGTAGGCAATTGATCGCACATATCAACCGGTTGATGTAGGCATTAGTTCAATTTCTTGACTTAGGTCAAAAACTCGGCCTAATGACTAGAATCTGCATGTTCATATTTGCGATCAATTTCCTACACAGTTGCAGGGGGGTCAACAAGTAGGGTATCCTTGGGAGTGTCATCATAACGTGATTTTCGTTTGCTCTTTAATTTATGATATATTGCACATATGTTCCAAACTTTAGTTTATTTAGAATGT	ATATTTGCGATCAATTTCCTACAC	GTAGGCAATTGATCGCACATATCA
SL2.40ch10_14915	SL2.40ch10	57527997	57528264	-	-117.7	GAGAGAGAATGAAGCTTGATGTTAAAAATATCTATTATTGAGAAGCTTGAGACATGTGGACTACATTAGTTGTTCAATGTTCAAGCTTCTGTTGCTTGTCTCAATAATTTCAGCTTCTTTTTGAAAGAAAACTGACATAATTTAGACACGCAAAGGTAGTTCTCAATAATTTCAGCTTCTTTTTGAAAGAAAGCTGACATTATTGAGACACGGAAAGGTAGTTTGAACATTGAACAATTAAAGTAGTCCACACATCTCAAGCTTGTCAAT	TACATTAGTTGTTCAATGTTCAAG	TGAACATTGAACAATTAAAGTAGT
SL2.40ch10_15293	SL2.40ch10	53338435	53338702	-	-62.5	ATATAATCATAGGATAGAATGATATTACTCACCAGTGAATTGGTACGAAAAACCACGGCGTCAGGAAAAAAACTCAAGAACAGTAAATTACACTTATAATAGTAGGCTTAGTAGAAGAGGAAGTATAGAAATTAGTTATTTGTTATTGAAAAATAACAGGAAACTCTTTTTTATATATAGACAACAGAGGTTAGTGTGAGCGAGTGCTTATTTGGTCTTATGGGAATGATCACAACCCTTTGAAAAAGTCACAACCCTTCTAAAAAGCCA	GACAACAGAGGTTAGTGTGAGCGAGTGC	ATGATCACAACCCTTTGAAAAAGT
SL2.40ch10_16090	SL2.40ch10	50987018	50987285	-	-61.51	GTGCAAGAAGAATGTTGCTAATGAATTGTTAGCATTGAATGATGTTTTTATGTTTGTTCGTGAGTTTGTAGTTGCTGATTTATCCAGTAAGTTAGAATTGAGTATGTCATCAAATGAGTTTACGAGGGTTATCATTGATGAGCAGTCTGCGTGTTTTACCTAGTACACGTGTTTGGTGAGGGAACTGATGCGACAACCTTTCGACTGTCCAAAGCGATGAAGTAGTGTATGACAGAGAGTTATTGAGAGCTTGCATCGTATTTTATGTTG	CATCAAATGAGTTTACGAGGGTTAT	TACCTAGTACACGTGTTTGGTGAG
SL2.40ch10_16171	SL2.40ch10	50702854	50703121	-	-50.1	GTTAGGGCGTAGCTTAGCACTATATATAGACGTTATGACAAACCCTATTCTGTATTCTGTTCTTGCCTCTCAATAATAAAACTGCTCCCCCTCTTCCCCGTGGACGTAGCCAAATTTATTGGTGAACCACATAAATCTGTTGTCTTGTTTTTCGCGTTTATATTTTCTCGTATTATCTCGAATTTCACATAACAGATACATCACATACCGGAGAGAAGATCATGTAAGGAACCATTTAGCATGAACTCATACACCAATATCTGCATGCAC	TTAGGGCGTAGCTTAGCACTATA	TAGACGTTATGACAAACCCTATTC
SL2.40ch10_16387	SL2.40ch10	49843622	49843889	-	-122	ACTAAGAATGAGGAGATGGTTCATTCTCTCTTGCTATATTTATAGCATAGTCACTTGACCAAAATATCTAAATATTACTTTTATTAAATCTCACTTTAAATTTTCATTTTATAGCATGAAAATTTAAAATAAGATTTAATACAATTAATATTTAGTGATTTTGGTCAAGTAAATACGCTACAAATATAGCAAGAGAGAAAGAACCATCTCCTCATTCTTAGTAAGATTTTCATGAAGAATAACATGTTAAAAATGCTACCTTCACCAAAA	TCTCTCTTGCTATATTTATAG	ACAAATATAGCAAGAGAGAAA
SL2.40ch10_19176	SL2.40ch10	30462350	30462617	-	-70.52	AGATTTGGTGGTTGGCAAATTGGTAAGATTTACAACCATTTTTGACTTTGCTATATTTACCTATGTCATTAGTGGCATAACATAGTTTTATCCTTCTATAAATAGAGCATTCTTGCTCATTTGTAGAATACACCAAGTTAGAGAAAAAAAATCATTTCGAGAGCAAAGTGAGGTATTTCATAGACTATAGAAGAAAAATAGTCTGTGAAGAAAAATAGAGTATGAGCGATATTTTAGTAAGGTGAAAATTAAAAGAGTGTTGTTCCTTTT	TGTCATTAGTGGCATAACATAGTTTTA	AGATTTACAACCATTTTTGACTTT
SL2.40ch10_19999	SL2.40ch10	20998059	20998326	-	-50.66	GGCCCACGAGATAGTGCCATGTAAGTCAAAAAGGGATAGAATATTATTAATAAAATAAGTTCATGGGGGTAATAGGACCTTTGTATAGTATAAGTCTGTCTCTGAGATTTTGGGCATAGGTTGAGGGTGTACTTGTGCATTATCCTTTTTTAAAATATATTTTTAAACTTCAATTTTTCATTTTTTTCACCTCTAATCTCGACCTCACCCGCACCCCCAACCTCAAAAAAATTTTATATTGTTTTTAAAGAAAATTTCAACTTTAAATTT	GTATAAGTCTGTCTCTGAGATTT	GTCAAAAAGGGATAGAATATTA
SL2.40ch10_2022	SL2.40ch10	5295464	5295733	+	-65.95	AATAATAAGGATGCTAATTCCTCAAAAATTTCCCTCCTCTTGAAAAAAAAGGAAACAAAGTCAAATATCTTATTACCTTTATTTTCCTTTTCTAGAAGAGGGAATTTTTTGAGGATTTGACCCCCTTATGTTGGTACCTCATTTGATATTATCACTTAGTGCCTACAGGTATTTAGAAAAGTTTTCCATTACAATTTTAGATTTTATTCCTCTCAATTACAAATCAATCGGAAGTTGACAATGATGTTTTTAGAATCTAACTACAAGGGG	TAGAAGAGGGAATTTTTTGAG	CAAAAATTTCCCTCCTCTTGA
SL2.40ch10_204	SL2.40ch10	787008	787139	+	-28.6	TTTTAAATTAAATAAAGTAGTTGGGAAATGATGAGAATATATTGATACATCAGAGGGACAGTTTAATCTGTGCTTTGCTGAATAAATTTTGCACGTCAGTCTGATCCCAATTACTTCTAAATCTTTTGTTTC	GGAAATGATGAGAATATATTGATACATCAGAGGGACAGTT	CTGTGCTTTGCTGAATAAATTTTGCACGTCAGTCTGAT
SL2.40ch10_20997	SL2.40ch10	7444573	7444840	-	-58.1	ACGTCAGCCAAGGCGATGGAGGGGTATACTGCAGATTCTACAGCATTTCAATAGAATGCCAAGATTCTCAAGCATACTATCCTACTCTCAACTACATATCAGTTGAAAAAATAAAAGATTTTAATGTTAAGGCAACGGGGGTAGACAAAAGACTCCCTTATCTTAATAAAAAATGGATACAAACCAGAAGAGCATTAGGAATAAAGTCCCTATATGCTATTCTAAATAGATTTTTTTTTTTATTATTATTATTGTTATTATTATTATTAT	TGCCAAGATTCTCAAGCATACTAT	ATACTGCAGATTCTACAGCATT
SL2.40ch10_21393	SL2.40ch10	5768127	5768394	-	-45.1	TTAAGATGAAAATACCCGTTAAATATTTTTTAATTGTTTCGATTATTTTCTTGATTTTATGTTTTATATTTGTACTAGTAAATTTATTTAAATAAATTAACTTACAAATTATTTAGAGAGAGTTGTTTTTACTAAATAAATCCAATACAAATTAATACAATATTTGAAATGTGAGGTGTTTAATATTAACTAATTAAAAAGGCAATATATCATCACATGGAGTTTGTGATCTTAATTGAATGTATAATTGGTTTATATATACTTTTGTGT	TTAAAAAGGCAATATATCATCACAT	GTGATCTTAATTGAATGTATAATT
SL2.40ch10_21940	SL2.40ch10	3991130	3991397	-	-77	GATCATCTTGACACAGGTGTGTCTCGCAAACATCTTAACTTTGATAATGCACACTTTTGAGAACGTGTCTAGATGTGCATTTTCAAAGTTAGGCTGTTTACGGGGTTTTCAAAGTTGGAGTGTTTAGTTACCTGTTGAGGTAAAGTTAAGATGTCTATCTATGTATTGTGCCAAATTAGGAGGCTTGGGTTATAGCCTTTGTTGCTCAGACTGTATCGGATCCTCCAAAGATGCATAAATTTTAAAGCATCTGACAAATATTTTTTAAGA	CAAAGTTAGGCTGTTTACGGG	CGCAAACATCTTAACTTTGAT
SL2.40ch10_22083	SL2.40ch10	3641619	3641886	-	-86.7	TATTCAAGCTAGGCATTGCTTGTTGTCTCTCCCTCAAGGGCTCCTCTTCAAGATCCTTATAAACAAGAAAGCATGAGGGGGAGGAGTTCTTGTAGGGTGAGACAACAAGAAATTCCTTGCTCACTTCACATGGCAAACATACTTATATTTTATTTATTAATTATATTTACGACACGTTTCTTCATGTGTGGAATTTTATGGCTGTGGTGAGATTTAGAATTACTATTTATTTTGATAGTATGTTGAATCGTATGATTATGTTATCTAAAA	GAGTTCTTGTAGGGTGAGACAA	GTCTCTCCCTCAAGGGCTCCT
SL2.40ch10_2217	SL2.40ch10	5968695	5968964	+	-62.7	ATTGTTGCTGCAAGAGCACGTTTGAGGCATGGAAAGTAGACCGTTTCTCCACATAATTTCAATTGCAAAGTGATTCTGAACATGGCAGAAATGTACTCATGTATAGACTTAAAGTCTTGTAGCCTTAGATGCATCCAATCATATCGTGCCTTTGGATGTGTGACCATCTTCAAGTGGTCAAATCTTTATTTTAGGTTTTTTCACAAAAGAAGTGGATCCTTAACTGTCAGATATTTGATTTTCAAAATCTCGTCAAGATGATGACGCAAG	TTTTTCACAAAAGAAGTGGATCC	GACCATCTTCAAGTGGTCAAAT
SL2.40ch10_22843	SL2.40ch10	2059147	2059414	-	-51.8	TCTGTGAAACTCATATGCAAACCAGTCTGAAGAGGATATTTAGTTCAAACATATTTTTTTTTCCTTATCAAAAAATGTTTGAACTAAATGTCCTCTTCAGACTGGNNNNNNNNNNNNNNNNNNNNNNNNNNNNNNNNNNNNNNNNNNNNNNNNNNNNNNNNNNNNNNNNNNNNNNNNNNNNNNNNNNNNNNNNNNNNNNNNNNNNNNNNNNNNNNNNNNNNNNNNNNNNNNNNNNNNNNNNNNNNNNNNNNNNNNNNNNNNNNNNNNNNN	CAGTCTGAAGAGGATATTTAG	AAATGTCCTCTTCAGACTGGN
SL2.40ch10_23293	SL2.40ch10	1055483	1055750	-	-114.47	TATGTTCGAAGTCCCACAGACACACTTATACTATACTAAGGCCCTATTACCCCACTGAACTTATTTTATAAGTAATTTTCTACCCCTTTTCGGTCTACGTAGCACTAGCTTGAAAAAAAAGTCAACCAACATTGGGCCCACAAGATAGTGTCACGTAGGTCGAAAAGAGGTAGAAAATTATTAATAAAATAAGTTCAGGAGGATAATAGAACCTTGATATAGTATAAGTATGTCTCTGAAATGCCAGACATAAATTGAGGAGATAATTAT	TTCGAAGTCCCACAGACACACTTA	AGTATGTCTCTGAAATGCCAGACA
SL2.40ch10_279	SL2.40ch10	1021719	1021988	+	-114.8	GAGAGTTTATTATGCATGATTCCGGTGGAGCTTACAACAGCAAGAAAATGAGAGAGAGCAAAAATCTCTCTCACTGTCTTGCTGTTGTAAGCTCCACCGAAATTATGCATAGGGATAACTATGTCATGAGTTACCTTGGAGGTAAAACCCCCCGTCTTTTCAGATAGTTGTGAAAAGGTTTTGAAATCTGCAGTCTTGGCTGGTGGAATCATTTCAGCTAGATTTTAACTTCTTCTGCACTAGCTTTATCTGTGTTGAAGGAGGATATGG	CGGTGGAGCTTACAACAGCAA	GCTGTTGTAAGCTCCACCGAA
SL2.40ch10_3027	SL2.40ch10	11996162	11996431	+	-93.8	CCTGAACTTATTTTATATGTAATTTTCTACACCTTTTTAGCCTATGTGGCACTAATTCGGAAAAAAAGTGAACCATCGTTGGGCCCACAAGATAGTGCCACGTAAGCTAAAAAGGGGTAAAAAATTATTAATAAAATAAGTTCAGGGGGGTAATAGGACCTTAGTATATTATAAGTGTGTCTCTGAGATTTCGGGCATAAGTTGAGGGGTTACTTGGGCATTATCCCAGTATATGAATATTGTGATTATTACTATGGGTAACTAAACTCC	GCTAAAAAGGGGTAAAAAATT	TTTTCTACACCTTTTTAGCCT
SL2.40ch10_574	SL2.40ch10	1709433	1709702	+	-66.46	AATTCTTCGATGAAGGATATGTCTAAGTATTTGATACTCATCGAGAAAGTGAGTATCTCTATTAGTGACTATGGGCAAGTCTATCCGTTCCTATTAAGGGGAACCCCTTTGTTCTTGTTATTATTTGATTTTTTTTACTGATTCTAGTCAATAGTCCCAAGAAAATATTCAGAGTTATTGTAACCTTACGTATCCTCTTGTCCATCTGTAAAATTCCACAAACTGTGGGGTGGTAATTAGGACTAGATGCCCGATCGATCACATAACCAG	CTTGTCCATCTGTAAAATTCCACAA	GTGGGGTGGTAATTAGGACTAGAT
SL2.40ch10_578	SL2.40ch10	1709696	1709965	+	-81.23	TAACCAGTAAAGTGTGAATATCTATAAGATATTTTAGGAGAATGAGAATTCAAAATTGTTGTTACCACTGTAAAAGGAAGTCTCCTTAACTTCAATCTTCTTTACAATTCTCCTAACTTCGTCTAGCTCGCCTTCTAACTTACTCTGGACTTTTACTCATTAAAAATTATCGTAACCACCTCTGCACCACTACATTAATAACTGAAATGTCAGTAGTTAGTTAGAAGGGGAGATAGATGAAGTTAGGAGATAAGATTGAAGTGAAAGAAG	AAGGGGAGATAGATGAAGTTAG	AACTTCGTCTAGCTCGCCTTCT
SL2.40ch10_5873	SL2.40ch10	42598093	42598362	+	-61.7	ATTAAATAGTTTGGTGTGATGATATGATACTTTGAAAGTTAAAATGTCTTTATGCAAATTAGAGAAAACTTTAATGGTGCGTTTATAATTAAACTCAAAAGTATCTTATATTGCACCAATATGGTGTTTGGAGAACTTCTATTTTCTTCATTATTTATTTTGCTTGCTTCGTGTTAGGAGGACACTGGTTCCCTATGATTAGGTACATTTTTTTTTCTTCTAGAAAATGCCAACATGCATATAAACTAGCACAGCTTTTTATGTATATAT	TAATTAAACTCAAAAGTATCTTA	TGATACTTTGAAAGTTAAAATGTC
SL2.40ch10_8213	SL2.40ch10	53340041	53340310	+	-78.1	ACGTGGTAGTGGTAAACCGTCCTTCCTATTCTTGATCCACTTGCATCAGCTCGTGGGCTAGAGATAGCATCAAATGGAAGAGCTATGGTGTTTATATTGAGGGCTCGTGAAACACTACCTCTCCCTCATGGTGCTCCTAAAACCCTTTACATAGAGGGACTTCCTCCGGACAGCTCCAGAAGACAAGTAGCTCATATCTATTGATATGTCATTTATTGAATCATTATTAGTTTCTGAATATATTTGTTGTTTTTACCCTACTACACTTAA	CAAGTAGCTCATATCTATTGAT	TATTAGTTTCTGAATATATTTGTT
SL2.40ch10_9910	SL2.40ch10	60574754	60575023	+	-128.3	GAGTACTCCTCGATCTATGTCTGAAATTTTAGAGGCACACTTATATTATAATGAGGTTCTATTATCCTCCTGAATTTATTTTATAAGTAATTTTTTATCCTTTTCGACTTACGTGACACTATTTTGAAAAAAAATCAATCAGCGTTGAACCACAAGATAGGGCCACGTAGGCCGAAAAGGAAAAAGTTATAAGTAAAATAAGTTCAGGGAGGTAATATGACCTTGATATAACATAAGTGTGTCTTTAAGATTTCGACATAGATTGAGAGG	CATAAGTGTGTCTTTAAGATT	TTTTAGAGGCACACTTATATT
SL2.40ch11_1084	SL2.40ch11	3077997	3078266	+	-62.14	GCTATTTTGTTACGAGGAGCCTTTAAATTGTGTCTCTAATACAAACGAAGTGAATCTACTTAAAAGTTCAGAGTTGTGTTTGTTGCTCTCCTCTGTCGCAATGATAAGACTTTGTTTTCAGTGAGAACCATGAAAAAAACCTGATGTGTTCACAGCAATAATTAGAATGTATAGGCAGTTTCCCGAGGGTTTATCAGATACAGCCTCTCTACTTCCCAAGGTAAGAGTAAGGTCTGTGTACACTCTACCTGCCCAGACTGCACTTGTGGG	TATCAGATACAGCCTCTCTAC	AGAGTAAGGTCTGTGTACACTCTA
SL2.40ch11_14149	SL2.40ch11	34790340	34790607	-	-57.2	CCTTTCATTGCATTTCCTTGCAACAATCATATAATTATATAAGAGAGAACCTTAGGCATGCCTACGTGGCGCTACTACAAGTAAGAGTTCTTTTTTTAATTTATTTATTTCCAAACTAACCTTCACATTTAATGAAAAGTTGTGTTATTTATGAAATGTTGTGACTTTGATGAAGAATTGTGACTTTTATAAAGAGTTTAGACTTTTATGAGAAGTTGTGTCTTTAATGAAAGGTTGTGACTTTTATGAAAATTTGCGACTCTAATGAAG	TATGAAATGTTGTGACTTTGATGAA	ATGAAAGGTTGTGACTTTTATGAA
SL2.40ch11_14336	SL2.40ch11	32719722	32719989	-	-45.33	TGTTGTTTATTTACACTGTAATCAGGCCCCGGAAAATACCTCTGAACTAGCCTACTTCTTTTTGAATCCGGATATGTAAAATTCTTAATATTTTCATTGCATTTCAATCCAGTAATAATCACAAATTCTTTCTTAGTAAAGGTTAAGATGTTTCCTTTAGCATGTCGAATGTGAAGCTCCTCGGCTAGATTATCTTGCTCCACCTCTAAAAGAAGTAAACACTTGGTGATCTGACCTTGGTAGTTACATTTAGCAATATTCAAATATGAA	TGTGAAGCTCCTCGGCTAGATTATC	TGATCTGACCTTGGTAGTTACATT
SL2.40ch11_14821	SL2.40ch11	28476899	28477166	-	-53.36	TGTAAATATATAATATAAGCTCCATTATTCTCTTTATTGCTTTAGAAATAGTTTCTTTAGCATTTGACTTGTTTGGTGTTTTCTTATTGGGTTCATTGTTAACAGCTTGTTTGGATGATTGTCACTATTTGTATTGTTTTTCTAATTCATCCTTAGGTAACAACTTAAAATCTCATTTTGTGTAACAATTAATTTGGTGTCCTTCAGTTTAAAAAAAAATAACATAGCAGTGTGATCTCACAAGTGGACTCTGGACAAGTAAGCTTCTTT	TTATTGGGTTCATTGTTAACAGC	ACATAGCAGTGTGATCTCACAAGT
SL2.40ch11_15942	SL2.40ch11	15275166	15275433	-	-66.1	GGGCCTTCATCGGCTTCTATCTGCCCAAAACGAATGCTCCTTGCGAATAACTGTCGCGCTCTCCTTAGACCCGACCGTGACTGAAAGGGCACGCCGGTCTCATGCGGCGCGTGATGTTTTTGAGGAATGCTACCTTGTTGATCCTGCCAGTAGTCATATTCTTGTATCAAAGATTAAGCCATGCATGTGTAAGTATGAACAAATTCAGACTGTGAAACTGCGAATGGCTCATTAAATCAGTTACACTTTGTTAGATGGTATCTACTACTC	TTTGAGGAATGCTACCTTGTTGATC	AAAACGAATGCTCCTTGCGAA
SL2.40ch11_15994	SL2.40ch11	15225361	15225628	-	-92.1	CGAGGAATTCCTAGTAAGCGCGAGTCATCAGCTCGCGTTGACTATGTCCCAGCATTTTGTACACACCACCTGTCGCTCCTACTGATTGAATGATCCGGTGAAATGTTCGGATCGCGGTGACATGGGCGGTTCACTGCCCGCGACGTTGCGAGAAGTCCATTGTACCTTATCATTTAGAGGAAGGAGAAGTCGTAACAAGGTTTTCATAGGTGAACCTGCGGAAGGATCATTGTCGAAACCTGCACAGCATAACGACCTGCGAACTCGTTT	CGTAACAAGGTTTTCATAGGTGAAC	TCATTGTCGAAACCTGCACAGC
SL2.40ch11_16185	SL2.40ch11	13990536	13990803	-	-56.6	AATGACTTAAAATAAGTTAGGAAGTACTTGACAAGATAAAATAAATGACTTAAAATAAGTTAAAAATCTAAAGTAGGTCTCTCCCTACTTTTTTTGACTTAAAACTTGCTTTTTAATCCAATCCAAACGAGCTTTGAAACTTGTATAAAGTAGAACACGTATACACATTCATCCTATGTGACATTTTACATGCACTTATGTGTCATACATGGTGTCCTACACGTATTATGTCATGTAGAACTCATGTGTCCACTTTTAAAATTTTATATT	CATTCATCCTATGTGACATTTTAC	ATTATGTCATGTAGAACTCATGTG
SL2.40ch11_16821	SL2.40ch11	10008206	10008473	-	-141.2	GAATGGGATAATGCACAAGTACCCCTCAACCTATGCTTGAAATCTCAAAGACACACTTATACTATACTAAGGTCCTATTACCCCCTGAACTTATTTTTAAAATAATTTTCTTCCCCTTTTTGGCCTACGTGACACTATCTTGTGGGCCCAATGATGGTTGACCCACGTAGGCTGAAATGGGGTAGAAAACTACTTATAAAATAAGTTCAAGGGGTTAATAGGACCTTAGTATATAATAAGTGTGTCTCTGGGATTTTGTGCATAGGTTGA	AAGACACACTTATACTATACTAAG	TAGTATATAATAAGTGTGTCTCTG
SL2.40ch11_18107	SL2.40ch11	5385851	5386118	-	-53.4	AATCGTAAATTATTGATTCAAATTAAATATTATAATTATAGTTTGATTTACGTATAATTCATAGTAAATTGTTATCGTTTTGCCTCTCTTTCTGAAATTTTTGTTCGCAAGTTTCATTTCTCGTTGGTCCCTCTCCTCTCTCACTTTATATACAGACACAAATGTATAAAATGTGTTTGTGTTTGTATAAAGTGAGAGAAAATTGTATTTATACATCTCTTTTCGTTTGCCTATCTACCCAGAAAATCTCGCTCGTTACTCTCACTCGTC	GTTTGTATAAAGTGAGAGAAAA	CTCTCTCACTTTATATACAGACAC
SL2.40ch11_19984	SL2.40ch11	917775	918042	-	-92.14	CATTGAGGCCTCAATTCACCGTCCATCTGATATTGTGGTACAAAGTTGAATTGCAACTTGAACTCCTGTCTATGTCAATGGTAAGTAGTAGTCTGTTTCGGCAGGCAACTGATTGTGCCTAAGTGCTATTCTTATTTTTGCTTATCTGGAGTTACAAGTTGAGGATCTTATTGGTTAACGATAGTTATTATCCCACTGTAATAAATACTTCTAACCATGAAGATCCTCAACTTGTCGCTTCAGATAAGAAAATTAGTCATTGCATGGTAA	CAACTTGTCGCTTCAGATAAG	TATCTGGAGTTACAAGTTGAG
SL2.40ch11_20198	SL2.40ch11	294654	294764	-	-45.6	CAAAGGGCCAAAATTTAAAGAAGTCAAGTAGATGCATCACCTGCTTAACTCCCTGGTTTATTGGCTTAAGTAGGTGATGCAACTACTTGTCTTATTTACATCTGGAACTTCGT	GTCAAGTAGATGCATCACCTGCTT	GTAGGTGATGCAACTACTTGTCTT
SL2.40ch11_20200	SL2.40ch11	294591	294858	-	-133.2	CTAGTTGCTTAATAAGGGCAACCCACGTGTTTAAGGAAAATTAATGACCTACTAGTCTAAGTATGTGACTAGTAGGTGTATCACCTCTTTAGAACAAAGGGCCAAAATTTAAAGAAGTCAAGTAGATGCATCACCTGCTTAACTCCCTGGTTTATTGGCTTAAGTAGGTGATGCAACTACTTGTCTTATTTACATCTGGAACTTCGTTCTTAAGTAGGCACCTACTAGTTACTTGCTTAGACTAGTAGTTTATTAAATTTCCTTAAGCAT	CCTACTAGTTACTTGCTTAGACTA	GTCTAAGTATGTGACTAGTAGGTG
SL2.40ch11_2740	SL2.40ch11	7293112	7293381	+	-76.4	TTAAAGATCCTACAACTAAAGGAAATGTCATTCTTCAAGGTGTTGATTTTGCTTCTGGTGGTTCTGGTATTCTTGATGAAACTGGTCTTGTTTCTGTGAGTTCTTTGATTCATTCACTACAAGAAAGTTGGGAATTACATGAGAATTTTTCTGGAAATTAGCATAAAAATTTGCAGGAAAATAAGTTTCATACGAATTTTCTTACTAATCTCCAGAAAAAGCCCTATGTAATTCTAAGTTTTCTTGTAGTGACTTCTCTTTCTTGCTTTC	CAAGAAAGTTGGGAATTACAT	GTAATTCTAAGTTTTCTTGTA
SL2.40ch11_297	SL2.40ch11	1186376	1186645	+	-59.7	AAAAAAATAGTTTAATTTTTTTCTTTAAACTAAGGAATGAAAGAAAAAAAACAAAATAAGAATAAGAAACTCAAAAATAGGAACAAACTATACAACTAAACATTATACTTTACATATAAAACATAACGAGTGAGACTTGCTCAGTTGGTAAAACACCTCCACGGTCTAACCAATTATCTTGGTCGAGGGTTCAAGTCATGTTGGAAGCAATGTGAGGGCGTCCAGCTTAGCAAGCCTCATCCGTTTTGCTTCTCTGGATTATACAATATT	CAGCTTAGCAAGCCTCATCCGTTT	ACGAGTGAGACTTGCTCAGTTGGT
SL2.40ch11_3133	SL2.40ch11	8609100	8609369	+	-92.1	GTTAAAATAAGCAAAAATGCACAAATATCATCCTAAACTACGATTGAAATCGCAAAGATATATCTTAACTATTTTAAGGTACTATTACCTCGAAACTTATTTTTTTGTAATTTTGTGCACCTTTTTTATTTACGTGGCATCTAAATATCTCTCACGCACCTCAATTGTGTGGAGTGCATGGAGTGTTCCACGTAAAACAAAAGGTGTATAAAATTTTAAAAAAATAAGTTCATGGGGTAATAGAACATTAGTTTAATTAAGGTGTGTCTC	GTACTATTACCTCGAAACTTATTT	ATAAGTTCATGGGGTAATAGAACAT
SL2.40ch11_4531	SL2.40ch11	17808038	17808307	+	-93.4	GATTGGGGGCGGCCAAAGTCTGGGCTCTCGATACGCCCGTGGAATGTTGTCTCCTAGATTGTTGCAGGTAGCGTGCGCCTCTGGCGTGCTTCGGCATCTATGCTCTCTGGACGCTGGCTTGTGGGCTCCCCATTCGACCCATCTTGAAACACGAACCAAGAAGTCTGACATGTGTGCGAGTCAACAGGTGAGTAAACCTGTAAGGTGTAAGGAAGCTGATTGGTTGGATCCCCCTGGGGGGTGCACCGCCGATCGACCTAGATCTTCTGA	TGGGCTCCCCATTCGACCC	GTCTGACATGTGTGCGAGTCAACA
SL2.40ch11_5143	SL2.40ch11	25065492	25065761	+	-133.6	CCCCATAACTTATGTCTTAAATTCCAGAGACACATTTATACTATACTAAGGTTTTATCAACCCCCTGAACTTATTTTATTTATAATTTTCTACCTCGTTTTATCCTACGTGGCACTATCTTGTGGGTCCAATACTTGTTGACTTTTTTTACAAGCTAGTATCACGTAGGCCGAAAAGGGGTAGAAAATTACTTATAAAACAAGTTCAGGGGGGTAATAGGTCTTTAGCATAATATAAGTGTGTCTCTGGAATTTCGGGCATAAGTTGAAG	GAGACACATTTATACTATACTAAG	TAGCATAATATAAGTGTGTCTCTG
SL2.40ch11_6164	SL2.40ch11	35942737	35943006	+	-56	AATGAAGAAATAAATCTCTTCAGGCTGAGGCACTGATATCTCGCTCTCTTTAAGGAGATTCAAGCCTGCTGCAACAAATGTTTTCACCGGTCCAGCAGTAATCCTCTTTGACTTGTCCCCTCCGGGATACAACAACCTATTCACAAACAACTCTGGGCAAGAGCTGAGTCTAAGCTCCATATAAGAACACCTCCCTTCAACTAATAAGAATTCTCTTTTTGACTCTTTCACTCTATATTTTTCTCTTGTGTGTTGTGTGTTTAAACAAAT	GGAGATTCAAGCCTGCTGCAAC	GGCTGAGGCACTGATATCTCGCTC
SL2.40ch11_7810	SL2.40ch11	47173698	47173967	+	-73.12	GGTGAGGATGATTCCGGACTATTTGCCATGTCTGAAATCATCTTAAGCTATTCTTTTTATTTCTCAAAAAATGAATAGGTGATGATGATTCCAGATATGGAAAATAGTATCTTTTCTCCAGGACATAAGAGGAAAATGTAGATATGTCAAAAATACGGTCTCTTTTGGCAAGTTAATTTTTTTATTTTGGGCAGAGCTTGTCAAGGAAATAAGAAGGGGAAGGATTCTTGGTGGGAAGGAAGAGAAAATAAGCAAGTAAAAAAGATGGCC	ATGATTCCAGATATGGAAAAT	TTGCCATGTCTGAAATCATCT
SL2.40ch11_7841	SL2.40ch11	47260719	47260988	+	-115.5	GGTAAGGTTTGCGTAGACAGTAAACTCTTATATATATGTGTGTGTATATATATATATATATATATACATACATATATATATATAGATATACATATATGTATATATATATATACATATATATATATATATGTATGTATATATATACATACATATATATATATATATATATACATATATATATAAGAGTTTACTGTCTTCGCAGTAACTTTTCTTCTTATTGCATCTATCTATCAGTAGCAGTTGTGTTACCTGTTACAGCTTTACCAGATA	TATACATATATATATAAGAGTTTA	AACTCTTATATATATGTGTGTGTA
SL2.40ch11_7931	SL2.40ch11	47580095	47580364	+	-85.4	TATCCTGCAGGTTTCTGATCTTCACATTGTCATATTTGAATCTTACTCCCCAGCAGTCCCGAAATCTGTGTTAGGGAGTATGATTCAAATCTGACAACGTGAACAGCTGAAACCCTACAGGGTACAACAGGTGCTTCATAAGACGATGACCTGTCAGATTTCAGGACTATTGTTCACCAGTTGGAATGATGTTGTTTTAGTTTCTGCTCTTAGTTTTGACAGAACTGCTTGATGTCATAGCATTGTAATTGTGTTTTGTTTATGATTTCC	ATTCAAATCTGACAACGTGAA	CACATTGTCATATTTGAATCT
SL2.40ch11_8017	SL2.40ch11	47858675	47858944	+	-62.3	TAATTTAGTTATGTATTTGTAAAATTTCGATCATAGTCTAAGAGTTAGTTGTGCCTTATTCCAATTCTTGATGAAAAGGGAAGAAATCGGTGTGATTGAGTTATTGGGCTTAAATTGAAAAATAATTTATTTATTAATTGGCAACTTTCACATATAGCAAATAAAAAATTCATATTTGTATGCTATAGCAAAATTTGCATAATTGCACTCCATAGCAAACATAGAAACTATATAATTCGCTATACATATATAATTGAAGCGAATTGTATA	TTATTGGGCTTAAATTGAAAAA	TTTCGATCATAGTCTAAGAGT
SL2.40ch11_8920	SL2.40ch11	50237230	50237499	+	-52.94	TATGCCATTATTCTTCATAACATGGAGCTTCGAGTGAAGAACATGAAGCCACTCGCTTGCTTCTTCTCATAATGCTCCAGATATTCAAAGCCTTGTCTTTAAAGAAATGAACTTTCAGCTTTTCATTTCTTTTTCATCTACCACACGGCATATATCATCCCAAATGTCAGATTATTTCTTGTTCATTTGTGTGTAATGTGCATTTTAACCCTTCCATTCATAGCCTACCGTCAACATTGTAAAAGGAACAAGGATAACACTTAATTGGTG	TTGCTTCTTCTCATAATGCTCCAGA	TGGAGCTTCGAGTGAAGAACATGAA
SL2.40ch11_978	SL2.40ch11	2786243	2786512	+	-46.5	TCATCTATTTTAAATTATATAGTATCTTTTGTATAGCCTGCGATAGTAATTAAAATGTGATTTTGACAGTAACTCATACATTTTACAGGAATCACGTGCAAAGCAATGTGTAGTCTTACTAAAAGTGGAAAGCTCCAAAGATGAAAAATTAGATCATTATTTTACCCCTAGATAAAATTAAATATCTAATTAATTAAAAAAGTATTATTTTAATTATTTTTTTAATTGTAAGTTATTTATTAGAAAGGGAATGTAGAAGAACAAGAGACA	TAGATAAAATTAAATATCTAATTAATTA	ATTGTAAGTTATTTATTAGAAAGG
SL2.40ch11_9855	SL2.40ch11	52757988	52758257	+	-47.3	AATATAAAACGAAAAAATATTGACATAATTTGAAATAAATAAGAAAGTTTGAATTTAAATTTGAAAGTAAATACGGAACAACGTTGTTGAATAGTGTGTGCAAACAAAAGCTTACGTAGAAAAAAATGGTCGGTAGTTGGATAATGCACAGACCACCGTCCTTTTACTAACGTAGTATTCTAAATTTACGTGATATTTTTTAAATTTCGAAAATTAAAAAATAATTTAATTTTTAAAAGATATGTGTAAATATTACCGTCAATAAAATAT	TTTTTTAAATTTCGAAAATTAAAA	TTAATTTTTAAAAGATATGTGTAA
SL2.40ch12_11131	SL2.40ch12	63794423	63794692	+	-82.9	TATTGAAATTCCACGAGCGAAATCTGGGGAGTGTAGAATGTACGTAAACCTTTTCACTATCTTGTGGAGGTAGAGGTGTTAATTCTGAAAGACTCGGCTTAAACCGAGCAATTCCATGTATATATAGGTATATATATGCTAAAATTGTGTAGTTATGAATTTGTTTGTTGATGGTCATCTATTCATCATATCATTTGGCATAGTTTTTGGAACCATTAATATGCCATGATTAGATGAACATCAACAAACATCTTCATCACTTCATGTTAA	GTTTGTTGATGGTCATCTATT	TAGATGAACATCAACAAACAT
SL2.40ch12_11673	SL2.40ch12	65334060	65334329	+	-51.6	TGCCCTTACTTTAAATGGTCAAACTAGCCGTTAACTAGTCGTTGTAGAGTTTTAGGAGCTTTAATAAAGAACTAGTTTAGGTATAATAACCATAAATCATAAGGTTTTTGATGCTAGTTTATACTAGATGAGCTTGTTGAATCCTAGGAGATACGTTTATATGATTGAATATCCTTACAGAAAGTGTCATACACACGCCTTAAGCTAGAAGAATATCCATGATTTCAACAATTAGACGTGATTTTCAACTTGGAATTTTCATTTACACGA	TAATAAAGAACTAGTTTAGGTATAA	TAGCCGTTAACTAGTCGTTGTAGA
SL2.40ch12_15876	SL2.40ch12	43956684	43956951	-	-118.94	ACTATGATCCAAATCTCGAAGAGACAATTTAACTAAACTAAGGTCCTATTACCCCCTTGAACTCATGTTTTTAATAATTTTGTGCACCTTTTGGCTTACGTAACACCCAAATATCTCTAACGCGTCTCAATTGCATAGAGTCACGGAGTGTGCCACGTAGGCCAAAAGATACACAAAATTATATATAAAATGAGTCTATGATGGTAATAGGACCTTAGTTTAGTTAAAGTGTATCTGTGGGGTTTCGGTCATAGCATAGGAATACTTGTG	ACCTTAGTTTAGTTAAAGTGT	AATTTAACTAAACTAAGGTCC
SL2.40ch12_1606	SL2.40ch12	3511499	3511768	+	-46.4	GTGTTCTCAAAGCTATAGAACAAAACAATGCTTCCTTGAATTTCAAAGAAGATTAATCTGGACCATGTACAATAGGAAAACCTATAAAGAAGAACAGAAGAAACTTTCTACAAAAACAAAATAGTATAGTACAACGCTTGTTTTTTTTATGATCGCAGTGTCCGAGTCAACTTGCATCATATACCGTGACCATTCCATGGGGTACTTGATATCTCTAAACAATATAGATATTAGATAACTCTATCCGCCAAATTTTAAACAGATAGACAA	CCATGGGGTACTTGATATCTCTA	TAGATATTAGATAACTCTATCCGC
SL2.40ch12_1990	SL2.40ch12	4302067	4302336	+	-56.11	ATATATACCCTTCACTCTAATAGAAGACTAAATAGGGACACATGACACAATTTTATCCATTGATCCGATATTTAATAAATGTCGGGTCAGTGGATAAGATTATGACACGTGTATGTGTAATATTTATGATAGTTTGGGGGTATATTTGTCCTTTTTNNNNNNNNNNNNNNNNNNNNNNNNNNNNNNNNNNNNNNNNNNNNNNNNNNNNNNNNNNNNNNNNNNNNNNNNNNNNNNNNNNNNNNNNNNNNNNNNNNNNNNNNNNNNNNNNNN	TATGTGTAATATTTATGATAGTTTGGGG	GAAGACTAAATAGGGACACATGAC
SL2.40ch12_20317	SL2.40ch12	6621596	6621863	-	-47.4	CCTTTAAAGGTTCTTGTTGGTAATGACATATTTTCTTCTCCACCTAATGTTTGACAAGCTTTTTCTAATATGGTTTGCATGTATTTTCCTTGTGCTTCAATCCTCAATTGAAGGTGTCTTTGTACCTACACCATGCATGAACACATAATTAAATTCCTAAGTTATAATGATGTTATACTCTGTCTGTCTCAATTTATGTGGTACTTTTTACTTTTTTAGTTTGTTTCAAAAAGAATGTCACCTTTTCGTACTTAGGAATAATTGAACTTT	TGATGTTATACTCTGTCTGTC	CAAAAAGAATGTCACCTTTTCGTA
SL2.40ch12_21077	SL2.40ch12	4639917	4640184	-	-70.4	TTGTGGCTATGAATAATTCACTATTCAAGCTTTAATTCTAATGTCGTTATATATTTTAGGAAAAAAGGATAAATATATCCTCGAATAATTAAAAATGGTATGCAGATACCTCCGTCATGCTTTTGGGACATTGGTGCCCCTACAGTCCAAAGACTAGAGCATATACCATTTATACTAACTGACATACACGTGTCATAATTTTATCCACCAACCTGACATCAGATCAATGGATAAGATTGTGTCACGTGTCCCTATTTAGTCTTTCTTTAG	CACGTGTCATAATTTTATCCACCA	ATGGATAAGATTGTGTCACGTGTC
SL2.40ch12_2219	SL2.40ch12	4881631	4881900	+	-52.85	TAACTGACGAATTAAATGACGACAGGTGACATATGTAGAAAAAATATATATGAAATGATGATTTTTAGTAGGAAAAAAACTACCAATGACTCATTGACATGTGACATTTATTTAACTAAATAATTTTCTTAAAAAAAATTAACCACTTTTAATTCCAAAGTTCTTAGTTACTCCGATTGGATGGATCCTAGTGAGGGAATAGTTAAGTCATAATTCATTGGTTGATTGTATCATTAACCATTTCTTTATTTGGTACCAGAAACTTATCAT	AGGGAATAGTTAAGTCATAATTCA	TTGTATCATTAACCATTTCTTTA
SL2.40ch12_22301	SL2.40ch12	1979268	1979535	-	-85.8	TTGGGGTTTTGAGATTCAGTTGATTTCTGAGGTGCTCACTCAGCTAATAGTTATTGTTTAAGAAACTCAATAATATTGGCAGCAAGGAGAATGGTGACTTTCAGGATGATAACTATTGGCTGAGTGAGCATCACTGAAATCGACATGATTCTGAGAGGAAAATGACTGATTGAAAGATGTATTTATTAAAAAAATTGTTTTTTTTTGGGTTCTATTGGATTTGATGTTGAACTTAGATTGATTTGTTTAAATCTGATGTGGGATCTTTTT	TGAGGTGCTCACTCAGCTAAT	TGGCTGAGTGAGCATCACTGA
SL2.40ch12_22305	SL2.40ch12	1977623	1977890	-	-89.1	TTGGGGTTCTGAGATTCAGTTGATTTCTCAGGTGCTCACTCAGCTAATAGTTATTATTTAAGAAACTCAATAATATTGGCAGCAAGGAGAATGGTGACTTTCAGGATGATAACTATTGGCTGAGTGAGCATCACGGAAATCGACGTGATTCTGAGAGGAAAATGATTGACTAAAAGATTTATTTAGTAAAAAAATTTTTTTTGTTTAATTGGATTTGATGTTGAACTCAGATTGATTTGTTTAAATCTGATATGGGATCTTTTTCTTTTT	TCAGGTGCTCACTCAGCTAAT	TGGCTGAGTGAGCATCACGGA
SL2.40ch12_2297	SL2.40ch12	4998073	4998342	+	-111.91	TATAAATCCAATGAAAGCTCCTTTTTATGGGTATGAGAGAAGTTTGTGTTTTACTGATTTATCATAACTAAAAATTTGTTACTGATCAGATGGTTGCTTTGTGAGAATTCCTAATGCTAGGTTGGGCTCAAAAATTCTCACAAATTAACCATTTGATGAGTATTTAGTTCTGTCATGATCAGTAACGCATAAACTTCTTTTCTCATATCCATAAAAAAGGAGCTTCTATTGAATTATCTATTTCTTCAACATTTGAAATAAGGAGATATA	ACTTCTTTTCTCATATCCATAAAAAAG	TTTTATGGGTATGAGAGAAGTTT
SL2.40ch12_3167	SL2.40ch12	7686502	7686771	+	-122.51	TGGTGATTTTGCAAAACCATTTTTGACACGTGTCCAATTATAATTTGGCCACGTCATCAATTTTTTAAAAAAAAATCTGAAAAAAATGAATAATTTTTTTTAAATTTTTTTAATTAAAAAATTGATGACTTGGCCAATTATGACGGTCACATCATCAATTTATTTAATAAAAAAATTTAAAAATTATTTTTTTCAGAATTATATTTTTTTAAAAAAATAATTGATGACGTGGTGGAATTATAATTGGCCACGTGTCAAAAATGGTTTTGC	ATTATAATTGGCCACGTGTCAAAA	TTGACACGTGTCCAATTATAATTT
SL2.40ch12_398	SL2.40ch12	899001	899270	+	-66.4	TTTGCACTATCAATGTATTTTAATCGACTGTAGCAGGTAACCTGTCTTATTTTCCAGGTTATTTACTCGTTATTATCTTAGGGGAGACTTGATAGTGAAGAAAATCGTCAGTGTAGCGTGTGGAAGTTAAACTCGTAGTATATTCTAACCTTCAGCCCTGGAATTATTCCCCTGGCTGCATCAAAACAGGCACCAGATATTCGTCCTTGCTCACGCAATTCAGGTCGAGGAGCTTCTCCTAGCTTTCCTTCAGGGTCTGATCCAATTACA	CCAGGTTATTTACTCGTTATTATCTTAG	TCGACTGTAGCAGGTAACCTGTCT
SL2.40ch12_4154	SL2.40ch12	14846406	14846675	+	-60.26	TAGATTGCATTGGTTCGGATGTTCAACGAAAAGGAAAGGCTCAAGTCCGAGAGTGATTATTCGATTGACTAAGGCAAGTGGATTTCTCAACTCTTGTTAAGCGTATGAAATTCGTGTATTTCCTTGTGTTGTATTGAGAATGATTTGGAGACTTGTTGCTTATTTGTTGGTGTTGTATTCTTTGTTGCAAATTATGCTTTGTTATCAAAATGGTTATCTTCTCATTTCTCATTTGAGCATGTCATTTGCATTGTATTTGAGACATGGTTG	TTGTTGCTTATTTGTTGGTGTTGTAT	TCAACGAAAAGGAAAGGCTCAAGT
SL2.40ch12_4918	SL2.40ch12	27231389	27231658	+	-61.22	CCCCTATAGGGTAAGCAACCACCTCCTTATTGGCTCGGTCCATCAAGGCTTGAGCCAAAAACTTCATAGAAGTCGTAAATACCTCTAGAGTCACATTATCCACTTGGGGAACATTAGAAACATGAGGAGGGACTTGATTCCCTTGGGAGGAAACTCTTGATTCTCAATTCCATCACCTTCCCTTCTTGCACTAGACTTAGTGTTAGCCATGACCCGACCCCGAAAAGATCATAGCCAAACATTAGAAGAATTTATTAAACAAGACAAACT	TTAGTGTTAGCCATGACC	TCATAGCCAAACATTAGAA
SL2.40ch12_8098	SL2.40ch12	46364200	46364469	+	-85.39	TATGACTGAAACCCCAGAGACAGTTTAACTACTCTAAGGTTCTATTACCCCTAAACTTATTTTTTTTGTAATCTTGTACACCTTTTGGCTCATGTGGCACACTCTGTGACTCCACTTAAGTGAGGCGTGTGGGAGATGTTTGGAGGCCACGTACGCCAAAAAGGTGTACAAAATTACAAAAAAACAACAAAGAATCAAAAAGTAATATGACCTTAGTTTAATTAAGGTGTGTCTCTGAAATTTTGATCATAAGGATACTAATTTCTTATC	CTGAAACCCCAGAGACAGTTTA	AGGTGTGTCTCTGAAATTTTGATC
SL2.40ch12_8296	SL2.40ch12	46754735	46755004	+	-126.3	CAATCTATGCCAATATTCTCAGAGACACACTTATACTATAATAAGATCATATTATCCCTCCTGAACTTATTTTATTAATAATTTTCAACCTCTTTTCGACCTACGTGACACTATCTTGTGGGCCCAACACTGGTTGACTTTTTCTTTCAAGCTAATGCCACGTAGGCTGAAAAGGGGAAGAAAATTAGTTATAAAATAAGTTCAAGGGGGTAATAGGACCTTAGTATAGTATAAACGTGTCTCTGAGATTTCAGGCATAGGTTGAGGGGG	TCAGAGACACACTTATACTAT	AGTATAAACGTGTCTCTGAGA
SL2.40ch12_8299	SL2.40ch12	46777159	46777428	+	-77.21	CACATAACCTTCTCTTTCGTGAACTTCATCAAAATAATAGAGTAGTGTCAACATGAGGAAATAATTTGTTACACACTCGATGCAATTAAATTAGTAAAATCATCCTTATGTTTCTCTTAACTAAACTGAATTAATATATGATTCAGCTTACTTCAGAGAAAAAATAATATATACTAATACTAATTTAATTACATGTCAAGTGTGTGGAAAAATATCTCTTTATGTAGTACAACACAATACTTTATCATTTTGATCAAGTTTACTAAGACA	TACTTTATCATTTTGATCAAGTTT	ACTTCATCAAAATAATAGAGTAGT
SL2.40ch12_8310	SL2.40ch12	46793855	46794124	+	-69.8	CAAAACAAGGAAATATTTTTCTACACACTCTGCATTCAATTAAATTATGTAAATCACCGTTATGTTTCTCTTAATTGCTGAATTAATCTATGATTCAACTTACTTAAGAGAAAAAACTAATGTATACTTATACTAATTTAATTGAATGCCAAGTGTGTGGCAAAATATTTTTCTTATGTAGATCATTTTGATCAAGTTTATGGAAGAAAATGTTATATGTTAATAATTCAACGAAATGTTAAAAAATCATGAATGAATATGTTGGTTTAT	ATTTAATTGAATGCCAAGTGTGTG	CACACTCTGCATTCAATTAAATTA
SL2.40ch12_8791	SL2.40ch12	47721634	47721903	+	-84.5	ACTACTAGTACACTTTAGTCTAGATTCTTTATTTATGAATTATGTTTTAATTGAAAACAATATTACAGTTGATTCAGTTATATTGTTTCTAGTTATTAAAACATAATTCATAGAAAAAAAATCTAGAGTAGAGTGTAGCAGTAGTAATTATGTTATACACAAATGAGAAAATGTGGATTGCCTTGACAATTTGATAGCTCTCTTTGGCCTAAAGTAAGTCGTCTGTCGACTGTGTCAGTCGTGTGTCACTGACCAGCAATGATAATTGCA	CATAATTCATAGAAAAAAAATCTA	GATTCTTTATTTATGAATTATGTT
