# Supplementary material for: Identification of novel small ncRNAs in pollen of tomato
Source: BMC Genomics. 2015 Sep 18;16(1):714. doi: 10.1186/s12864-015-1901-x (PMC4575465; doi:10.1186/s12864-015-1901-x)
Supplement: Additional file 5: Table S3. — Novel putative miRNAs in mature pollen with their chromosomal position, mapping coordinates, sequence of the predicted miRNA precursor, star sequence, and mature sequence. (XLSX 23 kb) [file 12864_2015_1901_MOESM5_ESM.xlsx]

## Sheet: Arkusz1
id	chromosome	start	stop	strand	energy	pri_sequence	star_sequence	mature_sequence
SL2.40ch03_8525	SL2.40ch03	19688313	19688442	-	-55.3	CCTTCTCCACTTGATTGATTTTCATGCACTGATGACTTGCAGTGACTATAGTTAGATTTTCACTTAGTCACTGCAATTCATTAGTGTATGAGAACTGGTCCAGTGAAAAAGGTGCGGTTTGAGGTTTCTAAA	GTCACTGCAATTCATTAGTGTATG	TGCACTGATGACTTGCAGTGACTA
SL2.40ch11_457	SL2.40ch11	3546260	3546529	+	-54.31	TGCAAGATATGTTTCAACAAAATACACATGGTTTCTGATGGATCCAAATGATTTTGCTGTTGAAATTCTGGTTGAGGTTCTTGCTTCACTAGTTTACCCATTAACACTTACGACCATTTTTCTGCGAGGGTCATCATTAGAAATTTATTTTTATTCCCCCCCCCCCCCTTATTTTCCCACTGAATTATTCCTCATTAAATGTAATTTTTATTATTAAATCTGGTTGCTGTGATGAAAATTCAGCTTTTGAAAGTCGTAAGGCTTGAAGAT	CCACTGAATTATTCCTCATTAAATGTAAT	TGCTGTGATGAAAATTCAGCTTTT
SL2.40ch00_1575	SL2.40ch00	20725278	20725545	-	-63.12	ATTTTCTTATGATGACCTGGTCGAGAGAGTACGATACATCGGTGTAAAAGATTTCCTTTTTTCTATGAGCTTGGTTTACTTGACCGAAGGGTGCAGTAGAACTTGAAGGAGAGGAATAAATACCTGGTCTATAATTTTGACAAAAGGAGGACCGTTATTGGGAAATATCTTCTTGGTCGTCATCAAAGAAAGTTAACGTCCGGGCGTTCCTCTTTCCTTTAAAATAAAAGACGGTGAAGNNNNNNNNNNNNNNNNNNNNNNNNNNNNNNN	AGGAATAAATACCTGGTCTATAA	GTACGATACATCGGTGTAAAAGATTT
SL2.40ch00_2085	SL2.40ch00	15325406	15325673	-	-52.5	GAATAATATTATTTAAAAAAAGTGAGATAGGATAATATTAAAATTAAAATCACTTAGGTGGATTTCTTTAAATCTCACAAAATACGAGATAAAATAGTACTTCAAGATCCATTACGTGTTCAAGGACTTTTGTTCTACTTGGCATCTGTTATTTTGGCACAAAATTTTTTTTGGTTCTTAAAAAGAAACAGTTCGAGAAGGTTCAATTGGCGTTTCTATAGTCCCATATTTAATAATGCCCGAACTCTTTCTTCTGTATCGAGGATCATC	AAGGTTCAATTGGCGTTTCTATA	TTTAATAATGCCCGAACTCTTT
SL2.40ch00_2758	SL2.40ch00	6581480	6581747	-	-129.67	ACTTATACTATACTAAGTTCCTATTACCCCTCTGAACTTATTTCATTAATAATTTTTTACTCCTTTTTAGCTTACGTGGCATTATCTTGTGGGCCCAATGATGGTTGACTTTTTTTTTCGAACTAGTGCCACGTAGGCTAAAAAGGGGTAGAAAATTACATATAAAATAAGTTCAGGGGGGTAATAGGACCTTAGTATAGTATAAGTGTGTCTCTGGGATTTCAGACATAGGTTGAGGGGGTACTTGAGTATTTTTCCTTTTGTATTTAA	AAAATAAGTTCAGGGGGGTAA	ACCCCTCTGAACTTATTTCAT
SL2.40ch01_109	SL2.40ch01	830977	831246	+	-72.79	ACACAACTGATGTAAGTTGTGTGAGGTCTCTTTTTGTTTTACAAGTCAGTGCGACCCAAATCGTTGGACTCACCAACTCGTGAAATAAAAAGAAGTCTCACGCAACTTGCGTTAATTCTGTGAGTCGCAAAGTAAATTTTCAAATCCTCTCTTCATATATTTCTTGCACATTCCAACTATTCTACTTATAAGATCATAAGAAACTGAGACTTCCAAAATATGTGTTCTTAACACTAATTTGAGTCCCTTTTCTAATTTAAAAAAAGGGCA	TCGTGAAATAAAAAGAAGTCTCAC	GAGGTCTCTTTTTGTTTTACAAGT
SL2.40ch01_111	SL2.40ch01	831453	831558	+	-48.6	TAAAAACTACACTATTTCTGGTTCAATTTGTTTGCCCTACTTTACTTTTAAAGTAAAGTAAAGTGAGACGAACAAATTGAATCAGAGAGAGTATAGTTTTTAGTTC	GTTCAATTTGTTTGCCCTACTTTA	AAGTGAGACGAACAAATTGAATCA
SL2.40ch01_12500	SL2.40ch01	6848778	6849045	-	-65.6	CTACTGATGAAAATCTGCTTTCACTGGTTAGTAATCTAATCTGAAGTTGTGTTTTCGGTGGCCCTGAAGGACCGGAAATTACAGTCACTTCCTCTTGTCGTATTTTGTTTCCCCCAGCCTTTTATTTTCTCAGTAAATCTTCTTCTAGCACAAGCTTATTGCCTTTGCCATGTTAAAAAATGAATTTGTTTGGAGTCGTGGTTGTGTAAGAAACACAACCTGTGTACAATTAAGCCGATGCTCCGGACATTTAAAAATGAAGGCAGCATG	GTTTGGAGTCGTGGTTGTGTAAGAAACACAA	CTGTGTACAATTAAGCCGATGCTCCGGACAT
SL2.40ch01_13236	SL2.40ch01	1870653	1870920	-	-49.9	AAAGGAACATCGGCTCTAACAATCCCATCGCCGTCTACCAAAACGACCGGAAATGTTTCAAAAAAAGTAGGCATACGACGTACAAAAAGTTCACGCCCTTCCTTATCTCTAAAGATAGGGTGTCCTAACCATCCAACCGCTATTCCATCCCCGTTATCCATTGAACCTGCTCTGAATAATCCTCCTTTTGCCGGATTATTGCCGATGTAATCATAAAAAGCTAATTTTTCAGGAATTTTAGACCAGGCTTCTGATAAACTTTGATTTTCT	TGCTCTGAATAATCCTCCTTT	TTCAGGAATTTTAGACCAGG
SL2.40ch01_1877	SL2.40ch01	24908212	24908481	+	-83.1	GAAACTTAATACAAAAACTGCAGATCTGCTCCGGTTTGATCAACACTCAGAATAATTAGAAGCCAAAACAAGGTTTTCGAATTTCCACCCTAAAAAATAACCTTCTTTTACTTCTAGCAATTCAGAGTGTTGATCAAACCTGAGAGAAATCTGTAGTTTTTATGCATAAAGTTTCAAAAAGAGAGAAAATGCTTTTATTTCTTCCTAAATGTGAAGTGTTTTTTTATTTGTTGATCAAGCCCTTTAGTATCACCGTTTATAGTTGGAGGA	CAGATCTGCTCCGGTTTGATCAAC	TGATCAAACCTGAGAGAAATCTGTA
SL2.40ch01_2419	SL2.40ch01	35719339	35719608	+	-96.9	TGAGACGACGCCCAGTCAATAGGGGGTGTAGCTCAACACTTAGCAGTGTGAGATTACGCCCCCAAATGACAGTCTCATTCACCATCGACAGAGTGCAAGACGGCCCATCACTCCATCGATGCCCCATCGTCTTGCCTCCGTCGTTTGAGCCTACAATCTGCAGCATGCACGCTGCCAAGTAAGGGTGAATTGGGAAATTCACCCCACATCCTAAATTGAATATAGAAGGTTATTTTATGTATTTTTGGGTATACTAAGTTGATTAATAAC	TGAGATTACGCCCCCA	GGGGTGTAGCTCAAC
SL2.40ch01_246	SL2.40ch01	1900981	1901250	+	-79.5	CCAATTTTTCCGATTCGGCGGTTCGATCTATGATTTATCATTCATGGACGTTGATAAGATCCATCCATTTAGCAGCACCTTAGGATGGCATAGCCTTAAAAGTGAAGGGCGAGGTTCAAACGAGGAAAGGCTTACGGTGGATACCTAGGCACCCAGAGACGAGGAAGGGCGTAGTAATCGACGAAATGCTTCGGGGAGTTGAAAATAAGCATAGATCCGGAGATTCCCGAATAGGGCAACCTTTCGAACTGCTGCTGAATCCATGGGCAG	TCCATTTAGCAGCACCTTAGGATGGC	CAAACGAGGAAAGGCTTACGGTG
SL2.40ch01_254	SL2.40ch01	1901942	1902211	+	-98	CAGTTGACTGGACATCTAGGGGTAAAGCACTGTTTCGGTGCGGGCCGCGAGAGCGGTACCAAATCGAGGCAAACTCTGAATACTAGATATGACCTCAAAATAACAGGGGTCAAGGTCGGCTAGTGAGACGATGGGGGATAAGCTTCATCGTCGAGAGGGAAACAGCCCGGATCACCAGCTAAGGCCCCTAAATGACCGCTCAGTGATAAAGGAGGTAGGGGTGCAGAGACAGCCAGGAGGTTTGCCTAGAAGCAGCCACCCTTGAAAGAG	GCGGTACCAAATCGAGGCAA	GTTTCGGTGCGGGCCGCGA
SL2.40ch01_335	SL2.40ch01	2722512	2722781	+	-72	CCACGACAAGAACCCAGTACCTGAGTCGGTCCATAGAGATGTTTCAGTGGATGTGCAAGCTCCCTGGGAATTTGGGTCGACGCCATTGAAGCGAAATCAAGCGAGAAAAGGTTATCAGCATCAATGTGAGCTTTGAGAATCAGCTTCATATCAGAATTTGGTTTCAGTACTTGATTTTTGAGATGAGCTTCGATGAATTCAGGGCTATCGATAAGGGTTTTGATGGATTTCGATACGCACCTGAATCTTAACAACGACTTCACCGGAAGT	ATTCAGGGCTATCGATA	TCGATACGCACCTGAATCT
SL2.40ch01_383	SL2.40ch01	3120712	3120981	+	-57.09	GTAAGAAAGTGTATTCGAGAATTTCGTGGATATATATAGTAATCAATGATTTGCGAAGATTGCAATATTATTTTTGGAGTCCCATATCGTCAGTGGGATGGGAATATGGATTCCTTATATGGTCTTTGGTAATATGAAGAATTAGGTGAATATGCTAAGGAGATGGAGTTGATAAATGTTCCCTTGACTCTCGTATAAGCGACAAAGAAACACTGCCATCCTCAATCTTCTCATCATAAGCATCTTTTTTTAAAAAAATAATGTTGAATG	ATTAGGTGAATATGCTAAGGAGATGG	ATCTTCTCATCATAAGCATCTTTT
SL2.40ch01_4627	SL2.40ch01	70879593	70879862	+	-79.84	CAGGTAACACAGTTATATCTGGTGAGATTTTACCTATAAATAGAATGAAGAAACTCACCTTCATTAGGTATCCGCCGTACAAACCCGGCCGAACACCGGCTTCCATCGGCCCTGCTTTTTTCTCTCAAGTTCGTGCAGACAAGAAATTGAAAATCAGGAAGAGGCATATTTCACGTTTGTGCGTGAATCTAACAACTCTTTTCATCTGAAAAACTGTTATTGTTTGCTAGATTCACGCACAAGCTCGTAATATGGCTTTTCCAATCTCTG	ACGTTTGTGCGTGAATCTAAC	TAGATTCACGCACAAGCTCGT
SL2.40ch01_5519	SL2.40ch01	78639078	78639347	+	-70.9	TAATGTTGACAGTCTTTTTTCACTCTCCCTCAAAGGCTTCTGGCTTAAAATGCCTTTTGTGCTAATGCTAGAGGTCTTTCGAGTGAGAGTGAATAAATTCTGCCATGATGTATATTATTGCTGGATTATGACTCAACAAAGAAACTGCTACTTTTTAATATTAAGAAATTTACTAAATATCTATTAGTTACAGTAATATTTAACTTTGAGATTCACCTCTTTTCTTTTGCCTAGGGTAACGATGTAACATTGGTGGAAAAGTGATCTACG	TAGAGGTCTTTCGAGTGAGAGT	TCTCCCTCAAAGGCTTCTGGC
SL2.40ch01_5812	SL2.40ch01	81651855	81652124	+	-88.9	TATATTAGTACTTAAGTTCACTTATGCCCTTACCGTCAAATACTTGGTCCAAATACTATGCGCAATTGAGCAGAATAAGGGTGTATGTGGGCCAAGTATTTGATGCTAAGGGCTTAAGTACATTGAAGTATAAACGGAGGAAAAATACGCTCAATTTCACATAGTATGAGGGTATATTTGGACCTTTCCAGAACAATAGATTGTATCCAGGGAACAAGTTAGCTCATAGGGAATTGGCCTGCTGAACTGATCTTGCTTAGGGGTGGGTGA	ATTTGATGCTAAGGGCTTAAG	TATGCCCTTACCGTCAAATAC
SL2.40ch01_5819	SL2.40ch01	81730157	81730426	+	-47.6	CAAGTCTTTTACTTTTTCTAACCATCTAAATCTTGTCAATCAAATTGTACACTTATTTTGTGAAAATATGATTTGTTTAAGTTTAAATTATGAAATTCATTTAATAGTGAAAGAATTAAGGGTTTGTTGAAAATAATTTTCTATTTTCATGAAGATAGAGATAAGGTTGTCTGCGTCAAGTTTTCTATAATCACAAAATGAGTATAGATTATAATTTTATTTATCAAGATTGTGAATATAAATTTGTGTATGCTTTTGATTATTCTTTTT	GTTTTCTATAATCACAAAATGAG	CAAGATTGTGAATATAAATTT
SL2.40ch01_5883	SL2.40ch01	82368194	82368307	+	-60.9	TGCATTAGCTGGAGTACAAGCTTCCAAAGCTGCAGAAATGAGTTTTTTTTTTTAACTGAAAAAGAAAAACTATTTCTGCAGCTTTGGAATTTTTTACTCCAGCTAAGTTGTTGG	CTTCCAAAGCTGCAGAAATGA	ATTTCTGCAGCTTTGGAATTT
SL2.40ch01_5955	SL2.40ch01	82968317	82968586	+	-60.98	TACAGGTGGTGCAGCTAATAAAATCCTCCTAAAAATTTTATCCCATTAACTAATTTTTGAACACAAACATTAATTTTAAAAGTAACGACTACATGAGTTGAGTTGGGGAGTAGGGTATGGTGTTGAGAACTGATACTTCAAAATTTCTTCCGTCTGTGCTGGAAGTTGTTTATCAAGGCCTAATACCTAATTGTGCCCTTTAACTTGGCCTCAACTCATATCTATGTTCTCCAACTTTGAGTGTGTACAAGTAGACAATTAAGTTTTGTC	ACAAACATTAATTTTAAAAGTAACGA	GTTCTCCAACTTTGAGTGTGT
SL2.40ch01_6071	SL2.40ch01	84522965	84523234	+	-83.8	GGAGTATCAGTGTAGAGCCATTTTGGCATTCTGTCCACCTCCCAGCTTGCTGAGGACTGAGGAGGGGGCCAAAGTGCCAAACTAGCTCTGCAGCTCTCTCTCTTTCACAAAACCTCTAAGATTACGTACTTTGTGCGCGTAGGGAAACAACCTCCATCTCTACCTCCAACAGATGAATATGTAGGGGTAAGATCTCCGGACCTCACTTGTGAATTACACTTGAGTATATTGTTGTTATCACTATTATTGTGTATAAAATTCATGTGCAAT	GAGGGGGCCAAAGTGCCAAA	TGGCATTCTGTCCACCTCCC
SL2.40ch01_6302	SL2.40ch01	87025278	87025453	+	-116.7	GTCTCAGATCTCAACCACATCCATCAGACTGTGCCAACTTCAAATAAAGAAGAGAGAATCTAGGACATAACATCTGAGACTAAAAACAAGTAGTCTCAGTGTTATGTCCTAGATTGTCTTTTCTGTATTTGAAGTTGGCACCTTGTCTGATGGGTTGGTTGAGATTGGAGGATTAG	TTGAAGTTGGCACCTTGTCTGAT	CAGACTGTGCCAACTTCAAAT
SL2.40ch01_6923	SL2.40ch01	88127257	88127524	-	-64.65	TTTTTGTTTTCAGTCTGTGTGTTAATGGCCTTCATAATCCCAAATAAGCTGAGTTAATTCAAAGTGCTTATTTGATTCATGGGAGGCCTAAATCAATTGGAGGTTTCGCTGATAATGCCTTTTCTATTTTTCAAGGAGGCGTTTACTAGTAACTATCCATACATATCTTAATTTTTTCTCCGTTTGAGATTATTTCTTTTTAGTTAAAATAAACACTGCAATTTCTCTGGAATCTGTATTTGATAACGCCTTTAGTGCTGGAGGTTGTCA	CAAAGTGCTTATTTGATTCATGGGAGGCCTAA	TGGCCTTCATAATCCCAAATAAGCTGAG
SL2.40ch01_7098	SL2.40ch01	87333839	87334106	-	-82.6	CTTCCAACCTTTTGGAATCAAGTAACCTGCATTTAAGATATCTTTACTATTCATGTTAAATGAGTAATACCTTACAGAAGGATTGAAGGTATAATTAATAATGATACATATGAAACTTCATTTCTGTGCTTCAACCAACCTTCACACAACTAACACCAGTTCTTTGAGGCTTCTTTTTATTTTACAAGTCGGTGGACCCAGAAGTGTAATAATTTGGGTTCATTAACTTGTGGGACAAAAAGAAGCCTACATAATTAGTGTCAGCTGTGT	AGGCTTCTTTTTATTTTACAA	GTGGGACAAAAAGAAGCCTAC
SL2.40ch01_7203	SL2.40ch01	86201191	86201458	-	-53.6	GACCAAATATGACATAAGTCATATATGGAGGGCTTATGCATGGTGAAAAAATTAAATCATTTTATAGAAATTATATCACATGCGTATACTTTCTGGGTTTTTTAACGACCATCTCTTCAACCATTTTATTGCAACAACATGTTTGTGACTTTTTTTGTCTTTTTATTTTTGCAATGTAATTCAATCAATAATAAGGTATTTTCATGTAACTTTGTGATTGGAGAAGAACCACACAAAAACTGTATATGTCTTTAGCAAGTTACATTGTCA	TCACATGCGTATACTTTCTGGGT	ATGGAGGGCTTATGCATGGTGAAA
SL2.40ch01_7516	SL2.40ch01	82801299	82801412	-	-45.9	AAAAATTGGTGTGGTATGGATAGACGGGGACGAGCCAGAGCATGAGATGTGCAATTTTTGCTTTGCCTATTCCATGCACTGCCTCTTCCCTGGCTCTCCTCTCCCCACAATCCTTC	GACGGGGACGAGCCAGAGCAT	GCACTGCCTCTTCCCTGGCTC
SL2.40ch01_8224	SL2.40ch01	76182840	76183107	-	-89.7	CTGATTAAGATTCAAATGATGTATTTTTAAGTGTTAGTTTTTAGAATTCAAAATGAGAGTTTCAATTTGGATATTTGCTCCTTATGTTAAATGATCCAAATCATTAACTTGCTATAGGAATGCTGTGATGTTATGGTGTATGTGGCCAAAGTCCGATTATATTAACTTTTACTTTTTTTCTTTTTAGAATAAATAAGTGGAAATTATCCATTTCCCACTTATTTACTCTAAAAAGAAAAAAGGTAAAAGTTGATAATTATCGGACTTTGG	TTTTACTTTTTTTCTTTTTAG	AAAAAGAAAAAAGGTAAAAGT
SL2.40ch01_9077	SL2.40ch01	69192680	69192947	-	-121.4	GGAATCTATTGATTTAGGATTTGTCAAACTATACAGTTATCAAGAACAGAGGAGATGAGTAATGGTCACATCTCCTCTGTTCTTGATAACGGTATAGTTTGACAAATCCTAAATCAATAGATTCCTGTAGTTAATTCAACTACTAGGAGACTTTTGTGAAACATACAAGGAGCTATGCCAGACTGGAACACAAAGCGAAAAGCCTTATTCATCAGAGAGTTAATTATCCAACCACGATAGTTAAAACTGAGTGCAACAAAGGTGCATTAC	TTGATAACGGTATAGTTTGAC	CAAACTATACAGTTATCAAGA
SL2.40ch02_1078	SL2.40ch02	19830302	19830571	+	-93.5	TCTATATGTGACAAAAAAATGAAATAGGCATGTTCTATTTAATTTTTGAGCAAATGAACTAGCATAATAAGCAGATGTGGTTTGATCTAGATGTTGGGTTATTTGATTTACTAGCATTGTTACACTTATTCTGCTTTAGACTTTCTTATTGTTTACGGTCCCAATAAGAGTACATAATTATCTGATGTACTTCGATTTTAATTAAAATTTAAAATTTAAGTAAATTAGATGATTATGTGCTCTTGCAGGGACTTTCAGCAATGAGAAAGT	ATAAGAGTACATAATTATCTG	GATGATTATGTGCTCTTGCAG
SL2.40ch02_1765	SL2.40ch02	28058068	28058337	+	-112.4	AAAAGGCTCATTCATGCCATTATTTTTTAACAATGATTTTGCAAAATCATTTTTGACACGTGACCAATTATAATTCGGTCACGTTATCAATTTTTAAATTAAAAAAATCAAAAAAAATATTCAATTTTGATTCAAATTTTTGTTTTTTTATTTAAAAAATTGATGACGTGACTGAATTACAATTGCCCACGTGTCAATAATGGTTTTGTAAAACTATTATTAAAAAATAATGACATGAATGAACCTTTTCTTGAATGGTAATGGCATAAA	GCTCATTCATGCCATTATTTTTTA	AAAAATAATGACATGAATGAACCT
SL2.40ch02_1892	SL2.40ch02	29164019	29164288	+	-53.6	TATACCCCTCAATTTTATCATTTAGAACTTCTGTATCTCTCGTTACAAAAATGACTCGCATATACCATACCATTACAAAAGTGGAAAAACTAATTGAAATTATTTTTTAAGGGGAATCTTCGCAAATAATCCCTATAATAAACTCAATTATGCTCCTTAGCTATAGTTTGCATATTTACGGGTTGTAGCTACAATTTATGTTGCATCGTTTGTAATAATTCGTGATTTATATAATTTTGTGGCTGTGCATAATCATAGATGAGTTTGTAT	GCTCCTTAGCTATAGTTTGC	AATTTTGTGGCTGTGCAT
SL2.40ch02_2808	SL2.40ch02	36477104	36477373	+	-76.74	CAAACAGACCATAGAGTGATTTACGTAATTAACATACAAGGCTACTAAACAACCCCAAGAAACAAAATTAGGTGGTTGCTCAGGGGTAGTCTTGTATGTCGTTTATGTATGTATGGTCTGGAACAATCTTTGCACGCTTGGGTTGGGAAGTTCAACACTGTAATTTTATTAGTGTATTTTTTTGGCATTATGCATCAAATTGAGTATTTCATGAGAAGCACATTGAGATTGATTGACGTTATGCATCAAATGCAGTATTTCATGAGAAGA	TCTTGTATGTCGTTTATGTAT	ACGTAATTAACATACAAGGCT
SL2.40ch02_2984	SL2.40ch02	37695231	37695500	+	-96.04	GTGTACAGAAATTTTTGAATTTTATGCTTCCTGTCATCCAGATTTTTTTTGATAATGAAAAAAAATAAATAAAAAAATCTGGATGACAGGAAGCATAAAATTCTAAATTTCTGTATACACTTGCTTTATAAGAAAACCGTAAGAATAAAGATAGCTTAGTTTGAAACGAGTTCAATGATACCTTACTGACTGCAAATGCATCTTTGCCTTCCCACCCACACTCATCAGGGTTTTATCGTTATTGAAACAAACTTCAGACTGTATGCATAT	CTGGATGACAGGAAGCATAAA	TATGCTTCCTGTCATCCAGAT
SL2.40ch02_3286	SL2.40ch02	40103203	40103472	+	-87.84	AATCCGGGCTCTGCAACTATGTTGAACTGCGTGACTATCTCATTTAAAAGGTTTAGATGAGATAGTCAGACACTTCAACATTGTATCAAGCCAGGCCCGCCCAATTGTTGTTTCACTGATGTTGGGCCCCCATATTATCTTGTCCACTCTCCAGTTGGCAGACCTGGGTGCGTGGGTGGTTTTGAATTGTCCTACATTCATGGGTAGGAGGCAATTTGTCTCCTTATATAGTCTTTGGGCAATCCTTATCTCTTGAGCTAGCTTTTTAGG	GAGATAGTCAGACACTTCAAC	TGAACTGCGTGACTATCTCAT
SL2.40ch02_339	SL2.40ch02	9370062	9370331	+	-62	AAGTTGTGATTTCTCTATGATGTTTATGTTAGCCTATGAATGATAATATGCTAATGAAGTAAGCATGATGTTTCTATGAATATATTTTGGGATAGGAACATGCTAAATGTCATATCATGATAAGAATATGAAAATGAAAGTATATGATATCCTCTTGTATGCTTTACACAACGTGATTATGTTATGTTAATCTCACATACGAAGGATTATGATGAACGAAAATTCTCATCTAATCTATGACGAGATCATGATCATGTTTATAGAAGGATT	ATCTCACATACGAAGGATTA	ATCTATGACGAGATCA
SL2.40ch02_3419	SL2.40ch02	41265590	41265859	+	-69.56	CTCGGCTTAGCTGCCTTTTCACCTCTTCTCTTCCGTCGGTCTTGTACTGAGCTGTACCCATAGATCTATATGAAAAATAGATATATGAAAATTCAAGAAATTCATTTTCAAAAACCCGGGATTTCAGAGGCGAACGACGACATAAAGGTTCCCCAAGTCATCCATGGCGGCCGGGCAAGCTCTCGGCACATCCAATTCCATTCCGATCAACAACTTGGAGGTATGGCTGAGTGGCTTAAGGCATTGGGTTGTTATTCTGGTAGACATCAC	GCCGGGCAAGCTCTCGGCACATCCAATTCCA	GAGGTATGGCTGAGTGGCTTAAGGCAT
SL2.40ch02_4200	SL2.40ch02	48533601	48533870	+	-111.52	AGAAAACCTAGAAATAATTTACCATATTGTGTTTATTTTATCCGTGCTTATAAATACTATGTACATTTCTCAATGTTTCGATGACTTATAATTAATAGAGTTGATATAGGAGCATCACTTTCATTTATTACTACCGCCGTTTCAATTTGTTTGATCTATTTTGATTTGTATAGAGTTTAAGAAAATAAAAATAGGTTAAACAAAATGGAACGGTGGAAGTAATAAATGAACGTCATGCTACTGTATCAACTCTATTAATTATAAGTCATC	AGGAGCATCACTTTCATTTATTAC	AATAAATGAACGTCATGCTACTGT
SL2.40ch02_4920	SL2.40ch02	44941453	44941720	-	-58.61	TTTCTGGGTAAATGGAATTGGCCCATCTAAGATAACTTAGTACTCCATAAATAACGCGAAATCTCAACACGCTGGAATTAGGGTTCCTCTATCACTGTGTTAAGAAGAGAGCTTGCAGTTGATGAAATTTTTTTTATATATATAAATTTGATTGTTTGTTTGAATTTGAATTGCACTAGGAAATAGGATCTGTGGCTTCAAAAGCATATGCCCAGACTCCTAATATATAAAAAGTGCATATACTGATTTAATAGGGTACCGCTTTGCAGC	ATGCCCAGACTCCTAATATATAAAAAGTGCATAT	TTGCACTAGGAAATAGGATCTGTGGCTTCA
SL2.40ch02_5185	SL2.40ch02	41923117	41923384	-	-128.32	TGAAGGAGGAAAACCCTTGGTTATTTCTGAGTTGGTTTCCAGATATGGTCCTACCAGCTGCAGCCTAAGTTATCTCTTTCACCAAATGTTGGCCATACATTTTCGATGACTAGTCACAAGGATATCAACAATTACTGCAATTCTCTGATCAAGCAACGTGGAGAAAAAACTTATCAAGCAACGTGGATACAACATCCATCCAACAGATTAGTTTTTCTCCACGTTGCTTGATCAGAGAATTGCAATAATTTTTGATATCCTTGTGACTAG	TTACTGCAATTCTCTGATCAAG	TGATCAGAGAATTGCAATAATT
SL2.40ch02_6241	SL2.40ch02	32225091	32225358	-	-52.7	TTTTACTAGTTTTGTATACAAAAAGTTTCGATTATGGAAAAGAAATCAATTTTTTTTTAATTCGATCAACCAGTTTGTTCTATACCTTGTAACATCGTGCATTCAATTTTGATAATAAAAGTTTGAAGAATTTGTAGATCTACAAATGATAAAATCGAAGTATTAACAACCGAATTATTATAAATTCTATTTGAACTTTCACTTGTCATTAATGATGAATTGATTTGTCGAGTACATTAGTGAATAAATTGGATATTAAGCATCCAAACA	TTTTTTTTTAATTCGATCAA	TTTCGATTATGGAAAAGAAAT
SL2.40ch02_7772	SL2.40ch02	16516440	16516707	-	-74.61	AGCGGTGAACGTGTAAGAAGGATGTGCCTGGCTCCCTGTATGCCACACACATTCACCAATTCTTTGATTGACTGATCAGTGGGTGGCGTATAAGGAGCCAAGCATACCACCCGCTTTCCCATTTGATTTCTTGTTTTTGTTTTTGTTTTATTTTGAGATTACAATATTTGTTGATTTGAAAAACAAAAGTCAGCTCTTATAAATTCCCCTCATTTTCTAATTTGTGTGTATTATGTGATTATGATACGTTGATTTCATCTGTTAATTTTG	GGCGTATAAGGAGCCAAGCAT	GCCTGGCTCCCTGTATGCCAC
SL2.40ch02_8387	SL2.40ch02	4981050	4981317	-	-54.53	TATGATCTTATTTTCAAAACATAAGAAATCAAAGTATTTTGGCCTCTCTCATATCTCATAAACCAATCCAGAATGGGTTTGATTAGAAAATTATGATAATTCATTGAGTCATCTTGTATATAAATACATGATTCGTTTCTATGTTTACTAGATAAAAAATTTAGAACATTCAATGTCACATTCAATAAAGATTTATGATACCCGTATAGGATGTACTCAATTTGTAAGATCCTGACCCACTGATGTATTAGAAATAATACCTTGGGACAG	CAATCCAGAATGGGTTTGATTAGA	AAATCAAAGTATTTTGGCCTCTC
SL2.40ch03_1077	SL2.40ch03	11586978	11587247	+	-74.12	TAACATTAACAATCTATGGTGACATATGAGAGATAGACTTAGAAAGTTGGGGGAAAATATAATTTCCAACATTTTGATTCTATCTCTCATATGCTACTATAGAGTGTTAATTTAAGTCTAGTCTAAATTTTGTATTCTCTCTGTCTTTATTTAGTTGTTCACTAAAAAAAAATACATATTAAGATAACAATAATTAACATAATGAAGTTATAATCTTACCCTTATTAAATATGATTTCAAAGAGGATGAATTAAAACTTAGAAACTTCTA	TTGATTCTATCTCTCATATGCT	CATATGAGAGATAGACTTAGAA
SL2.40ch03_1439	SL2.40ch03	15399506	15399775	+	-73.7	AGTTTATGTCTATTATTGTGATATCATTAGGGTTACTTGTTCAAAAACTACTCATTAGTTAATGATACCATAAGAGTCTATATAAATATAAATATTTAATGAGATCATTAAGGTTTCTTGTTTAGAAACTACTCATTTATGACTGGACGCCTCTAAGTCAAAATTCGGGTTAGAAGCAATGCATGTGCCCCGCGTCCACTTGCCGACCCGCAGTAGGGCCCCAAGGGCACGTGTCGTTGGCTAAGTCATCACGACGACGGAAGTGTCGCA	GAAGCAATGCATGTGCCCCGCGT	CAAGGGCACGTGTCGTTGGCTA
SL2.40ch03_1739	SL2.40ch03	21864013	21864282	+	-92.1	TATTTCCTTTATTTCTCCTCTACATTTTTCTTTTTCATTCTCCATTGTTGATTTTCTTTTTGGAGAGGCATCAATAATGGAGAATGAAAAAGAAAAATGTAGATTAGAAAGAGAGGGAATCATTTAAGATGAAAGGCAAAATAAAATGGATCATATTATATTTTTTAATGGATCGGTTAGGTGGGTGGATCATTAAATGGTAAATATGATTTTCTTTTTATGAAAAAAAAATTTGAGTTGTTATATAAACAATTGATATCAGTAAATTTT	GAGAATGAAAAAGAAAAATGT	ATTTTTCTTTTTCATTCTCCA
SL2.40ch03_2088	SL2.40ch03	30515262	30515359	+	-42.1	AAATGCGAGTCCACGTCGATGGACGTCGCGGCAAGTGGTGGTTGAAACTCAACTCTCTCTTGTTGTCGCGGCTACAGCCCGTCGCGCGTTCGGACTCC	CGTCGCGGCAAGTGGTGGTTGAAA	TCAACTCTCTCTTGTTGTCGCGGCTAC
SL2.40ch03_215	SL2.40ch03	1834302	1834571	+	-80.8	GTCCAATTGCAGTAACTAAGGTTTTCTGAGAAAACAAATAGTTTTTTTTCTTCTTTTTAAAGTCAATAAAAAAAGAACTATTTGTTTTCTAGGAAAACCCTAGTTACTGCTGGATTAAATTCAATGTTCTTCTAAGAATTAGACCTCATGCTCTCACATTTAGTGAATGTCCATATCAGGTGAATGGACCCTTAGCTCTGTCTTATTTGCTTAAGAATTTTGGTGCGATCTCCATGAAAGGTACCTCAGCTATACACCACTTATGTTTTC	CTATTTGTTTTCTAGGAAAAC	TTTCTGAGAAAACAAATAGTT
SL2.40ch03_2909	SL2.40ch03	46142944	46143213	+	-87.3	TTACTAATTTGTTTGCAGGAACCCGTGAACCATAAATAAATAAATATATATATATATCTCTCTTATACAGTAGCGTCAGATTCGTTTGCATGCATATAAAGAGAGGCATGGGCGACGAACATATGTATATATATACAGAGCAACAAATAATTAAATGATGAAGAAGAAGACATGGCGTGATATTGGTTTGGCTCACTAATTTCTGATTCGCGAAACAGATAAGAGATGAGCCGAACCAATATCACTCTTGTATTCTTCTTCATACCGTAC	CGTGATATTGGTTTGGCTCAC	GAGCCGAACCAATATCACTCT
SL2.40ch03_3364	SL2.40ch03	49218791	49219060	+	-103.63	GTTGTAAGCCTTTTACTTTTCTTTTGCAACACATTTTTAGCCTTTTCCCCAAATACAAAACCACTGACCCTACTAGTCACATACTGTCGGAAAGTCCTTGACCTTTTTTCATAATTTTTTGTAGCTCATCGAGCATCTAGGGTGGCAAGTTGTACTATGAACTGCTCATATCTTGATATACCTTTTAAGCACCTCCATACCTTTTCAGAATAAGCAGTTCATAGTACAACTTGCCACCCTAGATGCTAGATGAGCTACAAAATCATGAAA	GCATCTAGGGTGGCAAGTTGT	AACTTGCCACCCTAGATGCTA
SL2.40ch03_3396	SL2.40ch03	49543224	49543493	+	-139.12	CCTATGTCCGAAATCCCAGAGGCACACTTATACTATACTAAGGTCCTATTACCCCCTAAACTCATTTTATAAGTAATTTTCTACCCCTTTTCGACCTACGTGGCACTTACTTGGAAAAAAGTCAATCAACATTGGACCCACAAGATAGTGTCACGTAGGCCAAAAAGGAGTAGAAAATTATTAATAAAATAAGTTCAGGGGTAATAGGATCTTAGTAGATAGTATAAGAGTGTCTCTGAGATTTCGTGCATAGGTTAAGGGGGTACTTGT	CGAAATCCCAGAGGCACACTTATA	TAAGAGTGTCTCTGAGATTTCGTG
SL2.40ch03_3807	SL2.40ch03	53068300	53068569	+	-104	GTGAGCTCTACAGTGCAACTTCAGCATAGTAAAGAGTAGAGACTAATTAATGCCTACATATGTAGGGATTAATGAGTCTACTCTTTGCTATACTGAAGTTGCACTGTAGAGATATTTGGATGCAAAGCTCCAATGATGAACATTTGCTAATTGTTCACTTAAAGGGAAGTGTTTCTTGGAAATATATAGGGAAGTAATCAAACAAAAGTGATTCTCTCGAATGCCCCCAGGGTTTAGTCTAATGGTAAAATAGCAACACATGATGTGTTG	GTCTACTCTTTGCTATACTG	GCATAGTAAAGAGTAGAGACTA
SL2.40ch03_3912	SL2.40ch03	53962745	53963014	+	-86.65	ACCTCTACATGATGTATGTTAAGACATGATAATAGATGGTTAGTATTATAATTATCATTTTAGTAAAAATCTAGTAATACTGACCGTCTATTATCATGTCTTAACATACATCATGTGACATTAATTTCTCATTAATGATAATTTAGTCACGCAGTTGGACATGTATTTAAAATTCAAAATCTAATGGGTTTTACCGTTTCCCGTCCTTCTCTCGTGCATAAATTTTTGTCTTCTCACAATAAGCTCAAATTATGACCCTTTTGGATTGGT	GACCGTCTATTATCATGTCTT	GACATGATAATAGATGGTTAG
SL2.40ch03_4435	SL2.40ch03	59682132	59682401	+	-65.1	TATGAGACTGGCCGTGAGGCAAGATGTTTTAGCTATCGAGACAGAGACGGAGAGGATAGAAAATCAGATAGCAGAAGCAATATACTTCAAATTTCAATCAAAAGAAAACAGTTTATTGAAATCAGATGGCTATATGCCTTATTACATCAAACCATGAGAAATTTTGGGACCAGAAGTAGGCGTAGAAGCTCAGTGAGCTTGACCTTTAGTACTTGTTTCTTTCAAAGCTCGAAGAAATGATACGGCCTTGTCATGATCAGGAACAGTTTC	GAAAATCAGATAGCAGAAGCAATAT	GATGTTTTAGCTATCGAGACAGAG
SL2.40ch03_4544	SL2.40ch03	60600959	60601228	+	-53.6	CTATTTTATCTCACTTTATACATGTATTATCTGTTATGTCATTTCACTTTATACATGTATTTCTGCTATGTTATCTCATTTTATACATGTATTATCTGCTATCAATATGCTCAATGTAAAGGTGTCCAAGTATTGAAAATGAGATAACACTTACAATTAGATATTTCATGAATCAAGAAACCTGGGATTATACCTTAGTGACTGAGAGATTCTCAATGAGCTTCAGGGATTTGCACTGTGATGATTCTCTAGTTTCAGTGACCTTCCATA	ATTATACCTTAGTGACTGAG	CAGGGATTTGCACTGTGATGATTC
SL2.40ch03_477	SL2.40ch03	6667726	6667995	+	-74.3	TTGTAGTTAATAGTATAGTAAAATGATGTTGGAATGGCTCAATCAAATCAAATTTCTCAAAGTATTGGGTCATTTCATTTGATTGAGCCGTGCCAATATCATCTTACTTATATATACTCATCCATCTTTTTTTTTTTTAGTGTTGATTTCTCAGATGATCGATTGACTAATAAAAGTGTTGTATGAAATTGAAATTAAGAAAGAAAACTGACTTTCTAAGATAATAGTACTTAGTTTGGGTAATCAGCCCCTCCTATTTTATATCTTTAT	AATGATGTTGGAATGGCTCAA	GAGCCGTGCCAATATCATCTT
SL2.40ch03_4899	SL2.40ch03	63818276	63818545	+	-92.1	TAAGCTATTATATAAAGTAATTTATTAAAATAATATATTTTTCTAAAATTTTATAAAATTAGTATAAATGTATTTTATAGTAACGTTTTAGGGTATATTTCGTTTTTTAAAACTAACAGCGTTAGGTTGATATACGTTACTGTAAGTAACATTTTACTCCTAAAACATTATTTTGAGTAACGTTTTACTACAGTAATGTTTTAGGAGCAAAATGTTACTGTGAGTAACGTATGTCAATCTAACGCCGTCAGCTTTTAAAATTAAAATATA	AGCGTTAGGTTGATATACGTT	CGTATGTCAATCTAACGCCGT
SL2.40ch03_5258	SL2.40ch03	62165513	62165780	-	-105.8	TTATTTTTTTTTCATTTGATTTTCGAAGTCCACATTCTCAACTAGTAAGTTAAAGAATGTTTAGATGTAAGTAGGAGCTCCTTTCAAGCCAAGACCGAGGGACGAGGAGCGGCAAGAGCTGCCTAGTCATGCATATTGGTTAACCTTAACAAACAAATTATGTATAGTGTTAAGATTAACCAGTTGCATGGCAAGGGAGCAACTACTTCCGCTAACTTGTCTCACTTATTGGACTGAAGGGAGCTCCTATCCATTTATATATAGTTAAGT	GGAGCTCCTTTCAAGCCAAG	TGGACTGAAGGGAGCTCCTA
SL2.40ch03_5274	SL2.40ch03	62011412	62011679	-	-73.1	CAGTAATTAAAATGGAATGGACCACGAGAAAGAATTGCTTACGTGGCTAATATCTCTAAATCCTACCATTATCGGTTCGAGTCACCGAGCAATGGAAGCTCCCAGGAAGGTGTTAGCCACTTGAGCAACTCTTTCTTTTTATCGTAAATAGTTTCAAACTATTTTCTCCGTCCGGTATTGTTCGTCATGATTTCTATTTTTCATACTACAAAAATTGACTAACATTTTAACATGTGTTTTTTCATCATATTAATATACAAAAAATTGTAA	CCACTTGAGCAACTCTTTCTTTTT	CGAGAAAGAATTGCTTACGTGGCT
SL2.40ch03_5577	SL2.40ch03	59439158	59439425	-	-52.92	TGGAGTTTATTCTTCATATATCAATCCTGATATCCCAAACCATGATTCTCCTATCAAGGAACCAAGCATATTTGCCCAAGAAGCTAAGATGGTTTCATTTTTTGAATTCATCAAGCCTGAAAAACTTTTTCTTTGTGACAATTCAAATGATGAATATGAGTATATCTCAGCCATGGTACTGATGTAGCCATTTGAATTCCATACAATGAAGTATATAAGCCTATTTACAGTGATGTAACCCTTTAAATTCCATACATAAATGATTAAACT	GTGACAATTCAAATGA	ATTTGAATTCCATACAA
SL2.40ch03_576	SL2.40ch03	7461863	7462132	+	-80.72	TTCATAGTGCTGGTGGATTATTCCAAAGGGATCGCATTGATCCTGTGTTCCAAATTAATTAACCATGGGACTATGGGATCATGCGATCTCTTCGGAATTCTCCACAATATTGGCTCTAATTAAATTAACAACTGATCGAGAATCTAGTATCAGTAAATTCAAAATGAGTATATATAGTTCGAATCGAACTCCTTACGCAAATACTCTGAGGTGAGATTAATTTCATAATTCCTTTCTCTTGAGCAATTATATGTGTACTATTGTTATTTT	GATCATGCGATCTCTTCGGAA	CCAAAGGGATCGCATTGATCCT
SL2.40ch03_5872	SL2.40ch03	56816153	56816420	-	-51.02	AACATGGAAATATGTAATTTATCAATGGGCGTCTTAGGATATTCTGATATCTTATTTATCGAGTATGATTTGCTCATTTGGAAAGATTGTACAAGAATTAGAGAAATTTTGATAGTTTTCACAACTTGTAGGTTTTCATGTTTACGAGAAAAGTACAAAATTTAAAAAAATCCAAATTGCATATCCAAACAGAGTTTAAACTTCAAATTAATCTTATTTCAAATCATGTCTAAATGAACCTAGCGCTATTTGATTGCTCTGCATCTTTTG	CGAGTATGATTTGCTCATTT	ATGGGCGTCTTAGGATATTCTGAT
SL2.40ch03_6738	SL2.40ch03	49043331	49043598	-	-62.8	TAAGTATTAAGGAGAGTGAGAAATAATTGTAGTTTCTGACAGATTTCATGTGAATATTTAATATCATTGTTGAAAGAAGTTCCACAATGAAATCTGTCAGAAGTTACATTCATTTCTCTCACTTCTTATAAAGAATGTACTTTTTTAGGGTTCTTTTTAAGGTCGAATTCATAAACATGTCTCTAAACTTATTGAGTTTTTTTTCCAATTATTTTAACTATGTCATTTTCCTATTGAATCATTGAATCATCCATAATTTGTTCCTTTTAA	ATCTGTCAGAAGTTACATTCA	ATTGTAGTTTCTGACAGATTT
SL2.40ch03_6742	SL2.40ch03	49031530	49031660	-	-48.1	TAGTATTAAGGAGAGTGAGAAATAATTGTAGTTTTTGACAGATTTCATGTGAATATTTATTGTCATTGTTGAAAGAAGTTCCACAATGAAATCTGTCAGAAGTTACATTCATTTCTCTCACTTCTTATAAAGA	ATCTGTCAGAAGTTACATTCA	ATTGTAGTTTTTGACAGATTT
SL2.40ch03_6750	SL2.40ch03	49017938	49018205	-	-54.9	ACCGAATGAAGTTAACTACTTTATATGTTAAATGATAACCAATAACAGATATATAATAATAATAATTAAAAATTAACATTAACTGCTTAATTTGTTTAACAAAAATATAACGACAAAAATTAACATTAAAAACTCAATTTAGTATCAGGGAGAGTGAGAAATAATTGTAGTTTTTGGCAGATTTCATGCGAAAAGTTAATATCATTGTCGAAATAAAGTGCCACAATGAAATCTGCCAAAAGATACACTCATTTCTCGCTCCTTATAAAG	TTGTAGTTTTTGGCAGATTTC	AATCTGCCAAAAGATACACTC
SL2.40ch03_8536	SL2.40ch03	19503160	19503280	-	-74	CAAATATATGAACACATGATGCTTGTGATCTTAATTGAATGTATAATTTGTTGATATATATATATATCAATAAATCATACATTTAATTAAGATCACAAGCGTCATGTGGTCATATATTTGTCT	TTGTGATCTTAATTGAATGTATAA	ATACATTTAATTAAGATCACAAGC
SL2.40ch03_9620	SL2.40ch03	7085854	7085966	-	-19.47	TTTGGTTCTACATTGAACTGATAAGCAGATGATGATTTACTCGGATTCCCCTTCAAGACTTCATGGATGATGTTAAACCGAGTTACTGATGCTGTCTTATTTATTTGAATTTTGA	TGGATGATGTTAAACCGAGTTACTGATGCTGTCTT	GCAGATGATGATTTACTCGGATTCCCCTTCAAGACTTC
SL2.40ch03_9861	SL2.40ch03	2092163	2092430	-	-99.51	AAATAACCTCTTTTAGCTTCCCAAAAGGTTGGTCAAACAGGCTATAAGTTATACGTGATTCAAATTACAACCAAACATCGGATTCAAATAATCATGTATATCATTTGTTATAAGTTAGTTTCACAAAAATATATAATTTGGCATAACTTTATCTGATGTTTGGTTGTATACATAACTTATAGCCTGTTTGACCAAGCTTTTGGGAGGTTACCCATGCTTATTTTTAAAAACCAAGGTGTTTCGTCAAGCTTGTGGGGTAACAAAACTTAA	TATAGCCTGTTTGACCAAGCTTTT	AAGGTTGGTCAAACAGGCTATAAG
SL2.40ch04_125	SL2.40ch04	1185756	1186025	+	-60.72	ATTCGAAACTTACATTTGGGTCATGATTGTATATGTAAGGTTACTTGAGTAGTTACATAATCTAAGAACAGGAGAAATATTGTCATTTGTTTTGGTTTATGGGTGATATACTGACACTTAAGTCTACAATTCTGTGGACATCTCATCTTTGTGTTGTCTTGAATCTTTGACTTCGTTCTTTGTTTTTAACACGACTCATGTATTTTGATAAGTTAGATAACCAAATCCACATGTCCGAATATTGAGTTTTAGATCAATGATGAGACCCTA	CTCATGTATTTTGATAA	GTCCGAATATTGAGTT
SL2.40ch04_1744	SL2.40ch04	25134431	25134700	+	-71	GATAAATCACTTTACATGATATATCGGGACGTATGAGATGTATCAGGACGTTGAGTGATGTATTCGAAATCGAGATGTGATGTATCGGAACGTTGAGAGATGTATCTAAAACCGGAACACGATGTATCGGAACATTTTGAAATGTATCTGGATTCAACCAAATTTAAGGGATTTTTGTAATTTGAAGTTGGATACATAACTTTATAAACCAAGATGCAACGTATCGGAACGTTGACAGATGTATCCAAAATCGGGACGTTTTGGGATATA	ATAAATCACTTTACATGATAT	ATCAGGACGTTGAGTGATGTATTC
SL2.40ch04_2146	SL2.40ch04	39299139	39299408	+	-94.5	TAGTTTGGTTCGGTTTTTGTTAATTTAGTTCGGTTTTTATTAGTTCGGTTCAGTTTTTTATTTTAATTTTTAATGGGTCTGAGACAGCGCGACTGCTGGCTGCTTGATGGCGGACGGCACGGCTGCTGGCTTCTTGATGGCGGACGGTGTGGCTGCTGACTGCTTGGCGGCAGAGGCGCGACTGCTGCTGTTGCTGCTTCTGGCAGACGGCGCGACTGCTGCTGGCTGCTTGACGGCGCGGCTGCTTCTGCTTCTGGCGGACAGCGCAGC	GGCGCGACTGCTGCTGG	GGCGCGGCTGCTTC
SL2.40ch04_2559	SL2.40ch04	45907751	45908020	+	-76.37	AAAAATTTTCTTACATAGAGGTGGATCCCGAATCTTGAGTTTATGGATTTAGATTCTAGAAAAGGTTACATTTTCAAAACCCAACAAGTTACATTTTTAGAATTTCGTATCCACAAACTCAAAATTCTGGATTCACCTCTACGTAAGCGAAAAGAGCTGTGAAGAATTCAGATGAAACAAGTCATAACTAAGATGGATGTTGATCTACCTACGGGAATTAACAACGAAGAATAAATAATTAAGGAAATCAGCAATAGACTCTCTTTAGAT	AACTCAAAATTCTGGATTCAC	GGATCCCGAATCTTGAGTTTA
SL2.40ch04_3419	SL2.40ch04	54431220	54431489	+	-101.9	AAAATTTCAAAATGTAGTGTGAGTTATGCTGTATGTCTAATAGAAAATTTTATGGTGTAGACTTTTCTTTGAAAGAAATGTTGTAAATTTTGATAGAAATTTCTGTTAGACAGACATTTCCTTCAAATATAAGTCTGTACCCTAAAAATTTCTATTAGACAGAAAGCATAACTCATACTACATTTTGAAATTTTATCATATAATATTCACAAAGAACATAATGTGCAGAATTTAGGAAAGATGAAAGAATATCCAACACAAGAAAAAAAT	TCTATTAGACAGAAAGCATAACTC	GTTATGCTGTATGTCTAATAGAAA
SL2.40ch04_3889	SL2.40ch04	57799126	57799395	+	-63.4	TGGAGAAATGAGGAAAAAGGGTTTTATGTTCTTCAGTGAAGTCGTTTCTAAATTCTACGGAAAATAGAAAACATTGGGGAAAATTAGAGGTAAGTTTATTAGTCTATGTGGCACGAGTGGAACACTATTGACTTATGTGTCATGCCACATGACGTCCACATGGCATTTCAATTGCGTTTAATCGAATCTGTTAATAAGAAAGGTATTTTTGACCCTATAGTTTGATGTTAAGGGTAAATTTGAGCAATTTCTGATAGTTCAAAGGTATTT	AAACATTGGGGAAAATTAGAGG	TTTATGTTCTTCAGTGAAGTC
SL2.40ch04_4646	SL2.40ch04	63484471	63484740	+	-69	CTCAAAGGGTTCCTTACATAGTTCTTTGGCATTCTGTCCACCTCCTTTACCTTCATAATCTTCTATTTTTTTAGAAAAATAATTTTTGTTATTATTTTTTTTAAAAAATGGAGGTGGGCATACTGTCAACAGATTTGTGTTAGTTTCTCTTTGTGAAATCTTCTTGATGTTAATTGAACCACATATTTTGTGTTGATACTGATGATAATGATGATGAGTAGTTCTTTTTTGGAAATTCCAAAAAGGTAATAAAAGGACAAATCTTTATAT	GAGGTGGGCATACTGTCAAC	TGGCATTCTGTCCACCTCCT
SL2.40ch04_5380	SL2.40ch04	58011325	58011592	-	-46	CTTGTTAGGTCGCATGCTCGTACAATATTGTATTGTGTTTTATTATGCAATGCTCATAAAAGTCATAATTCAAATAAATATATATAGTATATATAAGCAGCGGCCAGTGTATTTGACAAAAATGGTGCTAATAAATATTAATTCATTTTATTTTAAACAACCTAAATGTCCTTAAAGTAATTTTTAAAAATTATAAACTAAAAAATAATTTTGCACAAAAAAGGACAACTTAATGATGAAAAAGGTGTAACAAATTTTATTTGAGAAAAA	AATATATATAGTATAT	ATATTGTATTGTGTTTT
SL2.40ch04_5811	SL2.40ch04	54853430	54853697	-	-82.14	ATTTGAACCTTGGTCGCTAACGTGTGCACCCACTTCATTGATGAATACTGCTCCCTTGTCTGTTATTTCTTTCTCTATTATTTTAAATTTTTTCGCAGTTTCCAGTGTCTCACTGCCTCAAGTAATAGATAATGTCTTTAAAGTCGGAAGAAGTGTTGTGAAAAGCGCGCTTCGAGGCGAAGTGCTACCACTGCGCTTCTTTCTCCTGAGGCGATGCGATCTGAAAAAGGCGCTCGCTTCAGATGAAGAAGCGACACAAAGGTAAAAGCG	TTTCTCCTGAGGCGATGCGATCTGAA	AAGGCGCTCGCTTCAGATGAAGAA
SL2.40ch04_5835	SL2.40ch04	54743721	54743988	-	-184.1	GACTAGATTACAAAGAATGACCTTCATATTCCTTAACCATGTGCCTACATTGGATGTGTCCAAGTTCTACCATTGGCAAGTGGAACACCCTCATCGGAGTAGGTTATAATTTCGGATTCCATGTCTTGCTACCATGGAATATGGAATAACCGACATAGATCATTGTAGCAAAGCATGGAATCCGGAGTTGTAACCTACTCCGATGGAGGGTGTTCTACTTGCCAATTGTAGAACTTGGACACATCCTATGTAGGCACATAGTTAAGGAAT	TTGGATGTGTCCAAGTTCTACCAT	TGTAGAACTTGGACACATCCTATG
SL2.40ch04_7019	SL2.40ch04	41255907	41256174	-	-107.6	TACTTCCTAAATTATGATCGAAATTTCAGAGACACTTTAACTACACTAAGGTCATTATCTCTCTGAACTTTTTTTTTTTATATAATTTTGTGCACCTTTTAACTTACATGGCATCCAAACATCTCTCATGCAGCTCAATTGTGAGGAGTTATGGAGTGTGTCACATAAGACAACAGGTATATAAAATTACAAAAAAAAAGTTCATGAAGGTAATAGAACCTTAGTTTAGTTAATGTGTGTCTCTGAAATTTCGATCATATTCTAGAGGGA	TTTCAGAGACACTTTAACTACAC	TTAGTTAATGTGTGTCTCTGAAATT
SL2.40ch04_7183	SL2.40ch04	37917954	37918221	-	-86.71	TTAAGTTCAACAAATGACCCATTTGTTGCAATAAATAGGTCATTTATTGGATGAAAACTCAATCATTTGCTATTGATTTACTTATGTTCAACAAATGATCTGTTTGTTGCAACAAATAGGTCATTTGTTGAATGAAATCTCAATCATTTGGTGTTGTTTTACTTTTGATTATAATTTATAGATTATTTTTAATATAAACTACTTTATGTATAGATTGTACATCTATGGCTTGTCCCCACAGAGTAAGAGTTGCAACTGCAATTTTTTGAA	TTGTTGCAATAAATAGGTCAT	GATCTGTTTGTTGCAACAAAT
SL2.40ch04_7184	SL2.40ch04	37918159	37918426	-	-94.28	GGTCATTTGTTGGACAAAAACTTAATCATTTGCTATTGATTTTTTTATGTCCAACAAATCCTATTTATCGCAAAAAAATAGGTCATTTGTTGGACAAAAACTTAAGCATTTGCTACTGATTTACTTACGTTCAACAAATGACCTATTTGTTGCAACAAATAGGTTATTTGTTGAATAAAAACTTAATCATTTGCTACTGATTTACTTAAGTTCAACAAATGACCCATTTGTTGCAATAAATAGGTCATTTATTGGATGAAAACTCAATCA	ATGACCTATTTGTTGCAACAA	GTTGCAATAAATAGGTCATTT
