# Supplementary material for: Identification of novel small ncRNAs in pollen of tomato
Source: BMC Genomics. 2015 Sep 18;16(1):714. doi: 10.1186/s12864-015-1901-x (PMC4575465; doi:10.1186/s12864-015-1901-x)
Supplement: Additional file 6: Table S4. — Predicted targets of miRNAs and GO annotation. (XLSX 732 kb) [file 12864_2015_1901_MOESM6_ESM.xlsx]

## Sheet: Arkusz1
ID	miRNA	id	gene_symbol	description	mapping_type	normalized CM	normalized CPM	normalized CT	normalized HSM	normalized HSPM	normalized HST	log2FoldChange_CT_vs_CPM	log2FoldChange_CT_vs_CM	log2FoldChange_CPM_vs_CM	log2FoldChange_HST_vs_HSPM	log2FoldChange_HST_vs_HSM	log2FoldChange_HSPM_vs_HSM	log2FoldChange_CT_vs_HST	log2FoldChange_CPM_vs_HSPM	log2FoldChange_CM_vs_HSM	pvalue_CT_vs_CPM	pvalue_CT_vs_CM	pvalue_CPM_vs_CM	pvalue_HST_vs_HSPM	pvalue_HST_vs_HSM	pvalue_HSPM_vs_HSM	pvalue_CT_vs_HST	pvalue_CPM_vs_HSPM	pvalue_CM_vs_HSM	FDR_CT_vs_CPM	FDR_CT_vs_CM	FDR_CPM_vs_CM	FDR_HST_vs_HSPM	FDR_HST_vs_HSM	FDR_HSPM_vs_HSM	FDR_CT_vs_HST	FDR_CPM_vs_HSPM	FDR_CM_vs_HSM	raw CM1	raw CM2	raw CM3	raw CPM1	raw CPM2	raw CPM3	raw CT1	raw CT2	raw CT3	raw HSM1	raw HSM2
SL2.40ch00_1102	TCCACAGCTTTCTTGAACTGC	Solyc09g009180.2.1	NA	Chaperone protein dnaJ (AHRD V1 *-*- C8ZVX3_ENTGA)%3B contains Interpro domain(s) IPR003095 Heat shock protein DnaJ	genome/transcriptome	334.418	374.702	351.344	312.749	406.601	409.129	0.0928613	-0.0712301	-0.164091	-0.00894116	-0.387548	-0.378607	0.219671	0.117869	-0.096647	0.707656	0.893284	0.616836	0.940417	0.368939	0.393177	0.443438	0.723074	0.647655	0.840105	0.95494	1	1	1	1	1	0.9797	1	268	140	256	710	858	388	378	400	490	100	108
SL2.40ch00_1141	CTCACAAGATAGTGTCACGTAGAC	Solyc08g006500.2.1	NA	Glutamate-gated kainate-type ion channel receptor subunit GluR5 (AHRD V1 **** B9HB97_POPTR)%3B contains Interpro domain(s) IPR017103 Ionotropic glutamate-like receptor%2C plant	genome/transcriptome	7.6708	9.67061	19.5898	6.32534	8.46301	22.3753	-1.01842	-1.35265	-0.334229	-1.40266	-1.82269	-0.420028	0.191807	-0.192435	-0.278234	0.108205	0.0899818	0.859335	0.108044	0.228615	0.802076	0.695002	1	0.939222	0.402636	0.339489	1	0.435017	0.860425	1	1	1	1	4	2	10	12	26	12	26	18	26	6	0
SL2.40ch00_1141	CTCACAAGATAGTGTCACGTAGAC	Solyc03g096990.2.1	NA	Cytochrome P450 89A2 (AHRD V1 ***- C89A2_ARATH)%3B contains Interpro domain(s) IPR002401 Cytochrome P450%2C E-class%2C group I	genome/transcriptome	27.6816	71.1461	109.177	23.6856	93.32	99.9868	-0.617812	-1.97967	-1.36185	-0.0995516	-2.07772	-1.97817	-0.126859	0.391402	-0.224916	0.191964	0.000378735	0.0143864	0.937034	0.000313275	0.00123666	0.841667	0.458626	0.828447	0.561303	0.00270784	0.13654	1	0.00378882	0.026854	1	0.949862	1	20	22	8	120	218	56	124	136	128	8	8
SL2.40ch00_1141	CTCACAAGATAGTGTCACGTAGAC	Solyc12g006400.1.1	NA	Unknown Protein (AHRD V1)	genome/transcriptome	641.5	282.582	12.4537	975.674	130.378	3.2677	4.50402	5.6868	1.18278	5.31828	8.22198	2.9037	-1.93023	-1.11597	0.604949	1.39235e-09	5.1857e-15	0.0168567	2.60104e-23	4.63539e-46	0.00423961	0.00321018	0.280861	0.146149	4.03318e-08	1.15427e-13	0.154455	2.09002e-20	2.8319e-42	0.0717939	1	0.949862	1	570	340	324	536	334	444	18	18	6	270	584
SL2.40ch00_1141	CTCACAAGATAGTGTCACGTAGAC	Solyc07g015860.2.1	NA	Peptide deformylase (AHRD V1 **** B9GKW9_POPTR)%3B contains Interpro domain(s) IPR000181 Formylmethionine deformylase	genome/transcriptome	177.836	175.817	102.149	204.103	190.575	102.999	0.783397	0.79987	0.0164736	0.887738	0.986675	0.0989376	0.0119447	0.116285	0.198749	0.0154914	0.00343095	1	0.0476888	0.0491682	0.831766	0.984235	0.812631	0.490198	0.100048	0.0199993	1	0.320371	0.278086	1	1	1	1	110	86	154	320	444	170	112	102	158	62	84
SL2.40ch00_1141	CTCACAAGATAGTGTCACGTAGAC	Solyc01g079570.2.1	NA	Beta xylosidase (AHRD V1 ***- Q6RXY3_FRAAN)%3B contains Interpro domain(s) IPR001764 Glycoside hydrolase%2C family 3%2C N-terminal	genome/transcriptome	40.0205	24.0656	26.9029	15.6876	13.1777	35.4137	-0.160792	0.572977	0.733769	-1.42621	-1.17468	0.251532	0.396545	-0.868876	-1.35111	0.561206	0.241026	0.145278	0.205263	0.253752	0.70611	0.611739	0.547658	0.0393853	0.777856	0.628931	0.652357	0.551214	0.923008	1	1	0.949862	0.77734	30	16	34	28	42	42	20	26	56	2	6
SL2.40ch00_1141	CTCACAAGATAGTGTCACGTAGAC	Solyc11g070090.1.1	NA	Carboxyl-terminal peptidase (AHRD V1 ***- B6U8T6_MAIZE)%3B contains Interpro domain(s) IPR004314 Protein of unknown function DUF239%2C plant	genome/transcriptome	5.96874	3.07373	247.452	4.7722	8.28515	308.81	-6.33101	-5.37358	0.957434	-5.22004	-6.01592	-0.795875	0.31957	1.43054	-0.322772	7.74441e-33	2.56629e-40	0.239018	8.98666e-11	1.30653e-06	0.839253	0.411102	0.082862	0.958516	2.39545e-30	1.67201e-38	0.820323	1.25238e-08	2.61417e-05	1	1	0.949862	1	6	2	4	7	8	2	222	366	298	0	4
SL2.40ch00_1141	CTCACAAGATAGTGTCACGTAGAC	Solyc02g071390.1.1	NA	1-aminocyclopropane-1-carboxylate oxidase (AHRD V1 **-- Q9XER3_TRIRP)%3B contains Interpro domain(s) IPR005123 Oxoglutarate and iron-dependent oxygenase	genome/transcriptome	0	0.369403	0	0	0.356693	0.7885	inf	nan	-inf'	-1.14443	-inf'	-inf'	inf	-0.050512	nan	0.675959	nan	1	0.742359	0.87879	1	0.251145	1	nan	0.826618	nan	1	0.856249	1	1	1	1	nan	0	0	0	2	0	0	0	0	0	0	0
SL2.40ch00_141	TTCTCAAACAATTTTCAATTTTAC	Solyc08g077770.2.1	NA	Calcineurin B-like calcium binding protein (AHRD V1 **-* B2ZYT8_VICFA)%3B contains Interpro domain(s) IPR015757 Calcineurin B protein	genome/transcriptome	180.105	242.689	131.97	182.169	182.523	94.6395	0.878898	0.448625	-0.430273	0.94756	0.944761	-0.00279931	-0.479696	-0.411033	0.0164404	0.0070168	0.0848848	0.137022	0.0159527	0.0388175	1	0.14209	0.33558	0.994149	0.0514811	0.323721	0.63727	0.155325	0.230374	1	1	0.949862	1	136	80	140	408	636	244	128	136	222	60	62
SL2.40ch00_3421	CATGACAGCTTTGACATGACGACG	Solyc12g015780.1.1	NA	DNA-directed RNA polymerase subunit D (AHRD V1 ***- A8B9C8_GIALA)%3B contains Interpro domain(s) IPR011263 DNA-directed RNA polymerase%2C RpoA/D/Rpb3-type	genome/transcriptome	2.21034	17.8074	25.1012	0	15.5304	19.8429	-0.495279	-3.50542	-3.01014	-0.353531	-inf'	-inf'	-0.339133	-0.197385	-inf'	0.429204	1.37346e-05	0.000404189	0.759918	0.00025234	0.00144023	0.607577	0.917782	0.347018	0.690083	0.000125284	0.00679109	0.87205	0.00312595	0.0303184	1	1	1	0	2	2	32	48	16	18	36	38	0	0
SL2.40ch00_3791	TTATGCTCTTAAACTTTGGATGTG	Solyc01g080800.2.1	NA	PBSP domain-containing protein (AHRD V1 **-- C9S7G7_VERA1)%3B contains Interpro domain(s) IPR007541 Plant Basic Secretory Protein	genome/transcriptome	0	1.61992	0.820381	124.286	118.026	4.55878	0.981552	-inf'	-inf'	4.69432	4.76887	0.0745486	2.47428	6.18705	inf	0.427596	0.559352	0.165792	4.30127e-15	1.02217e-13	0.80012	0.0169849	3.03197e-08	4.06924e-27	0.688029	0.881814	0.693309	1.18087e-12	5.09862e-12	1	1	7.24558e-06	2.23555e-24	0	0	0	4	6	0	0	2	1	40	18
SL2.40ch00_3791	TTATGCTCTTAAACTTTGGATGTG	Solyc12g044700.1.1	NA	F-box family protein (AHRD V1 ***- B9I3S8_POPTR)	genome/transcriptome	0	1.17481	5.93645	0	0.91809	3.47313	-2.33717	-inf'	-inf'	-1.91953	-inf'	-inf'	-0.773364	-0.355725	nan	0.442895	0.0550565	0.521788	0.369646	0.379965	0.88043	0.662542	0.949144	nan	0.703915	0.226436	1	0.681649	1	1	1	1	nan	0	0	0	0	8	0	12	4	4	0	0
SL2.40ch00_3791	TTATGCTCTTAAACTTTGGATGTG	Solyc09g076010.2.1	NA	PHD finger family protein (AHRD V1 *--- D7MI23_ARALY)%3B contains Interpro domain(s) IPR019787 Zinc finger%2C PHD-finger	genome/transcriptome	59.7473	52.4662	152.893	68.648	93.9686	141.514	-1.54306	-1.35558	0.187483	-0.590694	-1.04365	-0.452961	-0.111577	0.840789	0.200345	0.000174345	1.05645e-05	0.72256	0.134149	0.195552	0.855969	0.876976	0.133465	0.472933	0.00201341	9.8303e-05	1	0.44102	0.77873	1	1	0.949862	1	50	30	36	112	138	38	198	162	182	10	20
SL2.40ch00_4396	TTTAATAATGCCCGAACTCTTTC	Solyc09g008420.2.1	NA	Carbonic anhydrase (Carbonate dehydratase) (AHRD V1 **** C1DTU5_SULAA)%3B contains Interpro domain(s) IPR018340 Carbonic anhydrase%2C CAH1-like	genome/transcriptome	536.795	1100.3	23.6258	120.594	386.575	17.7213	5.5414	4.50594	-1.03546	4.44719	2.7666	-1.6806	-0.414876	-1.50908	-2.15422	1.39577e-19	1.89543e-18	0.000313517	4.20515e-25	4.32652e-09	0.000110737	0.485437	0.00017925	1.77033e-10	1.28084e-17	5.18655e-17	0.00542919	4.55716e-22	1.27076e-07	0.0036376	1	0.021515	3.29833e-08	310	256	494	1814	3156	996	24	40	18	26	50
SL2.40ch00_4396	TTTAATAATGCCCGAACTCTTTC	Solyc01g102570.2.1	NA	Eukaryotic translation initiation factor 3 subunit 8-like protein (AHRD V1 ***- Q9LIL2_ARATH)%3B contains Interpro domain(s) IPR008905 Eukaryotic translation initiation factor 3 subunit 8%2C N-terminal	genome/transcriptome	36.428	44.7514	42.5771	14.3518	46.6936	39.1222	0.0718549	-0.22503	-0.296885	0.255236	-1.44676	-1.70199	-0.122088	0.0612929	-1.34381	0.65495	0.577041	0.401971	0.991905	0.064656	0.0307567	0.958504	0.814238	0.0301403	0.826618	0.90212	1	1	0.345517	0.319605	1	1	0.668681	23	23	23	67	140	39	52	56	41	4	7
SL2.40ch00_4396	TTTAATAATGCCCGAACTCTTTC	Solyc01g102580.2.1	NA	Endo-1 4-beta-glucanase (AHRD V1 ***- O04890_SOLLC)%3B contains Interpro domain(s) IPR008928 Six-hairpin glycosidase-like IPR018221 Glycoside hydrolase%2C family 9%2C active site IPR001701 Glycoside hydrolase%2C family 9	genome/transcriptome	0.957312	0	0.591511	0	0	0	-inf'	0.694584	inf	nan	nan	nan	-inf'	nan	-inf'	0.412978	0.95447	0.258502	nan	nan	nan	0.405535	nan	0.740873	0.672951	0.991896	0.855792	nan	nan	nan	1	nan	1	2	0	0	0	0	0	0	2	0	0	0
SL2.40ch00_5330	TAACACGTTATCAACACGAGACTC	Solyc07g065840.2.1	NA	Heat shock protein 90 (AHRD V1 ***- Q14TB1_TOBAC)%3B contains Interpro domain(s) IPR003594 ATP-binding region%2C ATPase-like IPR001404 Heat shock protein Hsp90	genome/transcriptome	3248.47	5679.28	6333.52	3764.76	7091.15	6989.33	-0.1573	-0.963247	-0.805947	0.0208658	-0.892595	-0.913461	0.142147	0.320312	0.212798	0.610225	2.39602e-08	1.31637e-05	0.754169	0.0433084	0.0212665	0.697879	0.295403	0.260794	0.826618	3.0918e-07	0.000319964	0.866837	0.251243	0.245256	1	0.949862	1	2170	1580	2626	9986	14654	5554	6712	6178	10310	1210	1306
SL2.40ch01_10390	TAGATTCACGCACAAGCTCGT	Solyc12g098200.1.1	NA	F-box protein PP2-B1 (AHRD V1 ***- PP2B1_ARATH)%3B contains Interpro domain(s) IPR001810 Cyclin-like F-box	genome/transcriptome	1.84377	2.11173	56.0462	4.2806	0.561397	72.4401	-4.73012	-4.92588	-0.195764	-7.01162	-4.08091	2.93072	0.370172	-1.91133	1.21515	0.00240949	5.04007e-11	1	0.000796461	0.0579542	0.286731	0.408245	0.742171	0.325696	0.0204903	8.39883e-10	1	0.0143102	0.317197	1	1	0.992744	1	2	0	2	0	2	6	86	64	42	0	0
SL2.40ch01_10390	TAGATTCACGCACAAGCTCGT	Solyc02g078640.2.1	NA	Microtubule associated protein (AHRD V1 *--* A8J2Q6_CHLRE)%3B contains Interpro domain(s) IPR011989 Armadillo-like helical	genome/transcriptome	559.95	214.519	259.237	450.782	213.945	256.902	-0.273163	1.11103	1.38419	-0.26398	0.811214	1.07519	-0.0130528	-0.00386994	-0.312868	0.308274	2.08902e-05	4.66725e-06	0.56985	0.0545863	0.0231284	0.888188	0.884274	0.282517	0.574382	0.000185421	0.00012467	0.734911	0.302234	0.260716	1	1	1	406	322	344	330	468	280	242	296	412	146	198
SL2.40ch01_10590	GATTTCGGGTATAGATTAAGGAGG	Solyc08g066350.1.1	NA	Histidine phosphotransfer protein (AHRD V1 **** B9HE19_POPTR)%3B contains Interpro domain(s) IPR008207 Signal transduction histidine kinase%2C phosphotransfer (Hpt) region	genome/transcriptome	0	2.16883	27.0742	0	5.3276	43.3686	-3.64193	-inf'	-inf'	-3.02509	-inf'	-inf'	0.679733	1.29657	nan	5.65892e-08	7.48574e-09	0.12095	0.00267148	4.16604e-06	0.104717	0.299076	0.161515	nan	1.27249e-06	1.01531e-07	0.622725	0.0382991	7.62196e-05	0.683834	1	0.949862	nan	0	0	0	2	4	4	16	34	52	0	0
SL2.40ch01_10590	GATTTCGGGTATAGATTAAGGAGG	Solyc07g047910.1.1	NA	Protein kinase-like protein (AHRD V1 *-** Q8LCP0_ARATH)%3B contains Interpro domain(s) IPR002290 Serine/threonine protein kinase	genome/transcriptome	0	4.85845	21.0099	1.67267	6.62732	13.9915	-2.1125	-inf'	-inf'	-1.07805	-3.06433	-1.98628	-0.586519	0.447929	inf	0.00122831	1.5048e-06	0.0127878	0.180321	0.105451	0.575307	0.417187	0.593171	0.278442	0.011379	1.57856e-05	0.124305	0.504951	0.504317	1	1	0.949862	1	0	0	0	10	4	8	24	18	35	0	2
SL2.40ch01_10590	GATTTCGGGTATAGATTAAGGAGG	Solyc11g070090.1.1	NA	Carboxyl-terminal peptidase (AHRD V1 ***- B6U8T6_MAIZE)%3B contains Interpro domain(s) IPR004314 Protein of unknown function DUF239%2C plant	genome/transcriptome	5.96874	3.07373	247.452	4.7722	8.28515	308.81	-6.33101	-5.37358	0.957434	-5.22004	-6.01592	-0.795875	0.31957	1.43054	-0.322772	7.74441e-33	2.56629e-40	0.239018	8.98666e-11	1.30653e-06	0.839253	0.411102	0.082862	0.958516	2.39545e-30	1.67201e-38	0.820323	1.25238e-08	2.61417e-05	1	1	0.949862	1	6	2	4	7	8	2	222	366	298	0	4
SL2.40ch01_1088	TCGATACGCACCTGAATCT	Solyc01g008900.2.1	NA	Genomic DNA chromosome 3 P1 clone MJL14 (AHRD V1 **-- Q9LJG2_ARATH)%3B contains Interpro domain(s) IPR001926 Pyridoxal phosphate-dependent enzyme%2C beta subunit	genome/transcriptome	0.88646	5.33296	13.0054	16.4955	41.2277	16.2323	-1.2861	-3.87491	-2.58881	1.34475	0.0232085	-1.32154	0.319755	2.95061	4.21787	0.0747779	0.0131276	0.100535	0.0355195	1	0.199476	0.539968	1.021e-05	0.0445678	0.313077	0.065885	0.573188	0.260678	1	0.924475	1	0.00164243	0.83295	0	0	2	8	18	4	14	18	14	10	2
SL2.40ch01_1088	TCGATACGCACCTGAATCT	Solyc03g093340.2.1	NA	Genomic DNA chromosome 5 TAC clone K11J9 (AHRD V1 *-*- Q9FKH0_ARATH)	genome/transcriptome	13.4037	41.5447	41.3049	25.1125	62.3388	67.8751	0.00835144	-1.62368	-1.63203	-0.122752	-1.43448	-1.31172	0.71657	0.585466	0.905771	0.855754	0.0104011	0.0135721	0.878322	0.0310854	0.0609893	0.100333	0.215502	0.22788	0.94746	0.0537775	0.130282	0.967427	0.192988	0.510158	1	0.949862	1	4	12	8	64	124	38	42	54	52	8	8
SL2.40ch01_1088	TCGATACGCACCTGAATCT	Solyc04g071000.1.1	NA	Receptor-like kinase (AHRD V1 **** A7VM22_MARPO)%3B contains Interpro domain(s) IPR002290 Serine/threonine protein kinase	genome/transcriptome	6.9969	5.97617	556.626	12.2149	20.9525	526.922	-6.54134	-6.31385	0.227495	-4.65239	-5.43088	-0.778482	-0.0791175	1.80983	0.803854	7.08649e-40	1.93733e-12	0.544604	0.00390067	0.00290848	0.730469	0.793475	0.000962844	0.62859	3.84374e-37	3.61288e-11	1	0.0518591	0.0263421	1	1	0.0886452	1	10	2	2	8	10	10	508	726	784	10	2
SL2.40ch01_118	AGATGTGTCTCTGAGATTTCAATT	Solyc08g066350.1.1	NA	Histidine phosphotransfer protein (AHRD V1 **** B9HE19_POPTR)%3B contains Interpro domain(s) IPR008207 Signal transduction histidine kinase%2C phosphotransfer (Hpt) region	genome/transcriptome	0	2.16883	27.0742	0	5.3276	43.3686	-3.64193	-inf'	-inf'	-3.02509	-inf'	-inf'	0.679733	1.29657	nan	5.65892e-08	7.48574e-09	0.12095	0.00267148	4.16604e-06	0.104717	0.299076	0.161515	nan	1.27249e-06	1.01531e-07	0.622725	0.0382991	7.62196e-05	0.683834	1	0.949862	nan	0	0	0	2	4	4	16	34	52	0	0
SL2.40ch01_118	AGATGTGTCTCTGAGATTTCAATT	Solyc02g063320.2.1	NA	Armadillo/beta-catenin repeat family protein (AHRD V1 **-- D7L0H5_ARALY)%3B contains Interpro domain(s) IPR011989 Armadillo-like helical	genome/transcriptome	2.87194	11.0431	11.4104	17.1066	7.16378	14.6738	-0.0471989	-1.99025	-1.94305	-1.03445	0.221316	1.25576	0.362892	-0.624355	2.57446	0.804579	0.196952	0.343691	0.154453	0.806625	0.221253	0.658848	0.452554	0.235267	0.906039	0.596946	0.973563	0.462011	1	0.969264	1	0.949862	1	6	0	0	24	12	16	8	16	18	4	12
SL2.40ch01_118	AGATGTGTCTCTGAGATTTCAATT	Solyc11g070090.1.1	NA	Carboxyl-terminal peptidase (AHRD V1 ***- B6U8T6_MAIZE)%3B contains Interpro domain(s) IPR004314 Protein of unknown function DUF239%2C plant	genome/transcriptome	5.96874	3.07373	247.452	4.7722	8.28515	308.81	-6.33101	-5.37358	0.957434	-5.22004	-6.01592	-0.795875	0.31957	1.43054	-0.322772	7.74441e-33	2.56629e-40	0.239018	8.98666e-11	1.30653e-06	0.839253	0.411102	0.082862	0.958516	2.39545e-30	1.67201e-38	0.820323	1.25238e-08	2.61417e-05	1	1	0.949862	1	6	2	4	7	8	2	222	366	298	0	4
SL2.40ch01_12400	TTGGTTACTGATGGCTA	Solyc01g104510.2.1	NA	Histone-binding protein RBBP7 (AHRD V1 **-* B5X3G4_SALSA)%3B contains Interpro domain(s) IPR020472 G-protein beta WD-40 repeat%2C region	genome/transcriptome	270.644	383.317	514.147	202.439	333.029	469.693	-0.423644	-0.925788	-0.502144	-0.496071	-1.21423	-0.718162	-0.130464	-0.202892	-0.41891	0.172451	0.00039485	0.097897	0.274779	0.00315287	0.10032	0.67271	0.721412	0.162949	0.525392	0.00281411	0.562526	0.645126	0.0282174	0.664505	1	0.97838	1	156	130	248	694	846	432	498	652	708	60	76
SL2.40ch01_12400	TTGGTTACTGATGGCTA	Solyc07g006720.2.1	NA	UDP flavonoid 3-O-glucosyltransferase (Fragment) (AHRD V1 **** B5AIT4_IPOTF)%3B contains Interpro domain(s) IPR002213 UDP-glucuronosyl/UDP-glucosyltransferase	genome/transcriptome	2250.66	684.11	22.6247	1946.63	404.282	20.7725	4.91826	6.63631	1.71805	4.28261	6.55016	2.26755	-0.12322	-0.758867	-0.209369	7.08996e-15	2.07196e-43	4.04995e-11	1.29817e-18	3.31251e-31	3.99646e-06	0.961061	0.166393	0.286546	4.00734e-13	1.49303e-41	2.56724e-09	5.68721e-16	7.9461e-29	0.000210926	1	0.949862	1	1482	1158	1748	1224	870	1090	26	36	16	654	918
SL2.40ch01_1245	CCAGTCACCTCATCCGTATTT	Solyc11g012670.1.1	NA	Pentatricopeptide repeat-containing protein (AHRD V1 ***- D7MRC5_ARALY)%3B contains Interpro domain(s) IPR002625 Smr protein/MutS2 C-terminal	genome/transcriptome	7.37509	16.0936	26.8031	4.21689	13.7963	23.6591	-0.735916	-1.86167	-1.12575	-0.778116	-2.48814	-1.71003	-0.180006	-0.222206	-0.806479	0.381366	0.0468988	0.392628	0.507162	0.117317	0.349015	0.779624	0.999913	0.644052	0.641117	0.197579	1	0.706497	0.545783	1	1	1	1	8	0	8	10	64	16	34	26	36	4	0
SL2.40ch01_1253	ATCTTCTCATCATAAGCATCTTTT	Solyc11g010730.1.1	NA	Receptor-like kinase (AHRD V1 ***- A7VM42_MARPO)%3B contains Interpro domain(s) IPR002290 Serine/threonine protein kinase	genome/transcriptome	1071.6	19.7472	64.2736	810.105	18.2835	43.2876	-1.70258	4.05939	5.76197	-1.24342	4.22608	5.4695	-0.570273	-0.111108	-0.403583	3.9163e-05	5.8897e-37	1.48016e-24	0.0171087	7.70729e-11	5.42448e-18	0.177702	0.881166	0.375286	0.000525936	3.46183e-35	1.12348e-21	0.163745	2.83611e-09	2.89117e-15	1	1	1	848	622	573	25	37	32	76	74	79	288	464
SL2.40ch01_1290	GATTTTGAAGTGTGACGTAGACTT	Solyc06g068410.2.1	NA	CCR4-NOT transcription complex subunit 7 (AHRD V1 ***- B4FG48_MAIZE)%3B contains Interpro domain(s) IPR006941 Ribonuclease CAF1	genome/transcriptome	847.976	699.587	157.562	586.138	455.982	222.328	2.15058	2.4281	0.27752	1.03629	1.39855	0.362263	0.496771	-0.617528	-0.532784	3.47259e-11	2.5739e-21	0.192065	0.00316662	0.00112291	0.469073	0.168066	0.184493	0.0155596	1.256e-09	8.1896e-20	0.737958	0.0437526	0.0115875	1	1	0.949862	0.438797	624	412	624	1398	1260	846	138	156	294	228	178
SL2.40ch01_12978	CAGATCATATCTAACAGTGGA	Solyc01g007840.2.1	NA	CCR4-NOT transcription complex subunit 7 (AHRD V1 ***- B4FG48_MAIZE)%3B contains Interpro domain(s) IPR006941 Ribonuclease CAF1	genome/transcriptome	555.1	529.655	339.656	873.462	772.412	459.741	0.640978	0.708673	0.0676946	0.748549	0.925923	0.177374	0.436746	0.544317	0.653997	0.0190754	0.000471075	0.675893	0.0649643	0.0170112	0.549525	0.110724	0.209756	0.00141927	0.118694	0.003317	1	0.371028	0.117283	1	1	0.949862	0.0730985	426	252	416	1018	1142	574	386	406	420	270	298
SL2.40ch01_14224	TATGCCCTTACCGTCAAATAC	Solyc05g053070.2.1	NA	Unknown Protein (AHRD V1)	genome/transcriptome	9.2372	6.77727	84.15	2.10845	7.90494	77.3653	-3.63419	-3.18744	0.446752	-3.29086	-5.19743	-1.90657	-0.121278	0.222051	-2.13127	1.70065e-08	0.000641915	0.800185	2.55694e-06	0.00281437	0.29487	0.951258	0.828895	0.343896	4.1518e-07	0.00440314	1	0.000117716	0.0256256	1	1	1	1	5	9	2	19	14	4	136	74	82	2	0
SL2.40ch01_14679	GTTCTCCAACTTTGAGTGTGT	Solyc01g010370.2.1	NA	Dehydration-responsive protein-like (AHRD V1 **-- Q653G1_ORYSJ)%3B contains Interpro domain(s) IPR004159 Protein of unknown function DUF248%2C methyltransferase putative	genome/transcriptome	486.065	321.705	57.5622	335.753	233.681	70.8143	2.48254	3.07796	0.595414	1.72243	2.24529	0.522861	0.298921	-0.461195	-0.533749	2.19904e-06	3.43279e-15	0.024526	0.00235129	0.000192202	0.256514	0.479372	0.414977	0.048946	3.76436e-05	7.71117e-14	0.206722	0.0345784	0.00244755	1	1	0.949862	0.871922	342	258	342	592	596	412	46	100	58	106	116
SL2.40ch01_14679	GTTCTCCAACTTTGAGTGTGT	Solyc07g022760.2.1	NA	Pre-mRNA-processing factor 40 homolog A (AHRD V1 *--- PR40A_MOUSE)%3B contains Interpro domain(s) IPR002713 FF domain	genome/transcriptome	180.223	243.607	560.753	140.615	314.431	524.982	-1.20281	-1.63758	-0.434773	-0.739527	-1.90051	-1.16099	-0.0950961	0.368186	-0.358029	0.00314111	2.43956e-13	0.0743075	0.0933697	1.82902e-06	0.0045298	0.737515	0.427342	0.162685	0.0258186	4.85481e-12	0.466088	0.435017	3.57265e-05	0.0755028	1	0.949862	1	140	88	124	464	708	178	718	420	904	54	54
SL2.40ch01_14679	GTTCTCCAACTTTGAGTGTGT	Solyc05g011820.1.1	NA	Protease II (Oligopeptidase B) (AHRD V1 **-- A6GXZ7_FLAPJ)%3B contains Interpro domain(s) IPR002470 Peptidase S9A%2C prolyl oligopeptidase	genome/transcriptome	3.16765	4.04395	1.50699	1.42687	5.35254	4.34608	1.4241	1.07174	-0.352351	0.300508	-1.60687	-1.90737	1.52805	0.404459	-1.15056	0.383845	0.576224	1	1	0.737827	0.714402	0.311411	1	0.886762	0.643428	0.901286	1	1	1	1	1	1	1	2	2	2	4	6	8	0	2	4	0	0
SL2.40ch01_14679	GTTCTCCAACTTTGAGTGTGT	Solyc11g066850.1.1	NA	Pentatricopeptide repeat-containing protein (AHRD V1 *-*- D7KRL4_ARALY)%3B contains Interpro domain(s) IPR004860 LAGLIDADG DNA endonuclease	genome/transcriptome	1.84377	1.03251	0	5.64376	1.29972	2.10883	inf	inf	0.836507	-0.69824	1.42021	2.11845	inf	0.33205	1.614	0.174564	0.0876959	0.658235	0.44537	0.599589	0.236914	0.0590278	0.987092	0.531432	0.528337	0.332394	1	0.681649	1	0.992585	1	1	1	2	0	2	4	2	0	0	0	0	4	0
SL2.40ch01_14679	GTTCTCCAACTTTGAGTGTGT	Solyc02g084750.2.1	NA	(Dimethylallyl)adenosine tRNA methylthiotransferase miaB (AHRD V1 ***- MIAB_SALRD)%3B contains Interpro domain(s) IPR006463 tRNA-i(6)A37 modification enzyme MiaB	genome/transcriptome	71.9568	99.9659	55.0817	70.3116	124.825	57.4697	0.859863	0.385558	-0.474305	1.11903	0.290961	-0.828069	0.0612295	0.320397	-0.0333668	0.0210679	0.280087	0.373986	0.00918377	0.620413	0.129684	0.919527	0.451711	0.855238	0.128815	0.678076	1	0.102174	1	0.770015	1	0.949862	1	44	26	76	180	248	100	62	48	92	26	24
SL2.40ch01_14679	GTTCTCCAACTTTGAGTGTGT	Solyc11g066410.1.1	NA	50S ribosomal protein L9 (AHRD V1 ***- B4FU53_MAIZE)%3B contains Interpro domain(s) IPR000244 Ribosomal protein L9	genome/transcriptome	3.7584	22.0715	69.6714	13.7055	25.2171	84.1361	-1.65838	-4.21238	-2.554	-1.73832	-2.61797	-0.879651	0.272158	0.192217	1.86656	0.0110965	5.7308e-05	0.0618686	0.00634523	0.000149157	0.264345	0.522795	0.729081	0.189634	0.0758991	0.000474514	0.411203	0.0764657	0.00195219	1	1	0.98418	1	6	0	2	54	70	6	76	76	100	6	2
SL2.40ch01_14679	GTTCTCCAACTTTGAGTGTGT	Solyc03g044010.2.1	NA	Mitochondrial porin (Voltage-dependent anion channel) outer membrane protein (AHRD V1 **** C4R1Z2_PICPG)%3B contains Interpro domain(s) IPR001925 Porin%2C eukaryotic type	genome/transcriptome	3470.86	2079.26	341.315	2474.48	1267.96	339.208	2.60689	3.34612	0.739228	1.90227	2.86689	0.964619	-0.00893699	-0.713559	-0.488168	6.02631e-21	4.59513e-47	0.000290922	5.5977e-07	1.81163e-10	0.0144474	0.918623	0.0836954	0.0158036	6.29026e-19	3.72534e-45	0.00508082	3.17738e-05	6.37191e-09	0.183888	1	0.949862	0.443488	2430	1736	2614	3838	3348	2900	378	428	410	716	1024
SL2.40ch01_14679	GTTCTCCAACTTTGAGTGTGT	Solyc01g104130.2.1	NA	Oxidoreductase 2OG-Fe(II) oxygenase family protein-like (AHRD V1 *--- Q5VPG6_ORYSJ)%3B contains Interpro domain(s) IPR005123 Oxoglutarate and iron-dependent oxygenase	genome/transcriptome	49.3579	67.2539	66.9597	39.7944	86.4227	79.3722	0.00632639	-0.440012	-0.446339	0.122777	-0.996067	-1.11884	0.245341	0.361792	-0.310714	0.802672	0.271286	0.239115	0.820594	0.263029	0.333062	0.613791	0.725152	0.687858	0.904955	0.665703	0.820566	0.922609	0.946747	1	1	0.981252	1	44	24	28	104	224	50	52	116	70	2	28
SL2.40ch01_14679	GTTCTCCAACTTTGAGTGTGT	Solyc03g097300.2.1	NA	Glutamine-rich protein (AHRD V1 ***- Q9LF51_ARATH)	genome/transcriptome	138.726	130.545	169.317	132.014	111.591	170.984	-0.375173	-0.287485	0.0876878	-0.615638	-0.373165	0.242474	0.0141342	-0.226331	-0.0715453	0.206186	0.21587	0.874884	0.169772	0.419989	0.662569	0.916274	0.640316	0.911657	0.574382	0.598694	1	0.490906	1	1	1	0.949862	1	94	80	92	186	296	174	184	146	294	52	36
SL2.40ch01_15139	TGGCATTCTGTCCACCTCCC	Solyc10g045620.1.1	NA	Os12g0283800 protein (Fragment) (AHRD V1 ***- Q0INW6_ORYSJ)	genome/transcriptome	10.401	18.121	19.9405	9.23489	22.0784	26.0246	-0.138043	-0.938978	-0.800935	-0.237244	-1.49471	-1.25747	0.384172	0.284971	-0.17156	1	0.284097	0.365225	0.837308	0.11495	0.223874	0.484109	0.778681	0.775869	1	0.682411	0.995215	0.936568	0.537683	0.975776	1	1	1	6	2	14	34	60	10	16	30	26	4	6
SL2.40ch01_15139	TGGCATTCTGTCCACCTCCC	Solyc01g108890.2.1	NA	Potential GTPase activation protein (AHRD V1 *-*- A8INH1_CHLRE)	genome/transcriptome	393.65	344.575	175.025	389.665	313.635	150.452	0.977257	1.16935	0.192097	1.05978	1.37293	0.31315	-0.218259	-0.135732	-0.0146793	0.00209886	2.34831e-06	0.445334	0.0107637	0.00152988	0.438577	0.488362	0.751884	1	0.0181702	2.39913e-05	1	0.115583	0.0151519	1	1	0.996383	1	232	214	318	584	638	472	188	178	272	122	162
SL2.40ch01_15139	TGGCATTCTGTCCACCTCCC	Solyc01g066880.2.1	NA	Copper chaperone (AHRD V1 *--- B6TJ24_MAIZE)%3B contains Interpro domain(s) IPR006121 Heavy metal transport/detoxification protein	genome/transcriptome	2.28119	3.70353	45.6633	1.67267	8.97668	37.4275	-3.62406	-4.32317	-0.699115	-2.05985	-4.48388	-2.42403	-0.286935	1.27728	-0.447639	1.3501e-05	1.79575e-08	0.500299	0.0275951	0.0394365	0.275341	0.651435	0.161525	1	0.000198302	2.34765e-07	1	0.224773	0.233285	1	1	0.949862	1	2	2	0	12	6	2	56	18	98	0	2
SL2.40ch01_15139	TGGCATTCTGTCCACCTCCC	Solyc01g086960.2.1	NA	Zinc finger A20 and AN1 domain-containing stress-associated protein 6 (AHRD V1 *-*- C1BNQ4_9MAXI)%3B contains Interpro domain(s) IPR000058 Zinc finger%2C AN1-type	genome/transcriptome	1621.94	378.96	737.824	1751.81	340.363	968.673	-0.961232	1.13637	2.0976	-1.50893	0.854761	2.3637	0.392734	-0.154969	0.111126	0.00174148	1.16189e-05	3.17926e-10	0.00015375	0.0830243	1.04354e-07	0.178867	0.693046	0.688923	0.0154443	0.000107419	1.73737e-08	0.00369835	0.420499	8.5291e-06	1	0.958278	1	1336	828	980	682	720	486	946	670	1036	556	870
SL2.40ch01_15139	TGGCATTCTGTCCACCTCCC	Solyc05g015520.2.1	NA	F-box family protein (AHRD V1 ***- B8Y9B5_PONTR)%3B contains Interpro domain(s) IPR015915 Kelch-type beta propeller	genome/transcriptome	90.4665	105.865	111.071	104.287	122.837	132.312	-0.0692503	-0.296022	-0.226771	-0.107199	-0.343381	-0.236182	0.252463	0.214514	0.205104	0.826184	0.267728	0.428682	0.83834	0.501116	0.6832	0.458095	0.539084	0.458429	0.919824	0.660147	1	0.937347	1	1	1	0.949862	1	68	50	56	184	246	118	126	100	180	32	40
SL2.40ch01_15139	TGGCATTCTGTCCACCTCCC	Solyc06g065020.2.1	NA	Peptide transporter (AHRD V1 **-* A6YJX5_9MAGN)%3B contains Interpro domain(s) IPR000109 TGF-beta receptor%2C type I/II extracellular region	genome/transcriptome	654.636	248.348	235.238	715.034	205.346	200.326	0.0782372	1.47657	1.39833	0.0357061	1.83566	1.79996	-0.231773	-0.274304	0.127319	1	6.12269e-09	2.87992e-07	0.710593	3.46064e-05	0.000421552	0.407148	0.778132	0.514886	1	8.39172e-08	9.80584e-06	0.829954	0.000525628	0.0112134	1	1	1	468	372	416	502	416	312	266	192	408	254	342
SL2.40ch01_15139	TGGCATTCTGTCCACCTCCC	Solyc07g005960.2.1	NA	Serine carboxypeptidase K10B2.2 (AHRD V1 **** B6TM29_MAIZE)%3B contains Interpro domain(s) IPR001563 Peptidase S10%2C serine carboxypeptidase	genome/transcriptome	268.941	191.153	131.059	230.032	141.034	111.106	0.544506	1.03707	0.492562	0.344106	1.04989	0.705788	-0.238282	-0.438681	-0.225455	0.115398	0.000121249	0.0806194	0.390058	0.0234764	0.172359	0.527488	0.457422	0.448099	0.41695	0.000948338	0.491917	0.681649	0.15321	0.87779	1	0.949862	1	196	136	192	352	372	236	144	128	206	76	82
SL2.40ch01_18210	TAAGGTTAGTATATTTATTTGTGA	Solyc05g012380.2.1	NA	Glucan endo-1 3-beta-glucosidase 1 (AHRD V1 *-*- B6TW10_MAIZE)%3B contains Interpro domain(s) IPR012946 X8	genome/transcriptome	2.28119	11.5072	153.819	5.64376	8.9489	111.853	-3.74062	-6.0753	-2.33468	-3.64375	-4.3088	-0.665054	-0.459628	-0.362759	1.30687	4.46114e-09	3.19296e-19	0.00774579	4.06927e-08	0.000707674	0.758813	0.245436	0.549507	0.25883	1.20086e-07	9.08486e-18	0.0830647	3.13697e-06	0.00775352	1	1	0.949862	1	2	2	0	12	22	20	146	96	344	4	0
SL2.40ch01_18210	TAAGGTTAGTATATTTATTTGTGA	Solyc01g008440.2.1	NA	Calcium-dependent protein kinase 8 (AHRD V1 **** Q6KC54_NICPL)%3B contains Interpro domain(s) IPR002290 Serine/threonine protein kinase	genome/transcriptome	6537.26	934.258	143.983	6679.42	843.861	153.682	2.69792	5.50471	2.80679	2.45706	5.4417	2.98464	0.0940477	-0.146814	0.0310375	4.87995e-21	2.30682e-78	4.59245e-16	6.39764e-09	1.00836e-23	9.11429e-12	0.60652	0.725447	0.861751	5.15391e-19	4.74865e-76	6.65194e-14	6.02197e-07	1.23475e-21	1.83459e-09	1	0.981519	1	4810	3710	4014	1600	1498	1382	152	194	166	2456	3130
SL2.40ch01_18518	TAATCAATGGAGGGTCACCCAACT	Solyc06g008810.2.1	NA	Auxin F-box protein 5 (AHRD V1 **-- D7MPH1_ARALY)%3B contains Interpro domain(s) IPR006553 Leucine-rich repeat%2C cysteine-containing subtype	genome/transcriptome	9.4321	13.147	17.1649	12.1523	11.7265	11.1859	-0.384724	-0.863811	-0.479088	0.0680838	0.119549	0.0514657	-0.61778	-0.164972	0.365581	0.589245	0.207551	0.498165	1	0.743579	0.766278	0.351975	0.729537	0.53363	0.808704	0.598694	1	1	1	1	1	0.984568	1	4	6	8	18	38	14	18	20	24	0	6
SL2.40ch01_19698	GCACTGCCTCTTCCCTGGCTC	Solyc08g065760.2.1	NA	50S ribosomal protein L28 (AHRD V1 *-*- D5BMV5_PUNMI)%3B contains Interpro domain(s) IPR001383 Ribosomal protein L28	genome/transcriptome	154.824	263.735	126.142	105.405	259.501	123.319	1.06404	0.29558	-0.768461	1.07335	-0.226444	-1.29979	-0.0326561	-0.0233508	-0.554679	0.000538984	0.279861	0.00361897	0.00579143	0.771711	0.00879344	1	0.922556	0.102356	0.00549783	0.677907	0.044665	0.0710658	1	0.126509	1	1	1	98	80	124	486	772	200	110	176	170	22	42
SL2.40ch01_2209	CTTTGAGTGTATACAAGTAGACAC	Solyc10g009350.2.1	NA	Serine/threonine protein kinase (AHRD V1 *-** D0NNA3_PHYIN)%3B contains Interpro domain(s) IPR002290 Serine/threonine protein kinase	genome/transcriptome	808.327	143.868	104.983	490.075	83.7292	77.4323	0.454596	2.94479	2.49019	0.112795	2.662	2.5492	-0.439142	-0.780943	-0.721937	0.313874	1.45408e-24	3.12484e-12	0.58986	6.04266e-09	2.64329e-06	0.131318	0.196894	0.00485657	0.574382	5.41974e-23	2.36876e-10	0.750509	1.74317e-07	0.000147678	1	0.949862	0.192212	548	470	530	144	324	230	84	114	194	178	220
SL2.40ch01_2209	CTTTGAGTGTATACAAGTAGACAC	Solyc01g110700.2.1	NA	Unknown Protein (AHRD V1)	genome/transcriptome	11.8666	7.52643	7.80728	5.85433	5.73593	18.1613	-0.052854	0.604017	0.656871	-1.66277	-1.63329	0.0294755	1.21797	-0.391938	-1.01933	0.818256	0.480905	0.545005	0.0485194	0.36624	1	0.137262	0.628745	0.578181	0.91277	0.811595	1	0.324311	1	1	1	0.949862	1	10	4	10	8	35	3	16	6	4	0	7
SL2.40ch01_2209	CTTTGAGTGTATACAAGTAGACAC	Solyc01g067850.2.1	NA	Peroxidase (AHRD V1 **** Q07446_SOLLC)%3B contains Interpro domain(s) IPR002016 Haem peroxidase%2C plant/fungal/bacterial	genome/transcriptome	0	0.293703	0.591511	0	0	0.348389	-1.01005	-inf'	-inf'	-inf'	-inf'	nan	-0.763706	-inf'	nan	1	0.777677	1	0.451205	1	nan	1	0.516835	nan	1	0.916288	1	0.681649	1	nan	1	0.949862	nan	0	0	0	0	2	0	0	2	0	0	0
SL2.40ch01_2209	CTTTGAGTGTATACAAGTAGACAC	Solyc01g111180.2.1	NA	Unknown Protein (AHRD V1)	genome/transcriptome	2.28119	0.369403	0.639659	0	1.22373	1.80441	-0.792108	1.83441	2.62652	-0.560245	-inf'	-inf'	1.49615	1.72802	-inf'	1	0.5083	0.350147	0.734749	0.653634	0.909364	0.543649	0.702538	0.492176	1	0.834153	0.9781	0.849882	1	1	1	0.965432	1	2	2	0	2	0	0	2	0	0	0	0
SL2.40ch01_2209	CTTTGAGTGTATACAAGTAGACAC	Solyc02g081520.2.1	NA	Nibrin (AHRD V1 *--- Q3SZL4_BOVIN)%3B contains Interpro domain(s) IPR000253 Forkhead-associated	genome/transcriptome	47.3138	51.2603	297.449	35.4022	68.6755	235.667	-2.53673	-2.65231	-0.115579	-1.77888	-2.73484	-0.955957	-0.335891	0.421954	-0.418424	2.59631e-11	2.45314e-20	0.764105	0.000303585	9.8638e-08	0.181642	0.308419	0.490121	0.413879	9.54052e-10	7.37912e-19	1	0.00649957	2.36652e-06	0.891494	1	0.949862	1	24	26	42	82	118	62	310	330	440	6	16
SL2.40ch01_2209	CTTTGAGTGTATACAAGTAGACAC	Solyc07g014670.2.1	NA	Cytochrome P450	genome/transcriptome	1.91462	2.00792	12.2485	0	6.19463	14.846	-2.60883	-2.67747	-0.0686398	-1.26098	-inf'	-inf'	0.277466	1.62532	-inf'	0.0012062	0.132767	0.882011	0.189526	0.00579436	0.110111	0.851971	0.128826	0.419213	0.0111994	0.457682	1	0.522389	0.0473222	0.704685	1	0.949862	1	4	0	0	6	2	2	8	8	32	0	0
SL2.40ch01_2209	CTTTGAGTGTATACAAGTAGACAC	Solyc10g007760.2.1	NA	Ribose-phosphate pyrophosphokinase 4 (AHRD V1 ***- D7LJE3_ARALY)%3B contains Interpro domain(s) IPR005946 Phosphoribosyl pyrophosphokinase	genome/transcriptome	221.592	385.211	419.882	175.59	403.722	378.414	-0.124335	-0.922079	-0.797743	0.0933957	-1.10776	-1.20115	-0.150018	0.0677133	-0.335698	0.710402	2.45423e-05	0.000690466	0.701625	0.00695325	0.00433913	0.612849	0.808794	0.202472	0.842515	0.000215206	0.0108421	0.823204	0.0553889	0.0730975	1	1	1	146	110	178	736	934	370	454	418	660	56	66
SL2.40ch01_23311	AGTAGTACCTTATTTGGTACACTT	Solyc01g110700.2.1	NA	Unknown Protein (AHRD V1)	genome/transcriptome	11.8666	7.52643	7.80728	5.85433	5.73593	18.1613	-0.052854	0.604017	0.656871	-1.66277	-1.63329	0.0294755	1.21797	-0.391938	-1.01933	0.818256	0.480905	0.545005	0.0485194	0.36624	1	0.137262	0.628745	0.578181	0.91277	0.811595	1	0.324311	1	1	1	0.949862	1	10	4	10	8	35	3	16	6	4	0	7
SL2.40ch01_23311	AGTAGTACCTTATTTGGTACACTT	Solyc01g111180.2.1	NA	Unknown Protein (AHRD V1)	genome/transcriptome	2.28119	0.369403	0.639659	0	1.22373	1.80441	-0.792108	1.83441	2.62652	-0.560245	-inf'	-inf'	1.49615	1.72802	-inf'	1	0.5083	0.350147	0.734749	0.653634	0.909364	0.543649	0.702538	0.492176	1	0.834153	0.9781	0.849882	1	1	1	0.965432	1	2	2	0	2	0	0	2	0	0	0	0
SL2.40ch01_24110	ATATTTGATGCTTGAATTCAAGAT	Solyc05g051490.2.1	NA	LMBR1 domain protein (AHRD V1 *-*- D4DI29_TRIVH)%3B contains Interpro domain(s) IPR006876 LMBR1-like conserved region	genome/transcriptome	380.873	159.259	80.4679	363.44	120.792	87.7854	0.984888	2.24283	1.25794	0.460471	2.04966	1.58919	0.125569	-0.398848	-0.0675934	0.0023221	2.95858e-15	3.45158e-05	0.175347	1.5964e-05	0.00516889	0.616594	0.600899	0.846866	0.0198327	6.67497e-14	0.000761236	0.495983	0.00026109	0.0834594	1	0.949862	1	260	224	244	298	264	216	98	98	88	150	138
SL2.40ch01_26290	ATCTATGTTCTCCAACTTTGA	Solyc12g100060.1.1	NA	Zinc finger A20 and AN1 domain-containing stress-associated protein 6 (AHRD V1 ***- C1C2A2_9MAXI)%3B contains Interpro domain(s) IPR000058 Zinc finger%2C AN1-type	genome/transcriptome	790.386	167.019	394.895	705.111	207.35	326.413	-1.24146	1.00109	2.24254	-0.654629	1.11115	1.76578	-0.274771	0.312056	-0.164706	0.000683534	0.0202579	3.38514e-09	0.0913729	0.00923842	0.000190265	0.351296	0.392499	0.625908	0.00677397	0.0963149	1.5872e-07	0.435017	0.0703392	0.00573671	1	0.949862	1	556	488	454	278	342	216	364	290	842	236	346
SL2.40ch01_26290	ATCTATGTTCTCCAACTTTGA	Solyc11g066850.1.1	NA	Pentatricopeptide repeat-containing protein (AHRD V1 *-*- D7KRL4_ARALY)%3B contains Interpro domain(s) IPR004860 LAGLIDADG DNA endonuclease	genome/transcriptome	1.84377	1.03251	0	5.64376	1.29972	2.10883	inf	inf	0.836507	-0.69824	1.42021	2.11845	inf	0.33205	1.614	0.174564	0.0876959	0.658235	0.44537	0.599589	0.236914	0.0590278	0.987092	0.531432	0.528337	0.332394	1	0.681649	1	0.992585	1	1	1	2	0	2	4	2	0	0	0	0	4	0
SL2.40ch01_26290	ATCTATGTTCTCCAACTTTGA	Solyc03g093200.2.1	NA	Os04g0461600 protein (Fragment) (AHRD V1 *-*- Q0JCM6_ORYSJ)%3B contains Interpro domain(s) IPR006461 Protein of unknown function Cys-rich	genome/transcriptome	249.261	226.563	112.393	245.267	233.762	137.388	1.01136	1.14911	0.137746	0.766778	0.83609	0.0693117	0.289711	0.0451253	-0.0233088	0.0016456	2.17201e-05	0.658531	0.0325931	0.0803326	0.978633	0.396939	0.752764	0.921062	0.01469	0.000192114	1	0.246652	0.410227	1	1	0.996751	1	178	130	176	350	562	262	104	136	170	94	98
SL2.40ch01_27588	TAGGACGTTAGTATAATATAAGTG	Solyc07g005100.2.1	NA	Chitinase-like protein (AHRD V1 ***- O81861_ARATH)%3B contains Interpro domain(s) IPR011583 Chitinase II	genome/transcriptome	122.591	29.6762	57.9449	94.8542	21.0593	38.2519	-0.965375	1.0811	2.04648	-0.861072	1.31018	2.17125	-0.599151	-0.494848	-0.370073	0.0381413	0.00225565	3.02342e-06	0.145189	0.0178332	0.00266962	0.178546	0.350552	0.373454	0.208879	0.0137218	8.41046e-05	0.444258	0.122021	0.0496814	1	0.949862	1	100	62	76	40	94	28	54	88	64	28	44
SL2.40ch01_27588	TAGGACGTTAGTATAATATAAGTG	Solyc08g006500.2.1	NA	Glutamate-gated kainate-type ion channel receptor subunit GluR5 (AHRD V1 **** B9HB97_POPTR)%3B contains Interpro domain(s) IPR017103 Ionotropic glutamate-like receptor%2C plant	genome/transcriptome	7.6708	9.67061	19.5898	6.32534	8.46301	22.3753	-1.01842	-1.35265	-0.334229	-1.40266	-1.82269	-0.420028	0.191807	-0.192435	-0.278234	0.108205	0.0899818	0.859335	0.108044	0.228615	0.802076	0.695002	1	0.939222	0.402636	0.339489	1	0.435017	0.860425	1	1	1	1	4	2	10	12	26	12	26	18	26	6	0
SL2.40ch01_27588	TAGGACGTTAGTATAATATAAGTG	Solyc05g012450.2.1	NA	Dehydration-responsive family protein (AHRD V1 ***- D7LDR4_ARALY)%3B contains Interpro domain(s) IPR004159 Protein of unknown function DUF248%2C methyltransferase putative	genome/transcriptome	345.47	254.966	52.686	299.878	209.123	56.9817	2.27481	2.71307	0.438257	1.87578	2.39581	0.520024	0.113078	-0.28595	-0.204184	4.55967e-12	4.0856e-21	0.0773365	2.18571e-06	2.02907e-07	0.280141	0.715404	0.674061	0.421985	1.84271e-10	1.28557e-19	0.478832	0.000102721	4.62516e-06	1	1	0.953112	1	268	150	266	514	512	280	52	60	80	80	140
SL2.40ch01_27588	TAGGACGTTAGTATAATATAAGTG	Solyc11g065480.1.1	NA	Glycosyltransferase-like protein (AHRD V1 **-- D8RRC1_SELML)%3B contains Interpro domain(s) IPR006740 Protein of unknown function DUF604	genome/transcriptome	0	0	1.23117	0	0.356693	1.577	-inf'	-inf'	nan	-2.14443	-inf'	-inf'	0.357152	inf	nan	0.266352	0.491688	nan	0.451174	0.605231	1	0.873333	0.624631	nan	0.574382	0.820208	nan	0.681649	1	1	1	0.949862	nan	0	0	0	0	0	0	2	2	0	0	0
SL2.40ch01_27588	TAGGACGTTAGTATAATATAAGTG	Solyc07g047910.1.1	NA	Protein kinase-like protein (AHRD V1 *-** Q8LCP0_ARATH)%3B contains Interpro domain(s) IPR002290 Serine/threonine protein kinase	genome/transcriptome	0	4.85845	21.0099	1.67267	6.62732	13.9915	-2.1125	-inf'	-inf'	-1.07805	-3.06433	-1.98628	-0.586519	0.447929	inf	0.00122831	1.5048e-06	0.0127878	0.180321	0.105451	0.575307	0.417187	0.593171	0.278442	0.011379	1.57856e-05	0.124305	0.504951	0.504317	1	1	0.949862	1	0	0	0	10	4	8	24	18	35	0	2
SL2.40ch01_27588	TAGGACGTTAGTATAATATAAGTG	Solyc08g013930.2.1	NA	Peroxidase family protein (AHRD V1 **** D7M2G6_ARALY)%3B contains Interpro domain(s) IPR000823 Plant peroxidase	genome/transcriptome	0	0	9.31188	0	1.88606	2.47921	-inf'	-inf'	nan	-0.394503	-inf'	-inf'	-1.90919	inf	nan	3.69812e-05	0.0131363	nan	0.738619	0.450704	0.738647	0.136158	0.0668126	nan	0.000499062	0.0659215	nan	0.85325	1	1	1	0.949862	nan	0	0	0	0	0	0	8	12	14	0	0
SL2.40ch01_27588	TAGGACGTTAGTATAATATAAGTG	Solyc11g070090.1.1	NA	Carboxyl-terminal peptidase (AHRD V1 ***- B6U8T6_MAIZE)%3B contains Interpro domain(s) IPR004314 Protein of unknown function DUF239%2C plant	genome/transcriptome	5.96874	3.07373	247.452	4.7722	8.28515	308.81	-6.33101	-5.37358	0.957434	-5.22004	-6.01592	-0.795875	0.31957	1.43054	-0.322772	7.74441e-33	2.56629e-40	0.239018	8.98666e-11	1.30653e-06	0.839253	0.411102	0.082862	0.958516	2.39545e-30	1.67201e-38	0.820323	1.25238e-08	2.61417e-05	1	1	0.949862	1	6	2	4	7	8	2	222	366	298	0	4
SL2.40ch01_28780	GTCCTCTACCACAGCCTGCTGG	Solyc01g094670.2.1	NA	Aberrant root formation protein 4 (AHRD V1 ***- ALF4_ARATH)	genome/transcriptome	26.8184	57.2693	347.096	16.3692	56.8822	304.001	-2.5995	-3.69404	-1.09454	-2.41803	-4.21502	-1.79699	-0.191259	-0.00978369	-0.712239	5.05547e-11	6.42589e-35	0.00231879	1.05553e-06	4.83048e-15	0.00432902	0.527401	0.816045	0.200722	1.7868e-09	3.52014e-33	0.0307305	5.46215e-05	2.71487e-13	0.0729922	1	1	1	20	14	18	106	170	42	368	398	488	4	6
SL2.40ch01_28780	GTCCTCTACCACAGCCTGCTGG	Solyc11g011130.1.1	NA	THO complex subunit 4 (AHRD V1 *--- B6TD71_MAIZE)%3B contains Interpro domain(s) IPR012677 Nucleotide-binding%2C alpha-beta plait	genome/transcriptome	111.634	74.5879	144.404	97.0743	104.436	163.068	-0.9531	-0.371332	0.581768	-0.642852	-0.748314	-0.105462	0.175361	0.485609	-0.201621	0.00991694	0.236223	0.068336	0.201854	0.136435	0.814757	0.75511	0.145724	0.543782	0.0690815	0.622759	0.43993	0.54548	0.613082	1	1	0.949862	1	90	50	80	124	158	94	132	118	294	26	56
SL2.40ch01_28863	TTTGATCTCGTAATTGAAAAAAAA	Solyc02g083650.2.1	NA	Unknown Protein (AHRD V1)	genome/transcriptome	185.46	345.266	778.299	195.662	294.838	737.489	-1.17262	-2.06922	-0.896598	-1.3227	-1.91426	-0.591562	-0.0777032	-0.227783	0.0772531	0.000162633	4.4171e-24	7.8139e-05	0.00126133	1.38689e-06	0.17482	0.686479	0.511931	0.696277	0.00189356	1.61188e-22	0.00158985	0.0207833	2.76479e-05	0.878559	1	0.949862	1	126	98	136	556	876	376	706	924	1220	56	90
SL2.40ch01_291	GAGGTCTCTTTTTGTTTTACAAGT	Solyc06g051950.2.1	NA	Nuclear movement protein nudc (AHRD V1 *-*- Q17KI6_AEDAE)%3B contains Interpro domain(s) IPR017447 CS	genome/transcriptome	5.96874	8.5066	412.401	7.81591	48.5823	486.131	-5.59932	-6.11048	-0.511157	-3.32284	-5.95879	-2.63594	0.237297	2.51378	0.388988	2.77685e-11	2.36806e-64	0.594852	0.0073941	2.68718e-05	0.126659	0.620672	0.0872278	0.603065	1.01621e-09	3.1763e-62	1	0.0861517	0.000418302	0.758469	1	0.949862	1	6	2	4	6	38	6	324	524	672	2	0
SL2.40ch01_291	GAGGTCTCTTTTTGTTTTACAAGT	Solyc06g010220.1.1	NA	Chromodomain helicase DNA binding protein 3 (Fragment) (AHRD V1 *--- B1AR16_MOUSE)%3B contains Interpro domain(s) IPR019787 Zinc finger%2C PHD-finger	genome/transcriptome	1.77292	1.56282	11.279	1.67267	2.49851	6.02207	-2.85142	-2.66944	0.181977	-1.26919	-1.84811	-0.578919	-0.905307	0.676919	-0.0839782	0.00286652	0.193357	0.756555	0.259404	0.461626	1	0.370647	0.587589	1	0.0238559	0.590715	1	0.621173	1	1	1	0.949862	1	0	0	4	2	4	2	16	10	14	0	2
SL2.40ch01_29572	CGACGGGTGTGTATCATTAGGTCA	Solyc10g011670.2.1	NA	Mitochondrial carrier-like protein (AHRD V1 ***- Q2PYY0_SOLTU)%3B contains Interpro domain(s) IPR002067 Mitochondrial carrier protein	genome/transcriptome	1133.74	915.482	274.917	1188.86	978.309	298.068	1.73554	2.04402	0.308485	1.71465	1.99586	0.281211	0.116645	0.0957588	0.0684855	3.52931e-10	7.25256e-20	0.174552	3.35976e-06	8.10083e-06	0.633386	0.624717	0.728376	0.75727	1.11135e-08	2.1283e-18	0.702911	0.000148493	0.000140225	1	1	0.983695	1	798	592	812	1586	2308	936	294	316	382	452	502
SL2.40ch01_29572	CGACGGGTGTGTATCATTAGGTCA	Solyc03g093340.2.1	NA	Genomic DNA chromosome 5 TAC clone K11J9 (AHRD V1 *-*- Q9FKH0_ARATH)	genome/transcriptome	13.4037	41.5447	41.3049	25.1125	62.3388	67.8751	0.00835144	-1.62368	-1.63203	-0.122752	-1.43448	-1.31172	0.71657	0.585466	0.905771	0.855754	0.0104011	0.0135721	0.878322	0.0310854	0.0609893	0.100333	0.215502	0.22788	0.94746	0.0537775	0.130282	0.967427	0.192988	0.510158	1	0.949862	1	4	12	8	64	124	38	42	54	52	8	8
SL2.40ch01_32324	AGACCTTAGTTTAGGTCGGATGTG	Solyc05g052320.2.1	NA	Cation/H(+) antiporter 3 (AHRD V1 **** CHX3_ARATH)%3B contains Interpro domain(s) IPR006153 Cation/H+ exchanger	genome/transcriptome	7356.43	169.97	59.2349	7789.97	101.586	51.4437	1.52076	6.95641	5.43565	0.981641	7.24248	6.26084	-0.203453	-0.742574	0.0826134	2.24932e-06	6.10749e-106	2.05282e-16	0.0130106	6.27139e-35	3.6433e-39	0.721005	0.11595	0.658545	3.84128e-05	4.11184e-103	3.14076e-14	0.133251	2.28725e-32	1.72337e-35	1	0.949862	1	5318	4232	4534	192	136	378	64	80	66	2918	3954
SL2.40ch01_33500	TTTCCACCGAAACATTTCAAAGAC	Solyc06g053770.2.1	NA	DNA repair protein XRCC4 (AHRD V1 ***- XRCC4_ARATH)%3B contains Interpro domain(s) IPR014751 DNA double-strand break repair and VJ recombination XRCC4%2C C-terminal	genome/transcriptome	7.23338	17.5137	80.5652	3.09953	24.2995	66.7522	-2.20167	-3.47741	-1.27574	-1.45789	-4.42869	-2.9708	-0.271341	0.472444	-1.22262	6.61293e-06	0.000382407	0.201936	0.0148899	6.53167e-07	0.00503095	0.544412	0.430013	0.409709	0.000103389	0.00273214	0.760301	0.147318	1.37414e-05	0.0816854	1	0.949862	1	4	0	12	32	46	16	76	102	114	0	2
SL2.40ch01_33500	TTTCCACCGAAACATTTCAAAGAC	Solyc01g102470.2.1	NA	Pentatricopeptide repeat-containing protein (AHRD V1 *-*- D7MEW5_ARALY)%3B contains Interpro domain(s) IPR002885 Pentatricopeptide repeat	genome/transcriptome	5.89788	33.6268	36.7771	2.10845	43.1921	52.8523	-0.129199	-2.64054	-2.51134	-0.291199	-4.64771	-4.35651	0.523157	0.361157	-1.48402	0.839734	9.1162e-06	3.54426e-05	0.694298	0.00278411	0.0171941	0.361759	0.571454	0.362224	0.932006	8.57313e-05	0.000779763	0.819591	0.0253895	0.209823	1	0.949862	1	4	2	6	60	104	24	30	30	80	2	0
SL2.40ch01_475	GAGTCTGAACAACATAAAAGACCC	Solyc08g082390.2.1	NA	Unknown Protein (AHRD V1)	genome/transcriptome	788.338	690.412	457.136	621.499	521.572	402.212	0.594834	0.786191	0.191357	0.374907	0.627794	0.252886	-0.184665	-0.404592	-0.343063	0.0415972	0.000348991	0.469871	0.238975	0.123453	0.584984	0.488927	0.333597	0.146931	0.223866	0.00251181	1	0.593355	0.567708	1	1	0.949862	1	556	430	536	1250	1590	746	426	534	712	188	298
SL2.40ch01_475	GAGTCTGAACAACATAAAAGACCC	Solyc01g087890.2.1	NA	Choline transporter-like protein 5-A (Fragment) (AHRD V1 *--- CTL5A_DANRE)%3B contains Interpro domain(s) IPR007603 Protein of unknown function DUF580	genome/transcriptome	8.68735	7.91878	57.868	3.78111	9.38443	63.8842	-2.86942	-2.73578	0.133638	-2.76712	-4.07858	-1.31146	0.142693	0.244991	-1.2001	3.9549e-06	6.74793e-06	1	7.58556e-05	3.14029e-06	0.221669	0.789559	0.758271	0.265995	6.4684e-05	6.46504e-05	1	0.00205343	5.8831e-05	0.970056	1	0.999645	1	8	6	2	22	18	4	66	50	96	2	2
SL2.40ch01_5556	TGATTGACTGGAATGACATCAT	Solyc01g110700.2.1	NA	Unknown Protein (AHRD V1)	genome/transcriptome	11.8666	7.52643	7.80728	5.85433	5.73593	18.1613	-0.052854	0.604017	0.656871	-1.66277	-1.63329	0.0294755	1.21797	-0.391938	-1.01933	0.818256	0.480905	0.545005	0.0485194	0.36624	1	0.137262	0.628745	0.578181	0.91277	0.811595	1	0.324311	1	1	1	0.949862	1	10	4	10	8	35	3	16	6	4	0	7
SL2.40ch01_5556	TGATTGACTGGAATGACATCAT	Solyc01g111180.2.1	NA	Unknown Protein (AHRD V1)	genome/transcriptome	2.28119	0.369403	0.639659	0	1.22373	1.80441	-0.792108	1.83441	2.62652	-0.560245	-inf'	-inf'	1.49615	1.72802	-inf'	1	0.5083	0.350147	0.734749	0.653634	0.909364	0.543649	0.702538	0.492176	1	0.834153	0.9781	0.849882	1	1	1	0.965432	1	2	2	0	2	0	0	2	0	0	0	0
SL2.40ch01_5619	TGACTTATGTATCAATATGGAGTT	Solyc02g087250.2.1	NA	Group II intron splicing factor CRS1-like (AHRD V1 *--- Q5JK63_ORYSJ)%3B contains Interpro domain(s) IPR001890 RNA-binding%2C CRM domain	genome/transcriptome	19.4549	59.3533	300.823	15.9334	70.7453	286.959	-2.34151	-3.9507	-1.60919	-2.02014	-4.17072	-2.15058	-0.0680662	0.253306	-0.28808	1.01871e-08	2.3919e-35	3.16345e-05	5.5576e-06	1.0793e-13	0.00100278	0.829905	0.974935	0.772529	2.58418e-07	1.32911e-33	0.000703798	0.000227842	5.37298e-12	0.0226867	1	1	1	12	10	16	98	186	46	310	312	478	2	8
SL2.40ch01_6969	TTGGATTCTCGAACTCTAAGAGCC	Solyc03g007860.1.1	NA	ABC-type Co2+ transport system permease component (AHRD V1 *--- B6U434_MAIZE)	genome/transcriptome	307.542	418.084	25.0637	198.729	150.929	39.8986	4.06012	3.61711	-0.44301	1.91946	2.31639	0.396929	0.67074	-1.46992	-0.62998	1.24535e-29	3.65212e-30	0.135614	2.21872e-06	4.13814e-07	0.342831	0.074123	0.00382975	0.0255192	2.90978e-27	1.6898e-28	0.634163	0.000104095	8.97275e-06	1	1	0.264213	0.60134	222	134	254	640	738	632	22	30	40	52	68
SL2.40ch01_8172	GGATTACCTCTTGAAGCGTGTGTA	Solyc01g090600.2.1	NA	Chalcone synthase 3 protein (AHRD V1 ***- D5LQ17_BRARA)%3B contains Interpro domain(s) IPR001099 Chalcone/stilbene synthase%2C N-terminal	genome/transcriptome	157.753	330.278	12241.2	196.296	401.576	12900.7	-5.21192	-6.27794	-1.06602	-5.00563	-6.03827	-1.03264	0.0757039	0.281991	0.31537	2.88198e-12	1.37851e-36	0.0591653	0.000258808	9.57914e-40	0.0450276	0.680915	1	0.41296	1.19556e-10	8.01132e-35	0.398423	0.00570478	7.8325e-37	0.415054	1	1	1	128	48	146	264	646	616	15752	14266	13038	44	82
SL2.40ch01_8172	GGATTACCTCTTGAAGCGTGTGTA	Solyc03g117250.2.1	NA	Flotillin 1 (AHRD V1 *-*- B3V5K3_9EURY)%3B contains Interpro domain(s) IPR001107 Band 7 protein	genome/transcriptome	83.5274	824.338	244.615	66.1585	724.307	278.549	1.75272	-1.55019	-3.30291	1.37867	-2.07393	-3.4526	0.187416	-0.186634	-0.336325	8.08306e-07	0.00057775	9.83023e-09	0.0169172	5.65005e-06	2.01272e-15	0.453005	0.903662	0.534891	1.49343e-05	0.00399546	4.25891e-07	0.162355	0.000100855	7.44285e-13	1	1	1	84	40	38	1160	3098	512	330	252	282	18	24
SL2.40ch01_9345	GTAACGTATATCAATCTGATGCCA	Solyc03g116610.2.1	NA	Ethylene-responsive transcription factor 7 (AHRD V1 *-** ERF83_ARATH)%3B contains Interpro domain(s) IPR001471 Pathogenesis-related transcriptional factor and ERF%2C DNA-binding	genome/transcriptome	5.44884	3.10703	9.1781	4.96218	5.7864	7.36788	-1.56266	-0.752246	0.810412	-0.348583	-0.570276	-0.221693	-0.316947	0.897128	-0.134976	0.0758652	0.392379	0.627892	0.662658	0.790959	1	0.764323	0.435932	1	0.316544	0.759641	1	0.79951	1	1	1	0.949862	1	4	4	2	4	12	2	8	10	16	2	0
SL2.40ch01_9345	GTAACGTATATCAATCTGATGCCA	Solyc01g098220.1.1	NA	LOB domain protein 20 (AHRD V1 *-*- D7L194_ARALY)%3B contains Interpro domain(s) IPR004883 Lateral organ boundaries%2C LOB	genome/transcriptome	8.0966	100.649	1039.33	13.3255	123.128	493.708	-3.36825	-7.00412	-3.63587	-2.00349	-5.2114	-3.2079	-1.07392	0.290833	0.718802	2.05923e-19	3.26268e-15	3.23356e-06	0.0261715	2.09271e-07	0.00194977	0.0153601	1	0.457284	1.86377e-17	7.33732e-14	8.92899e-05	0.219357	4.76168e-06	0.038576	1	1	1	4	8	2	234	226	80	1224	1200	1280	2	10
SL2.40ch01_9345	GTAACGTATATCAATCTGATGCCA	Solyc01g108460.1.1	NA	Serine carboxypeptidase 1 (AHRD V1 *-** B6SW38_MAIZE)%3B contains Interpro domain(s) IPR001563 Peptidase S10%2C serine carboxypeptidase	genome/transcriptome	2650.93	2403.37	50.9056	1920.93	994.901	44.9635	5.56109	5.70253	0.141437	4.46773	5.4169	0.949179	-0.179071	-1.27244	-0.464694	2.07648e-70	2.11578e-91	0.429703	2.55746e-23	2.26167e-28	0.0332731	0.683634	0.017388	0.0220747	3.15361e-66	7.22693e-89	1	2.06849e-20	4.18959e-26	0.337566	1	0.727104	0.552853	1734	1322	2134	5238	3460	3062	62	54	66	496	938
SL2.40ch02_13053	TTGCACTAGGAAATAGGATCTGTGGCTTCA	Solyc06g063370.2.1	NA	Chlorophyll a-b binding protein 1A%2C chloroplastic (AHRD V1 ***- CB2A_PYRPY)%3B contains Interpro domain(s) IPR001344 Chlorophyll A-B binding protein	genome/transcriptome	78.221	104.427	1406.35	80.3476	118.903	1011.88	-3.75139	-4.16826	-0.416871	-3.08917	-3.65463	-0.565463	-0.474923	0.187291	0.0387	4.99251e-25	4.48658e-23	0.290079	0.000155495	3.10308e-18	0.264061	0.116497	1	0.965388	7.68214e-23	1.55808e-21	0.911692	0.00373392	2.33399e-16	1	1	1	1	72	42	36	230	232	92	1394	1296	2522	26	36
SL2.40ch02_15506	TGCTCTAGTTTTTGGACGGCAGAC	Solyc01g008830.1.1	NA	L-ascorbate oxidase (AHRD V1 ***- B9HQ45_POPTR)%3B contains Interpro domain(s) IPR017760 L-ascorbate oxidase%2C plants	genome/transcriptome	0	0.956809	5.11487	0	0.994084	3.89475	-2.4184	-inf'	-inf'	-1.97009	-inf'	-inf'	-0.393169	0.0551362	nan	0.105369	0.0717879	0.488393	0.269246	0.339404	0.875643	0.935184	1	nan	0.39589	0.28227	1	0.636784	1	1	1	1	nan	0	0	0	2	4	0	8	4	6	0	0
SL2.40ch02_15506	TGCTCTAGTTTTTGGACGGCAGAC	Solyc10g017620.2.1	NA	5-dehydro-2-deoxygluconokinase 1 (AHRD V1 **-- IOLC1_BACCZ)%3B contains Interpro domain(s) IPR002173 Carbohydrate/puine kinase%2C PfkB%2C conserved site	genome/transcriptome	30430.8	4553.59	214.522	32215	2761.09	157.884	4.40781	7.14827	2.74046	4.1283	7.67272	3.54442	-0.442258	-0.721766	0.0821993	2.22356e-39	7.17092e-90	1.04805e-12	1.91438e-11	1.07277e-21	6.66128e-13	0.31666	0.0767864	0.653635	1.17256e-36	2.27126e-87	8.63937e-11	3.038e-09	1.08986e-19	1.64041e-10	1	0.949862	1	20716	18116	19230	8884	6076	6668	226	272	270	10706	16898
SL2.40ch02_15506	TGCTCTAGTTTTTGGACGGCAGAC	Solyc12g006850.1.1	NA	Potassium channel (AHRD V1 ***- Q9LEG6_SOLLC)%3B contains Interpro domain(s) IPR002110 Ankyrin	genome/transcriptome	0	1.25051	5.84843	0	0.561397	12.2346	-2.22553	-inf'	-inf'	-4.4458	-inf'	-inf'	1.06484	-1.15543	nan	0.0980784	0.0144839	0.330028	0.0314889	0.0422323	1	0.272848	0.656206	nan	0.377234	0.0717226	0.958733	0.243849	0.246267	1	1	0.953112	nan	0	0	0	2	6	0	6	4	12	0	0
SL2.40ch02_15506	TGCTCTAGTTTTTGGACGGCAGAC	Solyc01g010890.2.1	NA	Expansin 2 (AHRD V1 ***- B1A2I4_9ROSI)%3B contains Interpro domain(s) IPR002963 Expansin	genome/transcriptome	791.835	7.7557	3.96933	837.704	2.70155	4.0562	0.966361	7.64016	6.6738	-0.586341	7.69017	8.27651	0.031235	-1.52147	0.0812408	0.15656	1.10787e-81	2.38092e-18	0.592636	1.52506e-37	5.56395e-05	0.903146	0.62625	0.656243	0.50218	2.54358e-79	5.12534e-16	0.752254	8.3132e-35	0.00205616	1	0.949862	1	592	428	508	6	4	20	4	6	4	316	460
SL2.40ch02_15506	TGCTCTAGTTTTTGGACGGCAGAC	Solyc09g010090.2.1	NA	Beta-fructofuranosidase insoluble isoenzyme 2 (AHRD V1 **-- B6U1H5_MAIZE)%3B contains Interpro domain(s) IPR018053 Glycoside hydrolase%2C family 32%2C active site IPR013148 Glycosyl hydrolases family 32%2C N-terminal IPR001362 Glycoside hydrolase%2C family 32	genome/transcriptome	113290	20541.2	1730.09	124990	13338.2	1396.75	3.5696	6.03304	2.46343	3.25542	6.48359	3.22817	-0.308775	-0.622959	0.141781	1.69278e-11	7.77568e-36	3.51281e-10	8.32304e-07	4.46129e-07	2.12313e-14	0.772768	0.0934241	0.497338	6.3604e-10	4.3943e-34	1.90716e-08	4.44987e-05	9.63088e-06	6.59187e-12	1	0.949862	1	84246	62164	71784	37576	29210	30730	1660	2753	1682	43372	64788
SL2.40ch02_15674	CTCACAAGATAGTGTCACGTAGAA	Solyc08g006500.2.1	NA	Glutamate-gated kainate-type ion channel receptor subunit GluR5 (AHRD V1 **** B9HB97_POPTR)%3B contains Interpro domain(s) IPR017103 Ionotropic glutamate-like receptor%2C plant	genome/transcriptome	7.6708	9.67061	19.5898	6.32534	8.46301	22.3753	-1.01842	-1.35265	-0.334229	-1.40266	-1.82269	-0.420028	0.191807	-0.192435	-0.278234	0.108205	0.0899818	0.859335	0.108044	0.228615	0.802076	0.695002	1	0.939222	0.402636	0.339489	1	0.435017	0.860425	1	1	1	1	4	2	10	12	26	12	26	18	26	6	0
SL2.40ch02_15674	CTCACAAGATAGTGTCACGTAGAA	Solyc12g006400.1.1	NA	Unknown Protein (AHRD V1)	genome/transcriptome	641.5	282.582	12.4537	975.674	130.378	3.2677	4.50402	5.6868	1.18278	5.31828	8.22198	2.9037	-1.93023	-1.11597	0.604949	1.39235e-09	5.1857e-15	0.0168567	2.60104e-23	4.63539e-46	0.00423961	0.00321018	0.280861	0.146149	4.03318e-08	1.15427e-13	0.154455	2.09002e-20	2.8319e-42	0.0717939	1	0.949862	1	570	340	324	536	334	444	18	18	6	270	584
SL2.40ch02_15674	CTCACAAGATAGTGTCACGTAGAA	Solyc07g015860.2.1	NA	Peptide deformylase (AHRD V1 **** B9GKW9_POPTR)%3B contains Interpro domain(s) IPR000181 Formylmethionine deformylase	genome/transcriptome	177.836	175.817	102.149	204.103	190.575	102.999	0.783397	0.79987	0.0164736	0.887738	0.986675	0.0989376	0.0119447	0.116285	0.198749	0.0154914	0.00343095	1	0.0476888	0.0491682	0.831766	0.984235	0.812631	0.490198	0.100048	0.0199993	1	0.320371	0.278086	1	1	1	1	110	86	154	320	444	170	112	102	158	62	84
SL2.40ch02_15674	CTCACAAGATAGTGTCACGTAGAA	Solyc11g070090.1.1	NA	Carboxyl-terminal peptidase (AHRD V1 ***- B6U8T6_MAIZE)%3B contains Interpro domain(s) IPR004314 Protein of unknown function DUF239%2C plant	genome/transcriptome	5.96874	3.07373	247.452	4.7722	8.28515	308.81	-6.33101	-5.37358	0.957434	-5.22004	-6.01592	-0.795875	0.31957	1.43054	-0.322772	7.74441e-33	2.56629e-40	0.239018	8.98666e-11	1.30653e-06	0.839253	0.411102	0.082862	0.958516	2.39545e-30	1.67201e-38	0.820323	1.25238e-08	2.61417e-05	1	1	0.949862	1	6	2	4	7	8	2	222	366	298	0	4
SL2.40ch02_15674	CTCACAAGATAGTGTCACGTAGAA	Solyc02g071390.1.1	NA	1-aminocyclopropane-1-carboxylate oxidase (AHRD V1 **-- Q9XER3_TRIRP)%3B contains Interpro domain(s) IPR005123 Oxoglutarate and iron-dependent oxygenase	genome/transcriptome	0	0.369403	0	0	0.356693	0.7885	inf	nan	-inf'	-1.14443	-inf'	-inf'	inf	-0.050512	nan	0.675959	nan	1	0.742359	0.87879	1	0.251145	1	nan	0.826618	nan	1	0.856249	1	1	1	1	nan	0	0	0	2	0	0	0	0	0	0	0
SL2.40ch02_17833	GATGATTATGTGCTCTTGCAG	Solyc01g102570.2.1	NA	Eukaryotic translation initiation factor 3 subunit 8-like protein (AHRD V1 ***- Q9LIL2_ARATH)%3B contains Interpro domain(s) IPR008905 Eukaryotic translation initiation factor 3 subunit 8%2C N-terminal	genome/transcriptome	36.428	44.7514	42.5771	14.3518	46.6936	39.1222	0.0718549	-0.22503	-0.296885	0.255236	-1.44676	-1.70199	-0.122088	0.0612929	-1.34381	0.65495	0.577041	0.401971	0.991905	0.064656	0.0307567	0.958504	0.814238	0.0301403	0.826618	0.90212	1	1	0.345517	0.319605	1	1	0.668681	23	23	23	67	140	39	52	56	41	4	7
SL2.40ch02_17833	GATGATTATGTGCTCTTGCAG	Solyc01g102580.2.1	NA	Endo-1 4-beta-glucanase (AHRD V1 ***- O04890_SOLLC)%3B contains Interpro domain(s) IPR008928 Six-hairpin glycosidase-like IPR018221 Glycoside hydrolase%2C family 9%2C active site IPR001701 Glycoside hydrolase%2C family 9	genome/transcriptome	0.957312	0	0.591511	0	0	0	-inf'	0.694584	inf	nan	nan	nan	-inf'	nan	-inf'	0.412978	0.95447	0.258502	nan	nan	nan	0.405535	nan	0.740873	0.672951	0.991896	0.855792	nan	nan	nan	1	nan	1	2	0	0	0	0	0	0	2	0	0	0
SL2.40ch02_18083	TTTTTTCTTTCAGGTTACCGACAA	Solyc10g083150.1.1	NA	Retinoblastoma-binding protein 6 (Fragment) (AHRD V1 *--- C7TZR6_SCHJA)%3B contains Interpro domain(s) IPR014891 DWNN domain	genome/transcriptome	20.3291	35.7952	78.6689	14.6966	32.6105	77.1454	-1.13603	-1.95225	-0.816218	-1.24224	-2.3921	-1.14986	-0.0282132	-0.134427	-0.468069	0.0263773	0.00349779	0.19407	0.0260777	0.000428289	0.163808	0.918536	0.755371	0.61703	0.154815	0.0203506	0.742553	0.219357	0.00499397	0.863223	1	0.998181	1	24	8	8	78	92	26	116	74	86	4	4
SL2.40ch02_18083	TTTTTTCTTTCAGGTTACCGACAA	Solyc00g090870.2.1	NA	5-AMP-activated protein kinase subunit beta-1 (AHRD V1 *-*- C1BJ92_OSMMO)%3B contains Interpro domain(s) IPR006828 5-AMP-activated protein kinase%2C beta subunit%2C complex-interacting region	genome/transcriptome	19.5374	59.3538	134.167	17.9782	81.4382	160.808	-1.17662	-2.77972	-1.6031	-0.981566	-3.16102	-2.17946	0.261312	0.456366	-0.119993	0.00994498	6.3448e-12	0.000945799	0.0519785	1.68295e-08	0.000249252	0.462569	0.385686	0.696202	0.0692165	1.13712e-10	0.0142485	0.332759	4.55268e-07	0.00723513	1	0.949862	1	14	6	20	82	202	48	140	132	220	8	8
SL2.40ch02_2005	CTGTGTCTCTGAGATTTCGGACAT	Solyc04g072850.2.1	NA	Alpha-L-arabinofuranosidase/beta-D-xylosidase (AHRD V1 **** D9D7L0_MALDO)%3B contains Interpro domain(s) IPR001764 Glycoside hydrolase%2C family 3%2C N-terminal	genome/transcriptome	1.84377	5.15216	52.8285	6.88064	6.8332	45.1104	-3.35807	-4.84058	-1.48252	-2.72283	-2.71284	0.00998202	-0.227856	0.407385	1.89988	7.4013e-09	2.86117e-10	0.279496	0.000329245	0.00201842	1	0.572234	0.352038	0.128299	1.91851e-07	4.45418e-09	0.890904	0.00695672	0.0193015	1	1	0.949862	1	2	0	2	10	6	8	62	28	108	2	4
SL2.40ch02_2005	CTGTGTCTCTGAGATTTCGGACAT	Solyc08g066350.1.1	NA	Histidine phosphotransfer protein (AHRD V1 **** B9HE19_POPTR)%3B contains Interpro domain(s) IPR008207 Signal transduction histidine kinase%2C phosphotransfer (Hpt) region	genome/transcriptome	0	2.16883	27.0742	0	5.3276	43.3686	-3.64193	-inf'	-inf'	-3.02509	-inf'	-inf'	0.679733	1.29657	nan	5.65892e-08	7.48574e-09	0.12095	0.00267148	4.16604e-06	0.104717	0.299076	0.161515	nan	1.27249e-06	1.01531e-07	0.622725	0.0382991	7.62196e-05	0.683834	1	0.949862	nan	0	0	0	2	4	4	16	34	52	0	0
SL2.40ch02_2005	CTGTGTCTCTGAGATTTCGGACAT	Solyc07g047910.1.1	NA	Protein kinase-like protein (AHRD V1 *-** Q8LCP0_ARATH)%3B contains Interpro domain(s) IPR002290 Serine/threonine protein kinase	genome/transcriptome	0	4.85845	21.0099	1.67267	6.62732	13.9915	-2.1125	-inf'	-inf'	-1.07805	-3.06433	-1.98628	-0.586519	0.447929	inf	0.00122831	1.5048e-06	0.0127878	0.180321	0.105451	0.575307	0.417187	0.593171	0.278442	0.011379	1.57856e-05	0.124305	0.504951	0.504317	1	1	0.949862	1	0	0	0	10	4	8	24	18	35	0	2
SL2.40ch02_2005	CTGTGTCTCTGAGATTTCGGACAT	Solyc05g047570.2.1	NA	Receptor like kinase%2C RLK	genome/transcriptome	8425.24	481.206	59.0238	8491.47	194.407	44.8245	3.02729	7.15728	4.12999	2.11672	7.56558	5.44886	-0.39701	-1.30757	0.011296	2.0668e-22	6.67115e-113	2.96289e-18	1.39019e-05	1.42693e-36	4.35384e-08	0.26113	0.15427	1	2.48136e-20	7.15158e-110	6.229e-16	0.000495059	6.69797e-34	3.97906e-06	1	0.949862	1	6068	4770	5332	678	402	980	64	70	78	3120	4330
SL2.40ch02_2005	CTGTGTCTCTGAGATTTCGGACAT	Solyc11g070090.1.1	NA	Carboxyl-terminal peptidase (AHRD V1 ***- B6U8T6_MAIZE)%3B contains Interpro domain(s) IPR004314 Protein of unknown function DUF239%2C plant	genome/transcriptome	5.96874	3.07373	247.452	4.7722	8.28515	308.81	-6.33101	-5.37358	0.957434	-5.22004	-6.01592	-0.795875	0.31957	1.43054	-0.322772	7.74441e-33	2.56629e-40	0.239018	8.98666e-11	1.30653e-06	0.839253	0.411102	0.082862	0.958516	2.39545e-30	1.67201e-38	0.820323	1.25238e-08	2.61417e-05	1	1	0.949862	1	6	2	4	7	8	2	222	366	298	0	4
SL2.40ch02_20103	ACACTCTTATTGGTGAGTACGT	Solyc02g068380.2.1	NA	N-carbamoyl-L-amino-acid amidohydrolase (AHRD V1 **-- Q1LHR1_RALME)%3B contains Interpro domain(s) IPR010158 Amidase%2C hydantoinase/carbamoylase	genome/transcriptome	1729.75	468.141	177.001	2111.34	420.288	115.424	1.40319	3.28874	1.88555	1.86444	4.19315	2.32871	-0.616816	-0.155565	0.287595	0.00119808	2.98014e-17	1.02417e-08	1.36173e-06	3.56074e-19	4.97552e-07	0.0809479	0.736367	0.271475	0.0111349	7.64576e-16	4.4257e-07	6.84079e-05	2.89436e-17	3.37023e-05	1	0.989595	1	1290	992	1028	786	920	620	146	162	360	766	984
SL2.40ch02_20937	TAGTGATCCATCCATCTAACCTGA	Solyc12g035650.1.1	NA	Nucleoporin p54 (AHRD V1 *-*- B5X399_SALSA)	genome/transcriptome	47.5966	117.201	263.227	27.7684	120.892	290.423	-1.16732	-2.46738	-1.30006	-1.26444	-3.38664	-2.12221	0.141851	0.0447303	-0.777415	0.00465472	4.19784e-14	0.000591613	0.0166811	8.01088e-07	0.00274987	0.729874	0.849773	0.111046	0.0362992	8.81319e-13	0.00948479	0.16066	1.65805e-05	0.0507875	1	1	1	44	20	30	180	386	90	296	248	416	8	18
SL2.40ch02_20937	TAGTGATCCATCCATCTAACCTGA	Solyc04g082820.2.1	NA	ARID/BRIGHT DNA-binding domain-containing protein (AHRD V1 *-*- D7KTU4_ARALY)%3B contains Interpro domain(s) IPR001606 AT-rich interaction region	genome/transcriptome	275.844	435.782	378.044	303.04	499.286	397.942	0.205054	-0.454704	-0.659757	0.32731	-0.393048	-0.720358	0.0740036	0.19626	0.135659	0.417309	0.040109	0.00411901	0.283892	0.335408	0.0763125	0.794497	0.578455	0.58505	0.677657	0.173332	0.0496566	0.658553	1	0.577196	1	0.949862	1	178	134	230	750	1236	382	396	412	566	90	138
SL2.40ch02_21504	GCCTGGCTCCCTGTATGCCAC	Solyc01g007840.2.1	NA	CCR4-NOT transcription complex subunit 7 (AHRD V1 ***- B4FG48_MAIZE)%3B contains Interpro domain(s) IPR006941 Ribonuclease CAF1	genome/transcriptome	555.1	529.655	339.656	873.462	772.412	459.741	0.640978	0.708673	0.0676946	0.748549	0.925923	0.177374	0.436746	0.544317	0.653997	0.0190754	0.000471075	0.675893	0.0649643	0.0170112	0.549525	0.110724	0.209756	0.00141927	0.118694	0.003317	1	0.371028	0.117283	1	1	0.949862	0.0730985	426	252	416	1018	1142	574	386	406	420	270	298
SL2.40ch02_21504	GCCTGGCTCCCTGTATGCCAC	Solyc02g085250.2.1	NA	FAD dependent oxidoreductase (AHRD V1 **-- A6CBH0_9PLAN)%3B contains Interpro domain(s) IPR006076 FAD dependent oxidoreductase	genome/transcriptome	21.4404	21.4447	55.051	13.0797	24.9075	68.6378	-1.36014	-1.36043	-0.000289929	-1.46243	-2.39167	-0.929247	0.318235	0.215954	-0.713003	0.00843115	0.00328474	1	0.0175385	0.0011151	0.332653	0.4308	0.804595	0.32027	0.0602515	0.0192194	1	0.166975	0.011525	1	1	1	1	18	10	14	34	62	20	78	60	54	2	8
SL2.40ch02_21504	GCCTGGCTCCCTGTATGCCAC	Solyc11g071690.1.1	NA	Cellular nucleic acid binding protein (AHRD V1 *--- Q5QJQ9_MOUSE)%3B contains Interpro domain(s) IPR013084 Zinc finger%2C CCHC retroviral-type	genome/transcriptome	125.273	134.328	229.735	151.532	154.755	172.184	-0.774204	-0.87489	-0.100686	-0.15397	-0.184331	-0.0303609	-0.416015	0.204218	0.274544	0.0343562	0.0108333	0.888911	0.630106	0.730233	1	0.307325	0.62071	0.456461	0.191837	0.0557267	1	0.775505	1	1	1	0.949862	1	112	48	90	256	308	138	308	210	302	42	60
SL2.40ch02_22756	GAAATCAAAGTATTTTGGCCTCTCTC	Solyc06g083610.2.1	NA	Unknown Protein (AHRD V1)	genome/transcriptome	13592	2431.07	86.3631	11567.3	721.509	63.0481	4.81503	7.29812	2.48309	3.51649	7.51938	4.00289	-0.453963	-1.7525	-0.232703	1.15214e-51	3.76911e-119	1.51763e-17	5.26198e-11	1.48358e-30	5.99811e-06	0.173629	0.0189467	0.298278	1.63532e-48	5.35991e-116	2.83834e-15	7.69099e-09	3.31808e-28	0.000300769	1	0.763815	1	10482	7028	8850	4352	2972	3930	72	112	132	4222	6100
SL2.40ch02_22756	GAAATCAAAGTATTTTGGCCTCTCTC	Solyc07g007310.2.1	NA	Menaquinone biosynthesis methyltransferase ubiE (AHRD V1 *-*- B2GCN0_LACF3)%3B contains Interpro domain(s) IPR013216 Methyltransferase type 11	genome/transcriptome	38.9684	28.9729	107.629	27.031	24.3517	71.7478	-1.89329	-1.46569	0.427601	-1.55891	-1.40832	0.15059	-0.585062	-0.250681	-0.527693	4.97999e-06	0.000484333	0.361356	0.0141659	0.0250726	1	0.108992	1	0.360412	7.97055e-05	0.0034033	0.990996	0.141688	0.161829	1	1	1	1	38	18	20	50	56	38	98	114	186	8	12
SL2.40ch02_22756	GAAATCAAAGTATTTTGGCCTCTCTC	Solyc10g009380.2.1	NA	Unknown Protein (AHRD V1)	genome/transcriptome	4.71571	2.79344	83.8439	1.42687	3.96352	37.2844	-4.90759	-4.15216	0.755434	-3.23372	-4.70765	-1.47393	-1.16913	0.504742	-1.72463	0.00126332	0.00324686	0.585016	0.0031499	0.0119214	0.89475	0.0381514	1	0.534336	0.0116642	0.0190265	1	0.0435921	0.087192	1	1	1	1	8	0	2	2	0	8	58	66	200	0	0
SL2.40ch02_22756	GAAATCAAAGTATTTTGGCCTCTCTC	Solyc03g121570.2.1	NA	Transmembrane 9 superfamily protein member 4 (AHRD V1 **** B6SXZ2_MAIZE)%3B contains Interpro domain(s) IPR004240 Nonaspanin (TM9SF)	genome/transcriptome	50.2566	98.5437	251.404	47.3076	91.9703	275.905	-1.35117	-2.32262	-0.971449	-1.58493	-2.54403	-0.959097	0.134166	-0.0995942	-0.0872421	0.000142258	1.90071e-16	0.0027786	0.00479784	1.65971e-07	0.0516725	0.779806	1	0.8005	0.00167964	4.63332e-15	0.0357345	0.0612888	3.83496e-06	0.45671	1	1	1	32	26	40	188	220	104	270	264	380	20	16
SL2.40ch02_22948	ATGATCGAAATCCCAAAGACATAC	Solyc05g012450.2.1	NA	Dehydration-responsive family protein (AHRD V1 ***- D7LDR4_ARALY)%3B contains Interpro domain(s) IPR004159 Protein of unknown function DUF248%2C methyltransferase putative	genome/transcriptome	345.47	254.966	52.686	299.878	209.123	56.9817	2.27481	2.71307	0.438257	1.87578	2.39581	0.520024	0.113078	-0.28595	-0.204184	4.55967e-12	4.0856e-21	0.0773365	2.18571e-06	2.02907e-07	0.280141	0.715404	0.674061	0.421985	1.84271e-10	1.28557e-19	0.478832	0.000102721	4.62516e-06	1	1	0.953112	1	268	150	266	514	512	280	52	60	80	80	140
SL2.40ch02_22948	ATGATCGAAATCCCAAAGACATAC	Solyc09g008260.2.1	NA	Unknown Protein (AHRD V1)	genome/transcriptome	36.9946	87.8742	67.769	32.2468	102.064	63.5647	0.374815	-0.873311	-1.24813	0.683171	-0.979069	-1.66224	-0.0923986	0.215957	-0.198157	0.285494	0.0210297	0.00126983	0.114462	0.157977	0.0192389	0.794675	0.722028	0.754484	0.574382	0.0995261	0.0183751	0.440222	0.684579	0.227772	1	0.978765	1	32	14	28	156	266	66	66	68	116	8	8
SL2.40ch02_22948	ATGATCGAAATCCCAAAGACATAC	Solyc12g006950.1.1	NA	Sulfate transporter (AHRD V1 ***- Q0WVG5_ARATH)%3B contains Interpro domain(s) IPR001902 Sulphate anion transporter	genome/transcriptome	675.831	1038.91	25.8805	285.783	682.081	23.6514	5.32706	4.70673	-0.620338	4.84995	3.59492	-1.25502	-0.129941	-0.607057	-1.24174	5.57934e-15	7.3672e-13	0.106152	1.74988e-17	6.03584e-10	0.00250451	0.828006	0.193975	0.000678408	3.19153e-13	1.41654e-11	0.594888	6.46295e-15	1.9865e-08	0.0471991	1	0.949862	0.0402643	338	340	652	2004	2272	1106	10	38	50	74	100
SL2.40ch02_22948	ATGATCGAAATCCCAAAGACATAC	Solyc01g010900.2.1	NA	Cytochrome P450	genome/transcriptome	141.36	307.935	8414.48	149.583	432.634	7052.89	-4.77218	-5.89542	-1.12325	-4.027	-5.5592	-1.5322	-0.254659	0.490522	0.08157	8.52983e-32	1.19727e-182	2.27263e-06	5.47669e-05	6.88732e-28	0.00387363	0.456603	1	0.85028	2.38134e-29	6.95226e-179	6.47605e-05	0.00156323	1.22367e-25	0.0668122	1	1	1	104	58	120	510	626	402	10070	8504	11704	36	84
SL2.40ch02_22948	ATGATCGAAATCCCAAAGACATAC	Solyc04g005140.2.1	NA	Uridine kinase (AHRD V1 *-*- C3SA58_BRADI)%3B contains Interpro domain(s) IPR008172 Adenylate cyclase	genome/transcriptome	906.824	436.941	95.7781	846.683	269.164	135.465	2.18967	3.24306	1.05338	0.990569	2.6439	1.65334	0.500151	-0.698953	-0.0990003	2.22248e-11	7.92176e-26	0.000392793	0.0904462	4.60932e-05	0.000604132	0.133593	0.0828767	0.67289	8.23458e-10	3.12303e-24	0.00661962	0.435017	0.000682114	0.0150405	1	0.949862	1	738	464	556	836	884	504	96	138	106	312	370
SL2.40ch02_4641	CAATCTATGTCGAAATCTCAGATA	Solyc01g008420.2.1	NA	Mate efflux family protein (AHRD V1 **-- D7KHQ9_ARALY)%3B contains Interpro domain(s) IPR002528 Multi antimicrobial extrusion protein MatE	genome/transcriptome	840.265	29.1334	10.2297	482.185	24.0132	9.56116	1.5099	6.36	4.8501	1.32857	5.65626	4.32769	-0.0975133	-0.278843	-0.801256	0.00658219	1.65108e-43	1.94573e-18	0.00392065	2.23749e-26	8.97803e-12	0.949233	0.676437	0.00446725	0.0487424	1.1947e-41	4.27511e-16	0.0520701	3.48657e-24	1.81683e-09	1	0.953112	0.180678	485	456	691	12	76	52	16	8	12	210	218
SL2.40ch02_4641	CAATCTATGTCGAAATCTCAGATA	Solyc08g006500.2.1	NA	Glutamate-gated kainate-type ion channel receptor subunit GluR5 (AHRD V1 **** B9HB97_POPTR)%3B contains Interpro domain(s) IPR017103 Ionotropic glutamate-like receptor%2C plant	genome/transcriptome	7.6708	9.67061	19.5898	6.32534	8.46301	22.3753	-1.01842	-1.35265	-0.334229	-1.40266	-1.82269	-0.420028	0.191807	-0.192435	-0.278234	0.108205	0.0899818	0.859335	0.108044	0.228615	0.802076	0.695002	1	0.939222	0.402636	0.339489	1	0.435017	0.860425	1	1	1	1	4	2	10	12	26	12	26	18	26	6	0
SL2.40ch02_4641	CAATCTATGTCGAAATCTCAGATA	Solyc05g012450.2.1	NA	Dehydration-responsive family protein (AHRD V1 ***- D7LDR4_ARALY)%3B contains Interpro domain(s) IPR004159 Protein of unknown function DUF248%2C methyltransferase putative	genome/transcriptome	345.47	254.966	52.686	299.878	209.123	56.9817	2.27481	2.71307	0.438257	1.87578	2.39581	0.520024	0.113078	-0.28595	-0.204184	4.55967e-12	4.0856e-21	0.0773365	2.18571e-06	2.02907e-07	0.280141	0.715404	0.674061	0.421985	1.84271e-10	1.28557e-19	0.478832	0.000102721	4.62516e-06	1	1	0.953112	1	268	150	266	514	512	280	52	60	80	80	140
SL2.40ch02_4641	CAATCTATGTCGAAATCTCAGATA	Solyc01g110700.2.1	NA	Unknown Protein (AHRD V1)	genome/transcriptome	11.8666	7.52643	7.80728	5.85433	5.73593	18.1613	-0.052854	0.604017	0.656871	-1.66277	-1.63329	0.0294755	1.21797	-0.391938	-1.01933	0.818256	0.480905	0.545005	0.0485194	0.36624	1	0.137262	0.628745	0.578181	0.91277	0.811595	1	0.324311	1	1	1	0.949862	1	10	4	10	8	35	3	16	6	4	0	7
SL2.40ch02_4641	CAATCTATGTCGAAATCTCAGATA	Solyc01g111180.2.1	NA	Unknown Protein (AHRD V1)	genome/transcriptome	2.28119	0.369403	0.639659	0	1.22373	1.80441	-0.792108	1.83441	2.62652	-0.560245	-inf'	-inf'	1.49615	1.72802	-inf'	1	0.5083	0.350147	0.734749	0.653634	0.909364	0.543649	0.702538	0.492176	1	0.834153	0.9781	0.849882	1	1	1	0.965432	1	2	2	0	2	0	0	2	0	0	0	0
SL2.40ch02_4641	CAATCTATGTCGAAATCTCAGATA	Solyc08g068490.2.1	NA	Indole-3-acetic acid-amido synthetase GH3.8 (AHRD V1 **** B6U4E2_MAIZE)%3B contains Interpro domain(s) IPR004993 GH3 auxin-responsive promoter	genome/transcriptome	0	0	2.88021	0	0.280699	3.7298	-inf'	-inf'	nan	-3.732	-inf'	-inf'	0.372926	inf	nan	0.0178264	0.218153	nan	0.164414	0.374934	1	0.944046	0.547942	nan	0.112343	0.598694	nan	0.481012	1	1	1	0.949862	nan	0	0	0	0	0	0	0	2	10	0	0
SL2.40ch02_6653	TCGAACAAGTAAAAAAGGACGGAG	Solyc02g082800.2.1	NA	Ubiquilin-1 (AHRD V1 *--- B6T584_MAIZE)%3B contains Interpro domain(s) IPR015496 Ubiquilin	genome/transcriptome	1672.28	571.8	467.151	1360.24	536.043	505.078	0.291621	1.83986	1.54824	0.0858421	1.42928	1.34344	0.112618	-0.0931613	-0.29796	0.340937	1.4477e-17	1.08811e-10	0.795873	0.000869955	0.00242496	0.656803	0.977763	0.141175	0.596659	3.78314e-16	6.44975e-09	0.903183	0.00928108	0.0459976	1	1	1	1146	862	1248	1044	996	768	508	538	636	488	566
SL2.40ch02_6653	TCGAACAAGTAAAAAAGGACGGAG	Solyc07g056340.2.1	NA	RNA-binding protein (AHRD V1 *--* A8JCE7_CHLRE)%3B contains Interpro domain(s) IPR007201 RNA recognition motif 2	genome/transcriptome	1.32388	19.2465	91.4244	3.78111	22.3857	60.3633	-2.24798	-6.10974	-3.86175	-1.4311	-3.99679	-2.56569	-0.598908	0.217978	1.51404	2.24463e-06	2.24413e-05	0.00570996	0.0161114	1.63789e-06	0.00708901	0.172001	0.674583	0.746175	3.83419e-05	0.000198029	0.0648433	0.156545	3.22709e-05	0.106877	1	0.953112	1	0	2	0	38	42	20	100	88	146	2	2
SL2.40ch02_7283	TATATCTTAAAACGTTACTGTGGA	Solyc02g089590.2.1	NA	Pollen coat-like protein (AHRD V1 ***- Q8LAM9_ARATH)	genome/transcriptome	58498.6	32486.6	670.517	49080.8	18413	463.361	5.59842	6.44698	0.848559	5.31244	6.72688	1.41444	-0.533137	-0.81912	-0.253243	6.95729e-33	2.93159e-55	0.000957986	1.45112e-12	2.46949e-11	0.000814757	0.361256	0.0183679	0.297049	2.16522e-30	3.02407e-53	0.0144085	2.76022e-10	9.64986e-10	0.019198	1	0.749613	1	40848	28120	45874	60110	44708	48906	610	1024	754	15802	20962
SL2.40ch02_7283	TATATCTTAAAACGTTACTGTGGA	Solyc03g116610.2.1	NA	Ethylene-responsive transcription factor 7 (AHRD V1 *-** ERF83_ARATH)%3B contains Interpro domain(s) IPR001471 Pathogenesis-related transcriptional factor and ERF%2C DNA-binding	genome/transcriptome	5.44884	3.10703	9.1781	4.96218	5.7864	7.36788	-1.56266	-0.752246	0.810412	-0.348583	-0.570276	-0.221693	-0.316947	0.897128	-0.134976	0.0758652	0.392379	0.627892	0.662658	0.790959	1	0.764323	0.435932	1	0.316544	0.759641	1	0.79951	1	1	1	0.949862	1	4	4	2	4	12	2	8	10	16	2	0
SL2.40ch02_7283	TATATCTTAAAACGTTACTGTGGA	Solyc03g007430.2.1	NA	Mitochondrial carrier family (AHRD V1 ***- C1E2Y0_9CHLO)%3B contains Interpro domain(s) IPR001993 Mitochondrial substrate carrier	genome/transcriptome	183.461	108.947	248.732	349.316	212.698	292.989	-1.19096	-0.439117	0.751846	-0.462037	0.253686	0.715723	0.236256	0.965182	0.929059	0.000711773	0.0986742	0.016268	0.279015	0.53973	0.130249	0.487201	0.0315285	0.000616109	0.00702261	0.365856	0.150222	0.651302	1	0.771899	1	0.949862	0.0371473	156	84	120	184	300	102	238	336	320	124	130
SL2.40ch02_7283	TATATCTTAAAACGTTACTGTGGA	Solyc08g067340.2.1	NA	WRKY transcription factor (AHRD V1 **** B1Q4U8_9ROSI)%3B contains Interpro domain(s) IPR003657 DNA-binding WRKY	genome/transcriptome	0	0	1.0974	1.42687	0	1.89613	-inf'	-inf'	nan	-inf'	-0.41021	inf	0.788973	nan	inf	0.232771	0.594478	nan	0.178255	1	0.352535	0.854456	nan	0.517901	0.574382	0.916288	nan	0.50091	1	1	1	nan	1	0	0	0	0	0	0	2	0	2	0	0
SL2.40ch02_7628	TGGTCTTATAGATTCATGTCATGT	Solyc01g057220.2.1	NA	Pectinesterase (AHRD V1 ***- B9S005_RICCO)%3B contains Interpro domain(s) IPR000070 Pectinesterase%2C catalytic	genome/transcriptome	3224.99	10.3895	19.9055	2832.92	18.5036	12.5317	-0.938035	7.33999	8.27802	0.562223	7.82056	7.25834	-0.667581	0.832678	-0.187006	0.0629718	5.97115e-97	3.50785e-49	0.338292	3.20204e-45	1.89446e-10	0.190041	0.117943	0.431702	0.287112	2.61683e-94	1.86379e-45	0.681649	1.28153e-41	2.95833e-08	1	0.949862	1	2244	1716	2290	14	16	18	28	20	22	1082	1544
SL2.40ch02_8315	TGAACTGCGTGACTATCTCAT	Solyc11g070060.1.1	NA	DUF866 domain protein (AHRD V1 **-- A1C7N7_ASPCL)%3B contains Interpro domain(s) IPR008584 Protein of unknown function DUF866%2C eukaryotic	genome/transcriptome	6.92605	9.3488	224.406	74.0939	63.7385	260.397	-4.58519	-5.01793	-0.432748	-2.03048	-1.81329	0.217189	0.214602	2.76931	3.41925	8.11402e-24	4.2807e-21	0.595801	0.000407286	0.00136818	0.505928	0.663778	3.86487e-08	1.36788e-09	1.12334e-21	1.34544e-19	1	0.00827963	0.0137437	1	1	9.05617e-06	2.23297e-07	8	2	4	20	22	8	170	318	332	14	30
SL2.40ch02_8315	TGAACTGCGTGACTATCTCAT	Solyc09g065810.2.1	NA	Guanylate-binding family protein (AHRD V1 ***- D7LCC4_ARALY)%3B contains Interpro domain(s) IPR015900 Guanylate-binding protein-like%2C C-terminal	genome/transcriptome	215.919	149.823	56.8748	183.469	113.079	55.0533	1.3974	1.92463	0.527227	1.03843	1.73664	0.698205	-0.0469598	-0.40593	-0.234952	0.000115402	3.16289e-10	0.0734008	0.0128127	0.000201096	0.155059	0.880411	0.507888	0.487481	0.00139176	4.90799e-09	0.461935	0.131795	0.00255141	0.842381	1	0.949862	1	136	110	176	282	224	214	54	72	80	54	66
SL2.40ch02_8315	TGAACTGCGTGACTATCTCAT	Solyc11g006510.1.1	NA	Genomic DNA chromosome 5 P1 clone MUK11 (AHRD V1 ***- Q9FMC7_ARATH)	genome/transcriptome	172.801	198.506	165.304	129.209	132.804	119.135	0.264061	0.063993	-0.200068	0.1567	0.117115	-0.0395851	-0.472522	-0.579883	-0.4194	0.64482	0.880274	0.506813	0.762304	0.777213	1	0.186684	0.180025	0.184044	0.826618	0.946056	1	0.874374	1	1	1	0.949862	1	118	86	134	362	426	228	134	154	336	38	52
SL2.40ch02_8754	GAGGTATGGCTGAGTGGCTTAAGGCAT	Solyc01g091020.2.1	NA	Golgi SNAP receptor complex member 1 (AHRD V1 **** B5X829_SALSA)%3B contains Interpro domain(s) IPR007705 Vesicle transport v-SNARE	genome/transcriptome	2092.85	1178.4	238.03	1731.89	794.494	252.363	2.30761	3.13625	0.82864	1.65454	2.77878	1.12424	0.0843524	-0.568721	-0.27312	1.85394e-16	1.92829e-40	0.000124726	7.98979e-06	1.29338e-10	0.00522603	0.760722	0.169197	0.205325	1.2453e-14	1.26283e-38	0.0023975	0.000311064	4.62616e-09	0.0841546	1	0.949862	1	1302	1106	1664	2256	1898	1594	246	302	306	502	730
SL2.40ch02_8754	GAGGTATGGCTGAGTGGCTTAAGGCAT	Solyc09g057640.2.1	NA	Cellulose synthase-like C1-2 glycosyltransferase family 2 protein (AHRD V1 **** D8T077_SELML)%3B contains Interpro domain(s) IPR001173 Glycosyl transferase%2C family 2	genome/transcriptome	28.438	34.9608	42.8872	25.3583	44.109	28.9109	-0.294811	-0.592727	-0.297916	0.60946	-0.189154	-0.798614	-0.568934	0.335336	-0.165362	0.530501	0.144658	0.461796	0.208324	0.860796	0.303658	0.187884	0.537149	0.911149	0.747267	0.486682	1	0.556183	1	1	1	0.949862	1	16	18	20	70	84	32	46	38	74	8	10
SL2.40ch03_10164	ACTTTAGGTGTACACAAGTAGACA	Solyc01g067850.2.1	NA	Peroxidase (AHRD V1 **** Q07446_SOLLC)%3B contains Interpro domain(s) IPR002016 Haem peroxidase%2C plant/fungal/bacterial	genome/transcriptome	0	0.293703	0.591511	0	0	0.348389	-1.01005	-inf'	-inf'	-inf'	-inf'	nan	-0.763706	-inf'	nan	1	0.777677	1	0.451205	1	nan	1	0.516835	nan	1	0.916288	1	0.681649	1	nan	1	0.949862	nan	0	0	0	0	2	0	0	2	0	0	0
SL2.40ch03_10766	AGTGTGTCTCTGAGATTTTAAGCA	Solyc08g066350.1.1	NA	Histidine phosphotransfer protein (AHRD V1 **** B9HE19_POPTR)%3B contains Interpro domain(s) IPR008207 Signal transduction histidine kinase%2C phosphotransfer (Hpt) region	genome/transcriptome	0	2.16883	27.0742	0	5.3276	43.3686	-3.64193	-inf'	-inf'	-3.02509	-inf'	-inf'	0.679733	1.29657	nan	5.65892e-08	7.48574e-09	0.12095	0.00267148	4.16604e-06	0.104717	0.299076	0.161515	nan	1.27249e-06	1.01531e-07	0.622725	0.0382991	7.62196e-05	0.683834	1	0.949862	nan	0	0	0	2	4	4	16	34	52	0	0
SL2.40ch03_10766	AGTGTGTCTCTGAGATTTTAAGCA	Solyc02g063320.2.1	NA	Armadillo/beta-catenin repeat family protein (AHRD V1 **-- D7L0H5_ARALY)%3B contains Interpro domain(s) IPR011989 Armadillo-like helical	genome/transcriptome	2.87194	11.0431	11.4104	17.1066	7.16378	14.6738	-0.0471989	-1.99025	-1.94305	-1.03445	0.221316	1.25576	0.362892	-0.624355	2.57446	0.804579	0.196952	0.343691	0.154453	0.806625	0.221253	0.658848	0.452554	0.235267	0.906039	0.596946	0.973563	0.462011	1	0.969264	1	0.949862	1	6	0	0	24	12	16	8	16	18	4	12
SL2.40ch03_10766	AGTGTGTCTCTGAGATTTTAAGCA	Solyc07g047910.1.1	NA	Protein kinase-like protein (AHRD V1 *-** Q8LCP0_ARATH)%3B contains Interpro domain(s) IPR002290 Serine/threonine protein kinase	genome/transcriptome	0	4.85845	21.0099	1.67267	6.62732	13.9915	-2.1125	-inf'	-inf'	-1.07805	-3.06433	-1.98628	-0.586519	0.447929	inf	0.00122831	1.5048e-06	0.0127878	0.180321	0.105451	0.575307	0.417187	0.593171	0.278442	0.011379	1.57856e-05	0.124305	0.504951	0.504317	1	1	0.949862	1	0	0	0	10	4	8	24	18	35	0	2
SL2.40ch03_10766	AGTGTGTCTCTGAGATTTTAAGCA	Solyc05g047570.2.1	NA	Receptor like kinase%2C RLK	genome/transcriptome	8425.24	481.206	59.0238	8491.47	194.407	44.8245	3.02729	7.15728	4.12999	2.11672	7.56558	5.44886	-0.39701	-1.30757	0.011296	2.0668e-22	6.67115e-113	2.96289e-18	1.39019e-05	1.42693e-36	4.35384e-08	0.26113	0.15427	1	2.48136e-20	7.15158e-110	6.229e-16	0.000495059	6.69797e-34	3.97906e-06	1	0.949862	1	6068	4770	5332	678	402	980	64	70	78	3120	4330
SL2.40ch03_10766	AGTGTGTCTCTGAGATTTTAAGCA	Solyc11g070090.1.1	NA	Carboxyl-terminal peptidase (AHRD V1 ***- B6U8T6_MAIZE)%3B contains Interpro domain(s) IPR004314 Protein of unknown function DUF239%2C plant	genome/transcriptome	5.96874	3.07373	247.452	4.7722	8.28515	308.81	-6.33101	-5.37358	0.957434	-5.22004	-6.01592	-0.795875	0.31957	1.43054	-0.322772	7.74441e-33	2.56629e-40	0.239018	8.98666e-11	1.30653e-06	0.839253	0.411102	0.082862	0.958516	2.39545e-30	1.67201e-38	0.820323	1.25238e-08	2.61417e-05	1	1	0.949862	1	6	2	4	7	8	2	222	366	298	0	4
SL2.40ch03_1332	GATGTTGGAATGGCTCAATCA	Solyc03g019970.2.1	NA	F-box protein interaction domain containing protein (AHRD V1 ***- Q60D10_SOLDE)%3B contains Interpro domain(s) IPR017451 F-box associated type 1	genome/transcriptome	1731.85	307.047	16.0592	1803.09	151.881	9.44745	4.25699	6.75276	2.49578	4.00687	7.57633	3.56946	-0.765406	-1.01552	0.0581632	6.16259e-21	6.72374e-58	5.20411e-12	2.69452e-17	8.24464e-45	8.41344e-07	0.146717	0.118216	0.727656	6.42249e-19	7.53243e-56	3.79956e-10	9.7336e-15	2.98544e-41	5.36297e-05	1	0.949862	1	1212	998	1108	472	350	556	18	24	14	744	766
SL2.40ch03_14367	TTGGACTGAAGGGAGCTCCT	Solyc06g073640.2.1	NA	MYB transcription factor (AHRD V1 **-* Q9FR97_ARATH)%3B contains Interpro domain(s) IPR015495 Myb transcription factor	genome/transcriptome	169.432	269.05	204.098	157.754	275.103	220.244	0.398614	-0.268551	-0.667164	0.320866	-0.481433	-0.802299	0.109845	0.0320972	-0.103038	0.180739	0.314621	0.0119209	0.335807	0.33539	0.101044	0.746462	0.934015	0.751819	0.538518	0.71819	0.117749	0.681649	1	0.667509	1	1	1	110	80	144	522	668	246	218	216	308	50	42
SL2.40ch03_14367	TTGGACTGAAGGGAGCTCCT	Solyc08g048390.1.1	NA	Transcription factor CYCLOIDEA (Fragment) (AHRD V1 *-** CYCLD_ANTML)%3B contains Interpro domain(s) IPR005333 Transcription factor%2C TCP	genome/transcriptome	6.11044	13.4602	92.3801	8.55331	18.2573	114.767	-2.77888	-3.91823	-1.13935	-2.65216	-3.74608	-1.09392	0.313055	0.439773	0.485206	1.38092e-05	0.000297299	0.322627	9.89666e-06	1.15427e-07	0.234146	0.543965	0.693068	0.876178	0.000202456	0.00216798	0.951694	0.000371918	2.73737e-06	0.988829	1	0.958287	1	10	2	0	36	34	6	116	60	164	2	6
SL2.40ch03_14367	TTGGACTGAAGGGAGCTCCT	Solyc11g007960.1.1	NA	Kelch domain-containing protein 3 (AHRD V1 **-- D3PFJ0_9MAXI)%3B contains Interpro domain(s) IPR015915 Kelch-type beta propeller	genome/transcriptome	833.03	223.559	121.927	864.449	194.421	126.09	0.874642	2.77236	1.89771	0.624724	2.77732	2.1526	0.0484466	-0.201471	0.0534129	0.00566287	5.77316e-23	3.66973e-09	0.187731	9.98328e-08	7.91657e-06	1	0.612576	0.795301	0.042931	1.99494e-21	1.70966e-07	0.519221	2.393e-06	0.000383584	1	0.949862	1	584	492	514	382	394	314	118	150	174	310	404
SL2.40ch03_14367	TTGGACTGAAGGGAGCTCCT	Solyc08g048370.2.1	NA	Transcription factor CYCLOIDEA (Fragment) (AHRD V1 *-*- CYCLD_ANTML)%3B contains Interpro domain(s) IPR005333 Transcription factor%2C TCP	genome/transcriptome	3.12641	2.40543	48.0269	3.34533	8.33645	29.1381	-4.31947	-3.94126	0.378213	-1.8054	-3.12269	-1.31728	-0.720935	1.79314	0.0976401	0.000256954	0.00170502	0.972267	0.0242577	0.0571658	0.827765	0.183271	0.312152	0.893957	0.00284808	0.0106793	1	0.208703	0.313718	1	1	0.949862	1	1	4	0	0	4	6	48	30	104	0	4
SL2.40ch03_14367	TTGGACTGAAGGGAGCTCCT	Solyc04g056280.2.1	NA	Cell division protein kinase 9 (AHRD V1 **** B5X0Q0_SALSA)%3B contains Interpro domain(s) IPR002290 Serine/threonine protein kinase	genome/transcriptome	94.0537	93.0333	203.404	93.1531	136.802	188.993	-1.12853	-1.11279	0.0157368	-0.466245	-1.02066	-0.554412	-0.106014	0.556268	-0.0138808	0.00226491	0.000143581	1	0.338108	0.0242282	0.240759	0.73587	0.229944	0.863706	0.0194119	0.00110876	1	0.681649	0.157216	0.998371	1	0.949862	1	56	42	89	154	250	92	212	248	272	36	37
SL2.40ch03_14367	TTGGACTGAAGGGAGCTCCT	Solyc02g077250.2.1	NA	Transcription factor CYCLOIDEA (Fragment) (AHRD V1 *-*- CYCLD_ANTML)%3B contains Interpro domain(s) IPR005333 Transcription factor%2C TCP	genome/transcriptome	7.88336	11.0431	59.1153	1.67267	11.1168	51.9135	-2.42038	-2.90665	-0.486265	-2.22336	-4.95589	-2.73253	-0.187421	0.00959864	-2.23666	1.95221e-06	8.4208e-05	0.780067	0.000992346	0.00265655	0.165683	0.68677	0.751429	0.228736	3.36995e-05	0.000677602	1	0.0170933	0.0243754	0.869135	1	0.996187	1	10	2	4	24	12	16	52	74	90	0	2
SL2.40ch03_14367	TTGGACTGAAGGGAGCTCCT	Solyc02g085170.2.1	NA	Glucose transporter 8 (AHRD V1 ***- Q2KKJ3_SOLIN)%3B contains Interpro domain(s) IPR003663 Sugar/inositol transporter	genome/transcriptome	124.27	46.9702	21.9665	96.6385	51.4025	18.4255	1.09644	2.5001	1.40366	1.48013	2.39089	0.910761	-0.253597	0.130092	-0.36281	0.0076055	4.88548e-10	0.000916604	0.00279634	2.71265e-05	0.157884	0.63121	0.870971	0.436835	0.0551741	7.45484e-09	0.0138725	0.0397124	0.000421833	0.851859	1	1	1	98	70	70	88	106	50	32	18	28	24	58
SL2.40ch03_14367	TTGGACTGAAGGGAGCTCCT	Solyc03g119020.2.1	NA	Unknown Protein (AHRD V1)	genome/transcriptome	18.7102	28.2086	23.9229	5.95326	23.3781	19.9918	0.23774	-0.35457	-0.59231	0.22575	-1.74765	-1.9734	-0.258988	-0.270978	-1.65207	0.468975	0.55669	0.258283	0.549986	0.204112	0.185223	0.648015	0.559684	0.139095	0.728873	0.878801	0.855792	0.718599	0.800825	0.900665	1	0.949862	1	16	10	10	58	82	18	34	24	26	0	2
SL2.40ch03_14367	TTGGACTGAAGGGAGCTCCT	Solyc03g082840.2.1	NA	Dof zinc finger protein 2 (AHRD V1 *-*- A5HWF1_HORVD)%3B contains Interpro domain(s) IPR003851 Zinc finger%2C Dof-type	genome/transcriptome	4.94057	10.7706	46.2252	26.0478	39.1061	36.3929	-2.10158	-3.22593	-1.12435	0.103735	-0.482498	-0.586233	-0.34502	1.86029	2.39841	0.00323311	4.12889e-08	0.197858	1	0.693282	0.693353	0.376436	0.158406	0.000415978	0.0264599	5.17874e-07	0.751507	1	1	1	1	0.949862	0.0269061	2	2	6	28	34	2	46	40	86	8	4
SL2.40ch03_15919	CTTTAAAGTCTCCGACGGATGC	Solyc05g051850.2.1	NA	Inositol-3-phosphate synthase (AHRD V1 ***- C4PW06_ARATH)%3B contains Interpro domain(s) IPR002587 Myo-inositol-1-phosphate synthase	genome/transcriptome	2150.71	1045	203.643	2024.39	778.023	183.81	2.35939	3.4007	1.04131	2.0816	3.4612	1.3796	-0.147831	-0.425621	-0.0873259	2.03801e-17	4.55273e-45	5.06214e-06	2.92848e-08	8.68431e-14	0.00225107	0.797067	0.408068	0.709274	1.50776e-15	3.45764e-43	0.000134328	2.34512e-06	4.3618e-12	0.0433145	1	0.949862	1	1576	1160	1418	2032	1944	1268	248	230	246	702	930
SL2.40ch03_1669	CCAAAGGGATCGCATTGATCCT	Solyc03g119040.2.1	NA	Guanine nucleotide-binding protein beta subunit-like protein (AHRD V1 **-* B4FKM1_MAIZE)%3B contains Interpro domain(s) IPR020472 G-protein beta WD-40 repeat%2C region	genome/transcriptome	2842.72	2710.46	2144.33	2267.25	2902.31	2439.21	0.338012	0.406747	0.0687348	0.250786	-0.105474	-0.356261	0.185889	0.0986636	-0.326332	0.23924	0.0306315	0.765581	0.359236	0.775008	0.311346	0.539914	0.628658	0.102891	0.574382	0.137373	1	0.681649	1	1	1	0.949862	1	1968	1472	2090	4854	6356	2906	1916	2716	3182	774	872
SL2.40ch03_21780	ACCCCTTTTTTGTCTACGTGGCAC	Solyc01g110700.2.1	NA	Unknown Protein (AHRD V1)	genome/transcriptome	11.8666	7.52643	7.80728	5.85433	5.73593	18.1613	-0.052854	0.604017	0.656871	-1.66277	-1.63329	0.0294755	1.21797	-0.391938	-1.01933	0.818256	0.480905	0.545005	0.0485194	0.36624	1	0.137262	0.628745	0.578181	0.91277	0.811595	1	0.324311	1	1	1	0.949862	1	10	4	10	8	35	3	16	6	4	0	7
SL2.40ch03_21780	ACCCCTTTTTTGTCTACGTGGCAC	Solyc08g068920.2.1	NA	Uncharacterized aarF domain-containing protein kinase 1 (AHRD V1 *--- ADCK1_XENLA)%3B contains Interpro domain(s) IPR004147 ABC-1	genome/transcriptome	31.1566	23.0063	6.94583	15.4418	28.1177	3.66733	1.72781	2.16532	0.437512	2.93867	2.07404	-0.864633	-0.921415	0.289451	-1.01269	0.00470103	0.000745354	0.560192	0.0300839	0.16231	0.570878	0.407831	0.548945	0.324848	0.0365996	0.00504806	1	0.236187	0.696939	1	1	0.949862	1	18	22	18	34	52	30	8	4	14	2	4
SL2.40ch03_21780	ACCCCTTTTTTGTCTACGTGGCAC	Solyc01g111180.2.1	NA	Unknown Protein (AHRD V1)	genome/transcriptome	2.28119	0.369403	0.639659	0	1.22373	1.80441	-0.792108	1.83441	2.62652	-0.560245	-inf'	-inf'	1.49615	1.72802	-inf'	1	0.5083	0.350147	0.734749	0.653634	0.909364	0.543649	0.702538	0.492176	1	0.834153	0.9781	0.849882	1	1	1	0.965432	1	2	2	0	2	0	0	2	0	0	0	0
SL2.40ch03_22092	AGTGTGTCTCTGAGGCTTCGGGCA	Solyc08g066350.1.1	NA	Histidine phosphotransfer protein (AHRD V1 **** B9HE19_POPTR)%3B contains Interpro domain(s) IPR008207 Signal transduction histidine kinase%2C phosphotransfer (Hpt) region	genome/transcriptome	0	2.16883	27.0742	0	5.3276	43.3686	-3.64193	-inf'	-inf'	-3.02509	-inf'	-inf'	0.679733	1.29657	nan	5.65892e-08	7.48574e-09	0.12095	0.00267148	4.16604e-06	0.104717	0.299076	0.161515	nan	1.27249e-06	1.01531e-07	0.622725	0.0382991	7.62196e-05	0.683834	1	0.949862	nan	0	0	0	2	4	4	16	34	52	0	0
SL2.40ch03_22092	AGTGTGTCTCTGAGGCTTCGGGCA	Solyc06g072530.2.1	NA	UPF0497 membrane protein 8 (AHRD V1 ***- U4978_VITVI)%3B contains Interpro domain(s) IPR006459 Uncharacterised protein family UPF0497%2C trans-membrane plant subgroup	genome/transcriptome	774.496	982.951	51.4359	789.304	739.221	49.4821	4.25627	3.91241	-0.343861	3.90103	3.9956	0.0945763	-0.0558698	-0.411114	0.0273235	5.07715e-43	1.96426e-47	0.114404	7.84382e-22	1.62212e-18	0.817792	0.898749	0.362692	0.892352	3.66743e-40	1.60836e-45	0.617107	4.98867e-19	1.25038e-16	1	1	0.949862	1	524	380	614	1648	2186	1180	46	70	70	234	340
SL2.40ch03_22092	AGTGTGTCTCTGAGGCTTCGGGCA	Solyc06g065330.2.1	NA	Ring finger protein 13 (AHRD V1 ***- Q66JJ1_XENTR)%3B contains Interpro domain(s) IPR003137 Protease-associated PA	genome/transcriptome	83.8471	113.068	200.026	80.5444	110.416	212.225	-0.822997	-1.25435	-0.431358	-0.942654	-1.39774	-0.455088	0.0854105	-0.0342466	-0.0579765	0.0302375	6.20357e-06	0.159258	0.0599539	0.0142185	0.394701	0.841501	0.862095	0.851706	0.172915	5.97678e-05	0.676352	0.354342	0.101019	1	1	1	1	68	40	56	242	284	88	208	244	268	40	22
SL2.40ch03_22092	AGTGTGTCTCTGAGGCTTCGGGCA	Solyc07g047910.1.1	NA	Protein kinase-like protein (AHRD V1 *-** Q8LCP0_ARATH)%3B contains Interpro domain(s) IPR002290 Serine/threonine protein kinase	genome/transcriptome	0	4.85845	21.0099	1.67267	6.62732	13.9915	-2.1125	-inf'	-inf'	-1.07805	-3.06433	-1.98628	-0.586519	0.447929	inf	0.00122831	1.5048e-06	0.0127878	0.180321	0.105451	0.575307	0.417187	0.593171	0.278442	0.011379	1.57856e-05	0.124305	0.504951	0.504317	1	1	0.949862	1	0	0	0	10	4	8	24	18	35	0	2
SL2.40ch03_22092	AGTGTGTCTCTGAGGCTTCGGGCA	Solyc05g047570.2.1	NA	Receptor like kinase%2C RLK	genome/transcriptome	8425.24	481.206	59.0238	8491.47	194.407	44.8245	3.02729	7.15728	4.12999	2.11672	7.56558	5.44886	-0.39701	-1.30757	0.011296	2.0668e-22	6.67115e-113	2.96289e-18	1.39019e-05	1.42693e-36	4.35384e-08	0.26113	0.15427	1	2.48136e-20	7.15158e-110	6.229e-16	0.000495059	6.69797e-34	3.97906e-06	1	0.949862	1	6068	4770	5332	678	402	980	64	70	78	3120	4330
SL2.40ch03_22092	AGTGTGTCTCTGAGGCTTCGGGCA	Solyc11g070090.1.1	NA	Carboxyl-terminal peptidase (AHRD V1 ***- B6U8T6_MAIZE)%3B contains Interpro domain(s) IPR004314 Protein of unknown function DUF239%2C plant	genome/transcriptome	5.96874	3.07373	247.452	4.7722	8.28515	308.81	-6.33101	-5.37358	0.957434	-5.22004	-6.01592	-0.795875	0.31957	1.43054	-0.322772	7.74441e-33	2.56629e-40	0.239018	8.98666e-11	1.30653e-06	0.839253	0.411102	0.082862	0.958516	2.39545e-30	1.67201e-38	0.820323	1.25238e-08	2.61417e-05	1	1	0.949862	1	6	2	4	7	8	2	222	366	298	0	4
SL2.40ch03_22092	AGTGTGTCTCTGAGGCTTCGGGCA	Solyc01g100530.2.1	NA	Protein EFR3 homolog A (AHRD V1 *--- EFR3A_HUMAN)%3B contains Interpro domain(s) IPR016024 Armadillo-type fold	genome/transcriptome	880.654	453.889	568.328	510.735	245.531	425.809	-0.324384	0.631853	0.956236	-0.794302	0.262366	1.05667	-0.416515	-0.886434	-0.786001	0.272618	0.00433377	6.01671e-05	0.0522294	0.488962	0.0170417	0.183327	0.0731521	0.00048473	0.574382	0.0246792	0.00125745	0.332759	1	0.20841	1	0.949862	0.0305013	682	398	656	854	626	674	614	442	1054	152	228
SL2.40ch03_22092	AGTGTGTCTCTGAGGCTTCGGGCA	Solyc12g089160.1.1	NA	Receptor like kinase%2C RLK	genome/transcriptome	0	0.369403	4.84733	0	1.50443	3.50239	-3.71392	-inf'	-inf'	-1.21913	-inf'	-inf'	-0.468851	2.02595	nan	0.0639494	0.081262	1	0.341285	0.375322	0.81284	0.832977	0.527396	nan	0.290604	0.312323	1	0.681649	1	1	1	0.949862	nan	0	0	0	2	0	0	8	0	10	0	0
SL2.40ch03_26279	AGACGTCATGTAGGATACAAAATT	Solyc01g110700.2.1	NA	Unknown Protein (AHRD V1)	genome/transcriptome	11.8666	7.52643	7.80728	5.85433	5.73593	18.1613	-0.052854	0.604017	0.656871	-1.66277	-1.63329	0.0294755	1.21797	-0.391938	-1.01933	0.818256	0.480905	0.545005	0.0485194	0.36624	1	0.137262	0.628745	0.578181	0.91277	0.811595	1	0.324311	1	1	1	0.949862	1	10	4	10	8	35	3	16	6	4	0	7
SL2.40ch03_26279	AGACGTCATGTAGGATACAAAATT	Solyc04g050190.2.1	NA	Transcriptional activator TenA family (AHRD V1 *-*- D2SGM4_GEOOG)%3B contains Interpro domain(s) IPR004305 TENA/THI-4 protein/Coenzyme PQQ biosynthesis protein C	genome/transcriptome	122.024	155.641	79.2532	87.6798	125.336	80.641	0.973683	0.622621	-0.351061	0.636214	0.120732	-0.515482	0.0250435	-0.312426	-0.476846	0.00370643	0.0349722	0.278019	0.0926566	0.724578	0.374936	0.903812	0.562159	0.183938	0.0297803	0.15401	0.889907	0.435017	1	1	1	0.949862	1	96	56	88	304	368	150	92	88	104	26	26
SL2.40ch03_26279	AGACGTCATGTAGGATACAAAATT	Solyc01g111180.2.1	NA	Unknown Protein (AHRD V1)	genome/transcriptome	2.28119	0.369403	0.639659	0	1.22373	1.80441	-0.792108	1.83441	2.62652	-0.560245	-inf'	-inf'	1.49615	1.72802	-inf'	1	0.5083	0.350147	0.734749	0.653634	0.909364	0.543649	0.702538	0.492176	1	0.834153	0.9781	0.849882	1	1	1	0.965432	1	2	2	0	2	0	0	2	0	0	0	0
SL2.40ch03_26279	AGACGTCATGTAGGATACAAAATT	Solyc01g065700.2.1	NA	Integrin-linked kinase-associated serine/threonine phosphatase 2C (AHRD V1 **** ILKAP_BOVIN)%3B contains Interpro domain(s) IPR015655 Protein phosphatase 2C	genome/transcriptome	0	0.975411	0	0	0.356693	0.440111	inf	nan	-inf'	-0.303184	-inf'	-inf'	inf	-1.45133	nan	0.335694	nan	0.54918	1	1	1	0.661272	0.747709	nan	0.595539	nan	1	1	1	1	1	0.994728	nan	0	0	0	2	0	2	0	0	0	0	0
SL2.40ch03_379	TGTGGGCGACTATTTATATATGTC	Solyc10g007180.2.1	NA	DAG protein (AHRD V1 *--- B6TDH1_MAIZE)%3B contains Interpro domain(s) IPR015500 Peptidase S8%2C subtilisin-related	genome/transcriptome	116.682	300.536	570.419	65.049	374.129	580.365	-0.924482	-2.28944	-1.36496	-0.633424	-3.15736	-2.52394	0.0249376	0.315996	-0.842985	0.00872898	2.50725e-17	6.81011e-06	0.212842	7.31963e-06	0.000470232	0.962382	0.473447	0.0387351	0.0620873	6.45512e-16	0.000176192	0.562714	0.000127676	0.0122975	1	0.949862	0.771811	70	52	110	562	894	216	586	614	880	12	20
SL2.40ch03_4203	CAAGGGCACGTGTCGTTGGCTA	Solyc06g071270.2.1	NA	CCR4-NOT transcription complex subunit 4 (AHRD V1 *--- Q498M7_RAT)%3B contains Interpro domain(s) IPR001841 Zinc finger%2C RING-type	genome/transcriptome	102.416	87.0757	116.514	83.5813	103.205	101.029	-0.420158	-0.186056	0.234102	0.0307477	-0.273513	-0.304261	-0.205735	0.245171	-0.293192	0.321875	0.516281	0.583449	1	0.589642	0.595391	0.618813	0.701404	0.448067	0.579669	0.839449	1	1	1	1	1	0.964499	1	68	56	74	146	236	84	138	124	156	30	28
SL2.40ch03_4203	CAAGGGCACGTGTCGTTGGCTA	Solyc03g097680.2.1	NA	Pyruvate dehydrogenase E1 component subunit beta (AHRD V1 **-* B6T6H3_MAIZE)%3B contains Interpro domain(s) IPR005475 Transketolase%2C central region	genome/transcriptome	2051.63	1438.91	303.734	1589.08	1194.01	295.931	2.24409	2.75589	0.511797	2.01248	2.42486	0.412377	-0.0375472	-0.269159	-0.368579	5.3167e-16	5.48243e-34	0.0131779	9.96923e-08	2.64257e-08	0.297841	0.989812	0.582231	0.0735755	3.40271e-14	2.9051e-32	0.127324	6.98202e-06	6.9364e-07	1	1	0.949862	1	1422	1044	1534	2740	2568	1834	364	330	392	484	686
SL2.40ch03_6847	AGAATAATTTAGTTTGACTTGACA	Solyc01g080400.2.1	NA	Integrin-linked kinase-associated serine/threonine phosphatase 2C (AHRD V1 **** ILKAP_RAT)%3B contains Interpro domain(s) IPR015655 Protein phosphatase 2C	genome/transcriptome	513.252	69.7278	166.443	494.658	86.7538	163.066	-1.25523	1.62463	2.87986	-0.910459	1.60098	2.51143	-0.029575	0.315193	-0.0532341	0.000131333	6.86048e-10	1.30375e-17	0.0235904	0.000251511	1.01873e-06	0.863229	0.46536	0.944614	0.00156488	1.03316e-08	2.46994e-15	0.204114	0.00311795	6.33709e-05	1	0.949862	1	362	298	322	128	124	92	146	230	226	162	232
SL2.40ch03_6847	AGAATAATTTAGTTTGACTTGACA	Solyc10g009430.2.1	NA	Diacylglycerol O-acyltransferase (AHRD V1 ***- Q124V7_POLSJ)%3B contains Interpro domain(s) IPR009721 Protein of unknown function DUF1298	genome/transcriptome	163.889	112.131	403.741	172.045	61.0103	247.973	-1.84825	-1.30071	0.547532	-2.02306	-0.527393	1.49566	-0.703249	-0.878061	0.0700717	1.67924e-06	1.58862e-07	0.0696615	0.000105667	0.204502	0.0108098	0.17653	0.0311232	0.924536	2.93646e-05	1.87446e-06	0.445567	0.00270994	0.801982	0.147962	1	0.949862	1	116	78	128	242	290	82	421	574	434	70	68
SL2.40ch03_6847	AGAATAATTTAGTTTGACTTGACA	Solyc12g027740.1.1	NA	Arginine/serine-rich coiled coil protein 1 (AHRD V1 ***- B6TT29_MAIZE)	genome/transcriptome	31.3099	22.1822	69.4331	37.8123	26.6415	51.3564	-1.64622	-1.149	0.497215	-0.946868	-0.44169	0.505177	-0.435079	0.264271	0.272233	0.00026363	0.00433652	0.3541	0.10074	0.636482	0.440197	0.293198	0.608242	0.489767	0.00291463	0.0246904	0.98201	0.435017	1	1	1	0.949862	1	22	18	20	36	48	28	74	82	94	6	24
SL2.40ch03_6847	AGAATAATTTAGTTTGACTTGACA	Solyc02g089410.2.1	NA	RING finger protein 13 (AHRD V1 *-*- RNF13_CHICK)%3B contains Interpro domain(s) IPR018957 Zinc finger%2C C3HC4 RING-type	genome/transcriptome	176.182	64.1227	40.4892	197.453	59.1233	41.3219	0.6633	2.12146	1.45816	0.51682	2.25653	1.73971	0.0293717	-0.117108	0.164438	0.0998538	3.22979e-08	0.00103425	0.21304	9.17051e-06	0.00459641	0.968858	0.871136	0.616401	0.381493	4.1016e-07	0.0153906	0.562714	0.00015722	0.0762882	1	1	1	128	112	92	108	144	76	28	54	68	64	94
SL2.40ch03_9542	ATTACCTCCGAACTTATTTTATAA	Solyc05g012450.2.1	NA	Dehydration-responsive family protein (AHRD V1 ***- D7LDR4_ARALY)%3B contains Interpro domain(s) IPR004159 Protein of unknown function DUF248%2C methyltransferase putative	genome/transcriptome	345.47	254.966	52.686	299.878	209.123	56.9817	2.27481	2.71307	0.438257	1.87578	2.39581	0.520024	0.113078	-0.28595	-0.204184	4.55967e-12	4.0856e-21	0.0773365	2.18571e-06	2.02907e-07	0.280141	0.715404	0.674061	0.421985	1.84271e-10	1.28557e-19	0.478832	0.000102721	4.62516e-06	1	1	0.953112	1	268	150	266	514	512	280	52	60	80	80	140
SL2.40ch03_9542	ATTACCTCCGAACTTATTTTATAA	Solyc09g008260.2.1	NA	Unknown Protein (AHRD V1)	genome/transcriptome	36.9946	87.8742	67.769	32.2468	102.064	63.5647	0.374815	-0.873311	-1.24813	0.683171	-0.979069	-1.66224	-0.0923986	0.215957	-0.198157	0.285494	0.0210297	0.00126983	0.114462	0.157977	0.0192389	0.794675	0.722028	0.754484	0.574382	0.0995261	0.0183751	0.440222	0.684579	0.227772	1	0.978765	1	32	14	28	156	266	66	66	68	116	8	8
SL2.40ch03_9542	ATTACCTCCGAACTTATTTTATAA	Solyc06g060580.1.1	NA	RAG1-activating protein 1 homolog (AHRD V1 **-- R1AP1_DROPS)%3B contains Interpro domain(s) IPR018179 RAG1-activating protein 1 homologue	genome/transcriptome	5.08228	27.1657	22.6306	6.38904	18.7672	33.4651	0.263514	-2.15473	-2.41824	-0.834444	-2.38898	-1.55454	0.564384	-0.533573	0.330125	0.568518	0.0013462	0.000413438	0.297471	0.0694451	0.244514	0.289537	0.443982	0.725631	0.784946	0.00863763	0.00692847	0.678354	0.365591	1	1	0.949862	1	6	2	2	44	76	26	16	36	30	2	0
SL2.40ch03_9694	CTACTCTTTGCTATACTGAAG	Solyc07g008850.2.1	NA	UDP-3-O- (AHRD V1 ***- B9SJ32_RICCO)%3B contains Interpro domain(s) IPR004463 UDP-3-O-acyl N-acetylglucosamine deacetylase	genome/transcriptome	37.905	55.1433	31.6481	48.4887	67.1843	23.3288	0.801068	0.260269	-0.540799	1.52601	1.05554	-0.470476	-0.440009	0.284938	0.35526	0.0739684	0.526784	0.495067	0.0023522	0.115048	0.440067	0.366887	0.41968	0.718851	0.310386	0.848213	1	0.0345817	0.538006	1	1	0.949862	1	20	12	46	90	122	68	34	30	52	20	14
SL2.40ch03_9932	AGGCGTTGTCTGAGGCTAACT	Solyc09g020000.2.1	NA	F21O3.28 protein (Fragment) (AHRD V1 *-*- Q9SRQ9_ARATH)%3B contains Interpro domain(s) IPR014778 Myb%2C DNA-binding	genome/transcriptome	121.93	119.077	467.642	91.0173	123.886	569.419	-1.97351	-1.93935	0.0341634	-2.20048	-2.64528	-0.444796	0.284085	0.0571135	-0.421846	5.98609e-09	1.83117e-17	1	1.41828e-06	6.03909e-10	0.368815	0.433067	0.801078	0.210734	1.57862e-07	4.75402e-16	1	7.08811e-05	1.98714e-08	1	1	1	1	82	70	82	210	262	138	426	585	692	28	36
SL2.40ch04_11762	TGGCATTCTGTCCACCTCCT	Solyc10g045620.1.1	NA	Os12g0283800 protein (Fragment) (AHRD V1 ***- Q0INW6_ORYSJ)	genome/transcriptome	10.401	18.121	19.9405	9.23489	22.0784	26.0246	-0.138043	-0.938978	-0.800935	-0.237244	-1.49471	-1.25747	0.384172	0.284971	-0.17156	1	0.284097	0.365225	0.837308	0.11495	0.223874	0.484109	0.778681	0.775869	1	0.682411	0.995215	0.936568	0.537683	0.975776	1	1	1	6	2	14	34	60	10	16	30	26	4	6
SL2.40ch04_11762	TGGCATTCTGTCCACCTCCT	Solyc01g108890.2.1	NA	Potential GTPase activation protein (AHRD V1 *-*- A8INH1_CHLRE)	genome/transcriptome	393.65	344.575	175.025	389.665	313.635	150.452	0.977257	1.16935	0.192097	1.05978	1.37293	0.31315	-0.218259	-0.135732	-0.0146793	0.00209886	2.34831e-06	0.445334	0.0107637	0.00152988	0.438577	0.488362	0.751884	1	0.0181702	2.39913e-05	1	0.115583	0.0151519	1	1	0.996383	1	232	214	318	584	638	472	188	178	272	122	162
SL2.40ch04_11762	TGGCATTCTGTCCACCTCCT	Solyc01g066880.2.1	NA	Copper chaperone (AHRD V1 *--- B6TJ24_MAIZE)%3B contains Interpro domain(s) IPR006121 Heavy metal transport/detoxification protein	genome/transcriptome	2.28119	3.70353	45.6633	1.67267	8.97668	37.4275	-3.62406	-4.32317	-0.699115	-2.05985	-4.48388	-2.42403	-0.286935	1.27728	-0.447639	1.3501e-05	1.79575e-08	0.500299	0.0275951	0.0394365	0.275341	0.651435	0.161525	1	0.000198302	2.34765e-07	1	0.224773	0.233285	1	1	0.949862	1	2	2	0	12	6	2	56	18	98	0	2
SL2.40ch04_11762	TGGCATTCTGTCCACCTCCT	Solyc01g086960.2.1	NA	Zinc finger A20 and AN1 domain-containing stress-associated protein 6 (AHRD V1 *-*- C1BNQ4_9MAXI)%3B contains Interpro domain(s) IPR000058 Zinc finger%2C AN1-type	genome/transcriptome	1621.94	378.96	737.824	1751.81	340.363	968.673	-0.961232	1.13637	2.0976	-1.50893	0.854761	2.3637	0.392734	-0.154969	0.111126	0.00174148	1.16189e-05	3.17926e-10	0.00015375	0.0830243	1.04354e-07	0.178867	0.693046	0.688923	0.0154443	0.000107419	1.73737e-08	0.00369835	0.420499	8.5291e-06	1	0.958278	1	1336	828	980	682	720	486	946	670	1036	556	870
SL2.40ch04_11762	TGGCATTCTGTCCACCTCCT	Solyc05g015520.2.1	NA	F-box family protein (AHRD V1 ***- B8Y9B5_PONTR)%3B contains Interpro domain(s) IPR015915 Kelch-type beta propeller	genome/transcriptome	90.4665	105.865	111.071	104.287	122.837	132.312	-0.0692503	-0.296022	-0.226771	-0.107199	-0.343381	-0.236182	0.252463	0.214514	0.205104	0.826184	0.267728	0.428682	0.83834	0.501116	0.6832	0.458095	0.539084	0.458429	0.919824	0.660147	1	0.937347	1	1	1	0.949862	1	68	50	56	184	246	118	126	100	180	32	40
SL2.40ch04_11762	TGGCATTCTGTCCACCTCCT	Solyc06g065020.2.1	NA	Peptide transporter (AHRD V1 **-* A6YJX5_9MAGN)%3B contains Interpro domain(s) IPR000109 TGF-beta receptor%2C type I/II extracellular region	genome/transcriptome	654.636	248.348	235.238	715.034	205.346	200.326	0.0782372	1.47657	1.39833	0.0357061	1.83566	1.79996	-0.231773	-0.274304	0.127319	1	6.12269e-09	2.87992e-07	0.710593	3.46064e-05	0.000421552	0.407148	0.778132	0.514886	1	8.39172e-08	9.80584e-06	0.829954	0.000525628	0.0112134	1	1	1	468	372	416	502	416	312	266	192	408	254	342
SL2.40ch04_11762	TGGCATTCTGTCCACCTCCT	Solyc11g013170.1.1	NA	Aminotransferase (AHRD V1 ***- Q67UZ0_ORYSJ)%3B contains Interpro domain(s) IPR004839 Aminotransferase%2C class I and II	genome/transcriptome	128.041	228.672	662.404	68.9803	188.678	502.441	-1.53443	-2.37111	-0.836681	-1.41303	-2.8647	-1.45167	-0.398755	-0.277353	-0.892343	4.47148e-05	6.54002e-26	0.000612948	0.000273766	2.41531e-11	0.00219111	0.302004	0.278869	0.00562825	0.000591909	2.59003e-24	0.00976404	0.00596742	9.45029e-10	0.0424068	1	0.949862	0.214191	98	69	80	352	644	228	870	751	708	20	24
SL2.40ch04_11762	TGGCATTCTGTCCACCTCCT	Solyc07g005550.2.1	NA	Unknown Protein (AHRD V1)	genome/transcriptome	37.432	103.077	141.491	40.1811	126.515	172.28	-0.456986	-1.91836	-1.46138	-0.445446	-2.10017	-1.65472	0.284051	0.295591	0.102246	0.248263	1.5823e-09	2.27703e-05	0.350533	2.35657e-05	0.00166683	0.41742	0.573361	0.930593	0.574382	2.29413e-08	0.000523837	0.681649	0.000371243	0.0340431	1	0.949862	1	32	16	26	190	302	78	128	162	230	18	10
SL2.40ch04_11762	TGGCATTCTGTCCACCTCCT	Solyc07g005960.2.1	NA	Serine carboxypeptidase K10B2.2 (AHRD V1 **** B6TM29_MAIZE)%3B contains Interpro domain(s) IPR001563 Peptidase S10%2C serine carboxypeptidase	genome/transcriptome	268.941	191.153	131.059	230.032	141.034	111.106	0.544506	1.03707	0.492562	0.344106	1.04989	0.705788	-0.238282	-0.438681	-0.225455	0.115398	0.000121249	0.0806194	0.390058	0.0234764	0.172359	0.527488	0.457422	0.448099	0.41695	0.000948338	0.491917	0.681649	0.15321	0.87779	1	0.949862	1	196	136	192	352	372	236	144	128	206	76	82
SL2.40ch04_13196	ATGTCGAGTCGGTGGATAAGATTA	Solyc12g087980.1.1	NA	Hydroxycinnamoyl CoA quinate transferase 2 (AHRD V1 **-- D8L7F0_CYNSC)%3B contains Interpro domain(s) IPR003480 Transferase	genome/transcriptome	0.957312	5.50296	47.899	3.09953	4.41068	22.6321	-3.12172	-5.64486	-2.52315	-2.3593	-2.86825	-0.508953	-1.08162	-0.319205	1.69499	1.00035e-06	0.00162684	0.152717	0.00958127	0.019602	0.930139	0.105768	0.902994	0.544228	1.82055e-05	0.0102338	0.668428	0.105633	0.132115	1	1	1	1	2	0	0	12	10	6	38	28	120	0	2
SL2.40ch04_13196	ATGTCGAGTCGGTGGATAAGATTA	Solyc08g005720.2.1	NA	Ent-kaurene synthase-like protein 1 (AHRD V1 **** Q673F9_HORVD)%3B contains Interpro domain(s) IPR005630 Terpene synthase%2C metal-binding domain	genome/transcriptome	5.01142	9.93189	12.3645	3.09953	11.0672	13.7876	-0.316068	-1.30292	-0.986848	-0.317082	-2.15325	-1.83617	0.157164	0.15615	-0.69317	0.828289	0.135166	0.355993	0.652584	0.145293	0.250913	0.74243	0.963968	0.78484	0.921681	0.462292	0.984814	0.791377	0.642628	1	1	1	1	4	2	4	33	22	2	8	20	17	0	2
SL2.40ch04_15520	TGTAGAACTTGGACACATCCTATG	Solyc01g104040.2.1	NA	UDP-glucose glycoprotein glucosyltransferase (AHRD V1 **** D7KYS8_ARALY)%3B contains Interpro domain(s) IPR009448 UDP-glucose:Glycoprotein Glucosyltransferase	genome/transcriptome	225.882	269.297	328.22	205.094	260.528	363.858	-0.285463	-0.539095	-0.253632	-0.481942	-0.827089	-0.345147	0.148713	-0.0477651	-0.139281	0.332669	0.0227261	0.37697	0.381358	0.0545362	0.441577	0.711526	0.896942	0.582166	0.59311	0.106287	1	0.681649	0.302022	1	1	1	1	154	104	188	508	580	298	314	374	512	60	86
SL2.40ch04_17581	TCACTTATTTTGAAATGGAGGGAA	Solyc01g110700.2.1	NA	Unknown Protein (AHRD V1)	genome/transcriptome	11.8666	7.52643	7.80728	5.85433	5.73593	18.1613	-0.052854	0.604017	0.656871	-1.66277	-1.63329	0.0294755	1.21797	-0.391938	-1.01933	0.818256	0.480905	0.545005	0.0485194	0.36624	1	0.137262	0.628745	0.578181	0.91277	0.811595	1	0.324311	1	1	1	0.949862	1	10	4	10	8	35	3	16	6	4	0	7
SL2.40ch04_17581	TCACTTATTTTGAAATGGAGGGAA	Solyc02g071870.2.1	NA	Receptor like kinase%2C RLK	genome/transcriptome	1.91462	6.65917	19.8573	0	5.45748	18.587	-1.57626	-3.37454	-1.79828	-1.76799	-inf'	-inf'	-0.0953769	-0.287106	-inf'	0.0383984	0.0508233	0.236668	0.0783593	0.00112998	0.0661725	0.942905	0.790772	0.403071	0.210044	0.211687	0.815929	0.412636	0.0116558	0.524065	1	1	1	4	0	0	12	22	4	26	22	22	0	0
SL2.40ch04_17581	TCACTTATTTTGAAATGGAGGGAA	Solyc03g083010.2.1	NA	Hydrolase alpha/beta fold family protein (AHRD V1 ***- D7MSC9_ARALY)%3B contains Interpro domain(s) IPR000073 Alpha/beta hydrolase fold-1	genome/transcriptome	298.739	171.143	158.155	275.208	127.851	162.55	0.113862	0.917548	0.803686	-0.346425	0.75964	1.10606	0.0395453	-0.420741	-0.118362	0.656071	0.00114821	0.00881804	0.304674	0.0946812	0.0253655	0.744082	0.281757	0.785892	0.826618	0.00748024	0.0923934	0.681649	0.467337	0.279008	1	0.949862	1	202	174	196	290	388	200	170	224	164	86	120
SL2.40ch04_18604	AATGTGTTTCTGAGATTTCGGGCA	Solyc08g066350.1.1	NA	Histidine phosphotransfer protein (AHRD V1 **** B9HE19_POPTR)%3B contains Interpro domain(s) IPR008207 Signal transduction histidine kinase%2C phosphotransfer (Hpt) region	genome/transcriptome	0	2.16883	27.0742	0	5.3276	43.3686	-3.64193	-inf'	-inf'	-3.02509	-inf'	-inf'	0.679733	1.29657	nan	5.65892e-08	7.48574e-09	0.12095	0.00267148	4.16604e-06	0.104717	0.299076	0.161515	nan	1.27249e-06	1.01531e-07	0.622725	0.0382991	7.62196e-05	0.683834	1	0.949862	nan	0	0	0	2	4	4	16	34	52	0	0
SL2.40ch04_19573	TTGATCAAGTTGTGATGAAGATGA	Solyc05g012520.2.1	NA	Synaptosomal-associated protein 30 (AHRD V1 ***- D7KQK9_ARALY)%3B contains Interpro domain(s) IPR000727 Target SNARE coiled-coil region	genome/transcriptome	7861.2	246.28	69.1324	8520.7	103.93	37.5698	1.83286	6.82924	4.99638	1.46797	7.82525	6.35728	-0.879788	-1.24468	0.116223	9.08237e-06	2.99346e-66	8.32731e-19	0.00100131	2.13582e-38	5.29293e-16	0.0458102	0.113378	0.535731	0.000138282	4.34105e-64	1.96642e-16	0.0172278	1.32043e-35	2.11579e-13	1	0.949862	1	5886	4316	4934	182	140	634	82	94	66	3254	4324
SL2.40ch04_20039	GTTAACGATCTTGGGTTAGCAGAA	Solyc12g088270.1.1	NA	Serine carboxypeptidase 1 (AHRD V1 ***- B6TC80_MAIZE)%3B contains Interpro domain(s) IPR001563 Peptidase S10%2C serine carboxypeptidase	genome/transcriptome	0	0	0	1.42687	2.59944	0	nan	nan	nan	inf	inf	-0.865354	nan	inf	inf	nan	nan	nan	0.188151	0.353688	1	nan	0.135509	0.497849	nan	nan	nan	0.519745	1	1	nan	0.949862	1	0	0	0	0	0	0	0	0	0	0	0
SL2.40ch04_2050	ATGAGAAGGGTATAAGAATGAAATGGCATAG	Solyc02g067930.2.1	NA	Glycerol-3-phosphate dehydrogenase (AHRD V1 **** B4FZV9_MAIZE)%3B contains Interpro domain(s) IPR017751 NAD-dependent glycerol-3-phosphate dehydrogenase%2C eukaryotic	genome/transcriptome	1154.99	489.171	221.039	873.674	282.783	204.466	1.14604	2.3855	1.23947	0.467834	2.09523	1.6274	-0.11244	-0.790642	-0.402712	0.000154852	2.04367e-24	3.8487e-07	0.365899	8.89843e-05	0.000350815	0.751151	0.0570835	0.0502185	0.00181018	7.54864e-23	1.28242e-05	0.681649	0.00123557	0.00964558	1	0.949862	0.883828	782	558	928	866	748	724	244	256	294	318	364
SL2.40ch04_22039	GAATCTTGATGATGCTGCAGC	Solyc03g044300.2.1	NA	AP2-like ethylene-responsive transcription factor At1g16060 (AHRD V1 *-*- AP2L1_ARATH)%3B contains Interpro domain(s) IPR001471 Pathogenesis-related transcriptional factor and ERF%2C DNA-binding	genome/transcriptome	95.3129	10.0119	36.8817	63.7884	10.0173	36.0041	-1.88119	1.36977	3.25096	-1.84566	0.825135	2.6708	-0.0347446	0.000780497	-0.579377	0.000493369	0.0171315	1.02805e-09	0.00334031	0.209437	0.000683328	0.74896	0.854872	0.242459	0.00508686	0.0831091	5.20213e-08	0.0457229	0.813484	0.0166614	1	1	1	68	60	52	22	24	8	32	22	88	20	34
SL2.40ch04_22039	GAATCTTGATGATGCTGCAGC	Solyc02g093150.2.1	NA	AP2-like ethylene-responsive transcription factor At1g16060 (AHRD V1 *-*- AP2L1_ARATH)%3B contains Interpro domain(s) IPR001471 Pathogenesis-related transcriptional factor and ERF%2C DNA-binding	genome/transcriptome	8.99468	7.85259	51.3507	9.67067	6.68121	37.3975	-2.70914	-2.51324	0.195905	-2.48476	-1.95125	0.533506	-0.457444	-0.233058	0.104544	1.96025e-06	1.22137e-05	0.874751	0.000791972	0.0494628	0.877521	0.342661	0.737912	1	3.38114e-05	0.000112493	1	0.0142436	0.279347	1	1	0.989685	1	4	4	10	12	26	6	60	36	94	6	4
SL2.40ch04_22039	GAATCTTGATGATGCTGCAGC	Solyc10g084340.1.1	NA	AP2-like ethylene-responsive transcription factor At1g16060 (AHRD V1 *--- AP2L1_ARATH)%3B contains Interpro domain(s) IPR001471 Pathogenesis-related transcriptional factor and ERF%2C DNA-binding	genome/transcriptome	0	0.606008	12.5078	0	0.94303	11.5417	-4.36734	-inf'	-inf'	-3.61341	-inf'	-inf'	-0.115964	0.637965	nan	0.0184749	0.000504565	0.909451	0.0589711	0.0318337	1	0.83978	1	nan	0.115652	0.00353182	1	0.35004	0.19671	1	1	1	nan	0	0	0	0	0	2	10	16	20	0	0
SL2.40ch04_22039	GAATCTTGATGATGCTGCAGC	Solyc04g049800.2.1	NA	AP2-like ethylene-responsive transcription factor At1g79700 (AHRD V1 *--- AP2L3_ARATH)%3B contains Interpro domain(s) IPR001471 Pathogenesis-related transcriptional factor and ERF%2C DNA-binding	genome/transcriptome	18.4976	7.15098	5.43645	9.42487	5.07135	5.57469	0.395477	1.7666	1.37113	-0.136521	0.757581	0.894102	0.0362279	-0.495771	-0.972796	0.926712	0.139097	0.0721477	0.929906	0.586207	0.745797	0.790416	0.77074	0.281147	1	0.47249	0.456844	1	1	1	1	1	1	10	10	16	8	18	10	0	6	16	6	2
SL2.40ch04_22039	GAATCTTGATGATGCTGCAGC	Solyc09g007260.2.1	NA	AP2-like ethylene-responsive transcription factor At1g79700 (AHRD V1 *--- AP2L3_ARATH)%3B contains Interpro domain(s) IPR001471 Pathogenesis-related transcriptional factor and ERF%2C DNA-binding	genome/transcriptome	6.03959	3.18273	160.515	0	6.60238	117.139	-5.65629	-4.73211	0.924184	-4.14909	-inf'	-inf'	-0.454486	1.05272	-inf'	9.34861e-24	2.27072e-09	0.324859	5.57523e-08	2.04356e-13	0.0305434	0.318055	0.34016	0.0218543	1.28379e-21	3.24599e-08	0.954763	4.17064e-06	9.86022e-12	0.317796	1	0.949862	0.55004	8	2	2	6	10	2	170	184	226	0	0
SL2.40ch04_22039	GAATCTTGATGATGCTGCAGC	Solyc02g064960.2.1	NA	AP2-like ethylene-responsive transcription factor At1g16060 (AHRD V1 *-*- AP2L1_ARATH)%3B contains Interpro domain(s) IPR001471 Pathogenesis-related transcriptional factor and ERF%2C DNA-binding	genome/transcriptome	1.32388	0	73.3333	0	8.15669	58.2627	-inf'	-5.79163	inf	-2.83652	-inf'	-inf'	-0.331898	inf	-inf'	4.88741e-23	0.000101797	0.120082	0.0093516	2.0787e-08	0.0273384	0.404379	1.2236e-06	0.674889	6.24278e-21	0.000807158	0.622725	0.10367	5.54434e-07	0.294071	1	0.000232749	1	0	2	0	0	0	0	76	76	116	0	0
SL2.40ch04_22039	GAATCTTGATGATGCTGCAGC	Solyc06g075510.2.1	NA	AP2-like ethylene-responsive transcription factor At1g16060 (AHRD V1 *--- AP2L1_ARATH)%3B contains Interpro domain(s) IPR001471 Pathogenesis-related transcriptional factor and ERF%2C DNA-binding	genome/transcriptome	5.15313	11.1681	71.0257	9.79019	17.3376	61.6518	-2.66896	-3.78482	-1.11587	-1.83024	-2.65473	-0.824494	-0.204198	0.634517	0.925889	3.05894e-06	0.000204145	0.234175	0.00867187	0.0860574	0.718342	0.620703	0.469564	0.528738	5.10069e-05	0.00153394	0.811373	0.0975661	0.432634	1	1	0.949862	1	8	2	0	22	36	6	72	88	96	0	10
SL2.40ch04_22039	GAATCTTGATGATGCTGCAGC	Solyc11g072600.1.1	NA	AP2-like ethylene-responsive transcription factor At1g79700 (AHRD V1 *--- AP2L3_ARATH)%3B contains Interpro domain(s) IPR001471 Pathogenesis-related transcriptional factor and ERF%2C DNA-binding	genome/transcriptome	2.73023	3.84584	12.9363	4.7722	6.65344	16.0453	-1.75006	-2.24433	-0.494275	-1.26998	-1.74943	-0.479446	0.310727	0.790801	0.80563	0.0251446	0.0423039	0.824683	0.119316	0.206715	0.976445	0.814923	0.523803	0.653243	0.148718	0.181285	1	0.44102	0.806048	1	1	0.949862	1	2	0	4	8	12	2	12	6	32	0	4
SL2.40ch04_384	TTCTGACTGTTGGAAGTGACTGTT	Solyc04g025160.2.1	NA	Arsenite ATPase transporter (Eurofung) (AHRD V1 **** C8VJ74_EMENI)%3B contains Interpro domain(s) IPR003348 ATPase%2C anion-transporting	genome/transcriptome	3.71716	7.85129	26.9452	0	2.90792	19.5921	-1.77903	-2.85776	-1.07873	-2.75222	-inf'	-inf'	-0.459752	-1.43294	-inf'	0.0029232	0.00343133	0.418417	0.0283148	0.00068178	0.27161	0.394056	0.355551	0.137919	0.0242771	0.0200007	1	0.229087	0.00750008	1	1	0.949862	1	5	2	0	10	12	14	32	24	42	0	0
SL2.40ch04_384	TTCTGACTGTTGGAAGTGACTGTT	Solyc07g056240.2.1	NA	Unknown Protein (AHRD V1)	genome/transcriptome	824.927	19.7755	46.7393	975.202	20.9788	28.8744	-1.24092	4.14156	5.38248	-0.460854	5.07784	5.53869	-0.694848	0.0852196	0.241435	0.0016259	5.64849e-17	5.86764e-29	0.45858	9.58636e-08	2.09032e-19	0.178596	0.604718	0.538456	0.0145407	1.42168e-15	7.88354e-26	0.68895	2.30432e-06	1.34071e-16	1	0.949862	1	702	448	434	34	30	30	46	34	96	402	516
SL2.40ch04_5858	CTTGTTGTGTAACCATTAGAAGAA	Solyc10g045540.1.1	NA	Serine/threonine-protein phosphatase (Fragment) (AHRD V1 *--- O42205_XENLA)%3B contains Interpro domain(s) IPR011990 Tetratricopeptide-like helical	genome/transcriptome	38.0827	84.8615	157.454	168.233	164.653	189.684	-0.891748	-2.04772	-1.15598	-0.204164	-0.173133	0.0310314	0.268666	0.956249	2.14326	0.0150401	2.34557e-12	0.000268347	0.696739	0.850749	0.837984	0.50741	0.0424333	1.82636e-12	0.0976354	4.34224e-11	0.00473537	0.82094	1	1	1	0.949862	4.15672e-10	26	24	22	154	248	66	154	160	266	50	46
SL2.40ch04_8060	TCGATCTGATTAAGGGTGAAGCA	Solyc05g009360.2.1	NA	Unknown Protein (AHRD V1)	genome/transcriptome	42.0775	31.9588	92.3061	46.7055	48.0552	84.8218	-1.53021	-1.13338	0.396836	-0.819742	-0.860843	-0.041101	-0.121991	0.588478	0.150541	0.0025248	0.00423819	0.424858	0.0652408	0.364512	0.74031	0.881063	0.383646	0.612551	0.0213443	0.0242067	1	0.371653	1	1	1	0.949862	1	26	22	34	62	86	26	146	66	114	10	4
SL2.40ch04_8060	TCGATCTGATTAAGGGTGAAGCA	Solyc00g007010.2.1	NA	Phosphatidylinositol phosphate (PtdInsP) phosphatase involved in hydrolysis of PtdIns (AHRD V1 **** D6VWZ1_YEAST)%3B contains Interpro domain(s) IPR002013 Synaptojanin%2C N-terminal	genome/transcriptome	2471.27	1442.93	150.217	1688.97	710.645	138.037	3.26388	4.04013	0.776249	2.36407	3.61301	1.24894	-0.121986	-1.0218	-0.549108	4.22323e-30	5.58003e-59	0.000195439	2.29523e-09	3.58485e-15	0.00258033	0.823503	0.00802622	0.00613113	1.02953e-27	6.41092e-57	0.00358408	2.37786e-07	2.04655e-13	0.048379	1	0.447376	0.227964	1720	1204	1920	2756	2208	2012	174	182	178	578	646
SL2.40ch04_8060	TCGATCTGATTAAGGGTGAAGCA	Solyc02g005480.2.1	NA	Zinc finger family protein (AHRD V1 *-*- D7LAT4_ARALY)	genome/transcriptome	1.32388	3.03133	6.06783	1.42687	3.6213	3.33017	-1.00123	-2.19641	-1.19518	0.120914	-1.22275	-1.34366	-0.865585	0.256556	0.108078	0.483266	0.238403	0.513665	0.752487	0.919414	0.795721	0.397759	0.899665	1	0.736237	0.624783	1	0.865332	1	1	1	1	1	0	2	0	2	14	2	4	10	8	0	0
SL2.40ch05_10066	TTAGTTAATGTGTGTCTCTGAAATT	Solyc01g110700.2.1	NA	Unknown Protein (AHRD V1)	genome/transcriptome	11.8666	7.52643	7.80728	5.85433	5.73593	18.1613	-0.052854	0.604017	0.656871	-1.66277	-1.63329	0.0294755	1.21797	-0.391938	-1.01933	0.818256	0.480905	0.545005	0.0485194	0.36624	1	0.137262	0.628745	0.578181	0.91277	0.811595	1	0.324311	1	1	1	0.949862	1	10	4	10	8	35	3	16	6	4	0	7
SL2.40ch05_10066	TTAGTTAATGTGTGTCTCTGAAATT	Solyc05g047570.2.1	NA	Receptor like kinase%2C RLK	genome/transcriptome	8425.24	481.206	59.0238	8491.47	194.407	44.8245	3.02729	7.15728	4.12999	2.11672	7.56558	5.44886	-0.39701	-1.30757	0.011296	2.0668e-22	6.67115e-113	2.96289e-18	1.39019e-05	1.42693e-36	4.35384e-08	0.26113	0.15427	1	2.48136e-20	7.15158e-110	6.229e-16	0.000495059	6.69797e-34	3.97906e-06	1	0.949862	1	6068	4770	5332	678	402	980	64	70	78	3120	4330
SL2.40ch05_10066	TTAGTTAATGTGTGTCTCTGAAATT	Solyc01g111180.2.1	NA	Unknown Protein (AHRD V1)	genome/transcriptome	2.28119	0.369403	0.639659	0	1.22373	1.80441	-0.792108	1.83441	2.62652	-0.560245	-inf'	-inf'	1.49615	1.72802	-inf'	1	0.5083	0.350147	0.734749	0.653634	0.909364	0.543649	0.702538	0.492176	1	0.834153	0.9781	0.849882	1	1	1	0.965432	1	2	2	0	2	0	0	2	0	0	0	0
SL2.40ch05_10066	TTAGTTAATGTGTGTCTCTGAAATT	Solyc05g014510.2.1	NA	Ankyrin repeat domain-containing protein 44 (AHRD V1 *--- A8N4H2_COPC7)%3B contains Interpro domain(s) IPR002110 Ankyrin	genome/transcriptome	36.7595	37.7901	78.4366	25.6678	28.1953	72.4185	-1.05352	-1.09341	-0.039893	-1.3609	-1.4964	-0.135496	-0.115169	-0.422552	-0.518156	0.0112493	0.0402059	0.954172	0.0238603	0.0343298	1	0.671326	0.574921	0.580671	0.0767691	0.173682	1	0.206005	0.208975	1	1	0.949862	1	14	28	26	70	62	52	56	70	174	4	12
SL2.40ch05_10066	TTAGTTAATGTGTGTCTCTGAAATT	Solyc11g070090.1.1	NA	Carboxyl-terminal peptidase (AHRD V1 ***- B6U8T6_MAIZE)%3B contains Interpro domain(s) IPR004314 Protein of unknown function DUF239%2C plant	genome/transcriptome	5.96874	3.07373	247.452	4.7722	8.28515	308.81	-6.33101	-5.37358	0.957434	-5.22004	-6.01592	-0.795875	0.31957	1.43054	-0.322772	7.74441e-33	2.56629e-40	0.239018	8.98666e-11	1.30653e-06	0.839253	0.411102	0.082862	0.958516	2.39545e-30	1.67201e-38	0.820323	1.25238e-08	2.61417e-05	1	1	0.949862	1	6	2	4	7	8	2	222	366	298	0	4
SL2.40ch05_10066	TTAGTTAATGTGTGTCTCTGAAATT	Solyc01g010900.2.1	NA	Cytochrome P450	genome/transcriptome	141.36	307.935	8414.48	149.583	432.634	7052.89	-4.77218	-5.89542	-1.12325	-4.027	-5.5592	-1.5322	-0.254659	0.490522	0.08157	8.52983e-32	1.19727e-182	2.27263e-06	5.47669e-05	6.88732e-28	0.00387363	0.456603	1	0.85028	2.38134e-29	6.95226e-179	6.47605e-05	0.00156323	1.22367e-25	0.0668122	1	1	1	104	58	120	510	626	402	10070	8504	11704	36	84
SL2.40ch05_10066	TTAGTTAATGTGTGTCTCTGAAATT	Solyc01g111080.2.1	NA	Gibberellin-regulated protein 2 (AHRD V1 *--- B6UGG6_MAIZE)%3B contains Interpro domain(s) IPR003854 Gibberellin regulated protein	genome/transcriptome	0	0.587407	0	0	0	0.348389	inf	nan	-inf'	-inf'	-inf'	nan	inf	-inf'	nan	0.341032	nan	0.74741	0.451205	1	nan	0.617659	0.193342	nan	0.596659	nan	1	0.681649	1	nan	1	0.949862	nan	0	0	0	0	4	0	0	0	0	0	0
SL2.40ch05_13561	ACTTTGAGTGTGCATAAATAGACA	Solyc01g110700.2.1	NA	Unknown Protein (AHRD V1)	genome/transcriptome	11.8666	7.52643	7.80728	5.85433	5.73593	18.1613	-0.052854	0.604017	0.656871	-1.66277	-1.63329	0.0294755	1.21797	-0.391938	-1.01933	0.818256	0.480905	0.545005	0.0485194	0.36624	1	0.137262	0.628745	0.578181	0.91277	0.811595	1	0.324311	1	1	1	0.949862	1	10	4	10	8	35	3	16	6	4	0	7
SL2.40ch05_13561	ACTTTGAGTGTGCATAAATAGACA	Solyc01g111180.2.1	NA	Unknown Protein (AHRD V1)	genome/transcriptome	2.28119	0.369403	0.639659	0	1.22373	1.80441	-0.792108	1.83441	2.62652	-0.560245	-inf'	-inf'	1.49615	1.72802	-inf'	1	0.5083	0.350147	0.734749	0.653634	0.909364	0.543649	0.702538	0.492176	1	0.834153	0.9781	0.849882	1	1	1	0.965432	1	2	2	0	2	0	0	2	0	0	0	0
SL2.40ch05_13561	ACTTTGAGTGTGCATAAATAGACA	Solyc09g007680.2.1	NA	Zinc finger family protein (AHRD V1 **-- D7MTV5_ARALY)%3B contains Interpro domain(s) IPR011016 Zinc finger%2C RING-CH-type	genome/transcriptome	102.439	200.804	56.2364	79.1186	185.289	65.4937	1.83621	0.865196	-0.971018	1.50035	0.272661	-1.22768	0.219853	-0.116015	-0.372682	7.28743e-05	0.0151722	0.0014187	0.00035998	0.605821	0.0165694	0.482107	0.85948	0.280496	0.000923227	0.0747122	0.0201766	0.00748138	1	0.203975	1	1	1	68	48	86	386	494	188	86	60	48	26	26
SL2.40ch05_13561	ACTTTGAGTGTGCATAAATAGACA	Solyc07g014670.2.1	NA	Cytochrome P450	genome/transcriptome	1.91462	2.00792	12.2485	0	6.19463	14.846	-2.60883	-2.67747	-0.0686398	-1.26098	-inf'	-inf'	0.277466	1.62532	-inf'	0.0012062	0.132767	0.882011	0.189526	0.00579436	0.110111	0.851971	0.128826	0.419213	0.0111994	0.457682	1	0.522389	0.0473222	0.704685	1	0.949862	1	4	0	0	6	2	2	8	8	32	0	0
SL2.40ch05_15414	TTCTGATCCTACTATCTATAT	Solyc04g024420.2.1	NA	Proteasome subunit beta type (AHRD V1 ***- A9PCK6_POPTR)%3B contains Interpro domain(s) IPR000243 Peptidase T1A%2C proteasome beta-subunit	genome/transcriptome	270.809	200.15	78.5173	288.526	257.963	88.3317	1.35	1.78619	0.436192	1.54616	1.7077	0.161535	0.169921	0.366082	0.0914254	3.19419e-05	1.12018e-10	0.111233	4.75671e-05	0.000213355	0.81865	0.561097	0.182262	0.724658	0.000436134	1.80747e-09	0.607029	0.00138803	0.00268967	1	1	0.949862	1	174	140	214	336	408	258	86	92	104	90	136
SL2.40ch05_15414	TTCTGATCCTACTATCTATAT	Solyc04g078150.2.1	NA	Unknown Protein (AHRD V1)	genome/transcriptome	8.92383	11.4523	16.4878	8.06171	10.2997	14.1969	-0.525758	-0.885662	-0.359904	-0.462981	-0.816423	-0.353442	-0.215816	-0.153039	-0.146577	0.56654	0.315907	0.723705	0.473958	0.537409	0.980696	0.762689	0.596128	1	0.782685	0.720028	1	0.704414	1	1	1	0.949862	1	2	4	12	30	32	4	20	14	26	2	2
SL2.40ch05_15414	TTCTGATCCTACTATCTATAT	Solyc05g053770.2.1	NA	At5g48610-like protein (Fragment) (AHRD V1 *-*- Q6XWA2_ARATH)	genome/transcriptome	102.829	92.4308	153.173	63.5505	144.316	162.926	-0.728721	-0.574919	0.153802	-0.174986	-1.35824	-1.18325	0.0890485	0.642784	-0.694272	0.182999	0.130599	0.86703	0.769526	0.00630249	0.0265548	0.730998	0.299063	0.130026	0.543886	0.45212	1	0.880976	0.05089	0.288016	1	0.949862	1	92	54	52	226	242	50	212	154	174	18	26
SL2.40ch05_15849	AGGTATATATTTGTCCACGTGGAT	Solyc08g041710.2.1	NA	Unknown Protein (AHRD V1)	genome/transcriptome	399.13	121.174	55.4996	288.287	102.942	47.7086	1.12653	2.84631	1.71978	1.10951	2.59518	1.48567	-0.218227	-0.235247	-0.469356	0.00215491	3.03069e-21	1.95566e-08	0.00680076	7.35029e-08	0.00693707	0.475193	0.824176	0.0784836	0.0185939	9.61008e-20	8.0805e-07	0.0806353	1.79953e-06	0.105103	1	1	1	322	188	272	210	202	174	58	46	102	102	124
SL2.40ch05_15849	AGGTATATATTTGTCCACGTGGAT	Solyc05g012480.2.1	NA	Mitochondrial processing peptidase beta subunit (AHRD V1 ***- Q9AXQ2_CUCME)%3B contains Interpro domain(s) IPR011237 Peptidase M16%2C core	genome/transcriptome	2523.38	2118.6	433.318	2031.94	1578.54	315.759	2.28961	2.54186	0.252245	2.32169	2.68596	0.364269	-0.456601	-0.424521	-0.312497	1.06277e-16	7.7796e-32	0.144913	2.11951e-09	6.73162e-10	0.279715	0.146301	0.290026	0.108284	7.36003e-15	3.82967e-30	0.651588	2.20852e-07	2.20452e-08	1	1	0.949862	1	1700	1178	2098	4346	3336	2726	452	560	538	580	726
SL2.40ch05_15849	AGGTATATATTTGTCCACGTGGAT	Solyc02g071870.2.1	NA	Receptor like kinase%2C RLK	genome/transcriptome	1.91462	6.65917	19.8573	0	5.45748	18.587	-1.57626	-3.37454	-1.79828	-1.76799	-inf'	-inf'	-0.0953769	-0.287106	-inf'	0.0383984	0.0508233	0.236668	0.0783593	0.00112998	0.0661725	0.942905	0.790772	0.403071	0.210044	0.211687	0.815929	0.412636	0.0116558	0.524065	1	1	1	4	0	0	12	22	4	26	22	22	0	0
SL2.40ch05_15849	AGGTATATATTTGTCCACGTGGAT	Solyc04g064500.2.1	NA	Protein phosphatase 2C (AHRD V1 ***- Q8S8Z0_MESCR)%3B contains Interpro domain(s) IPR015655 Protein phosphatase 2C	genome/transcriptome	1240.67	777.375	275.473	895.131	658.55	307.526	1.4967	2.17114	0.674439	1.09858	1.54139	0.442806	0.158797	-0.239319	-0.470952	1.24768e-07	2.10883e-21	0.00308531	0.00174467	0.000348158	0.367505	0.614798	0.632305	0.0271651	2.65576e-06	6.73599e-20	0.039077	0.027056	0.00415487	1	1	0.949862	0.626852	820	668	916	1410	1494	982	256	376	360	344	362
SL2.40ch05_15849	AGGTATATATTTGTCCACGTGGAT	Solyc02g084960.1.1	NA	Genomic DNA chromosome 5 TAC clone K1F13 (AHRD V1 ***- Q9FJZ5_ARATH)	genome/transcriptome	0.88646	1.87512	4.9811	3.78111	1.19879	5.09061	-1.40948	-2.49034	-1.08086	-2.08626	-0.429028	1.65723	0.0313741	-0.645408	2.09268	0.130342	0.242553	1	0.247999	0.969971	0.601244	1	1	0.513258	0.448207	0.631554	1	0.602049	1	1	1	1	1	0	0	2	2	2	4	8	2	8	2	2
SL2.40ch05_15849	AGGTATATATTTGTCCACGTGGAT	Solyc01g099630.2.1	NA	Xyloglucan endotransglucosylase/hydrolase 5 (AHRD V1 **** C0IRG4_ACTDE)%3B contains Interpro domain(s) IPR016455 Xyloglucan endotransglucosylase/hydrolase IPR008263 Glycoside hydrolase%2C family 16%2C active site	genome/transcriptome	8.62812	11.1296	166.024	4.96218	10.9359	104.766	-3.89892	-4.26621	-0.367287	-3.26003	-4.40006	-1.14003	-0.664218	-0.0253326	-0.798072	5.30378e-16	1.31223e-15	0.714075	0.00141639	2.02159e-06	0.481724	0.114998	0.790414	0.41264	3.39587e-14	3.03023e-14	1	0.0228537	3.9171e-05	1	1	1	1	6	2	10	20	30	10	178	146	288	2	0
SL2.40ch05_15849	AGGTATATATTTGTCCACGTGGAT	Solyc01g008670.2.1	NA	Cytochrome P450	genome/transcriptome	235.574	273.692	26.4228	192.618	149.455	15.8399	3.3727	3.15633	-0.216372	3.23807	3.60411	0.366035	-0.738218	-0.872847	-0.29044	4.90898e-18	1.62517e-19	0.446908	1.04155e-13	1.0631e-12	0.511284	0.128466	0.0843762	0.340986	3.87697e-16	4.69987e-18	1	2.35024e-11	4.76093e-11	1	1	0.949862	1	166	118	176	464	624	318	34	34	24	54	94
SL2.40ch05_16668	TGTGATGTAGTTTGACTTGACACA	Solyc05g018390.2.1	NA	Vernalization insensitive 3 (Fragment) (AHRD V1 *--- C4PFF9_BRARC)%3B contains Interpro domain(s) IPR003961 Fibronectin%2C type III	genome/transcriptome	433.812	146.186	96.585	373.527	146.447	74.67	0.59793	2.1672	1.56927	0.971776	2.32261	1.35084	-0.371271	0.00257514	-0.215858	0.119425	8.16272e-15	6.90819e-07	0.021853	4.06388e-07	0.005963	0.272421	0.838265	0.488159	0.425982	1.79456e-13	2.18538e-05	0.194576	8.82937e-06	0.093528	1	1	1	292	242	302	246	228	222	102	94	158	108	174
SL2.40ch05_16668	TGTGATGTAGTTTGACTTGACACA	Solyc05g005020.2.1	NA	R1 protein alpha-glucan water dikinase (AHRD V1 **** A8I6T5_CHLRE)%3B contains Interpro domain(s) IPR002192 Pyruvate phosphate dikinase%2C PEP/pyruvate-binding	genome/transcriptome	517.444	416.567	149.85	418.138	295.724	145.398	1.47503	1.78788	0.312854	1.02424	1.52397	0.499728	-0.0435081	-0.494298	-0.307423	2.51716e-06	1.85428e-13	0.12571	0.0051409	0.000397885	0.28015	0.778736	0.330048	0.158696	4.26282e-05	3.72518e-12	0.622725	0.0647864	0.00467675	1	1	0.949862	1	368	225	434	834	690	532	152	138	264	140	158
SL2.40ch05_16668	TGTGATGTAGTTTGACTTGACACA	Solyc06g060120.2.1	NA	SWI/SNF complex subunit SMARCC1 (AHRD V1 *--- SMRC1_MOUSE)%3B contains Interpro domain(s) IPR007526 SWIRM	genome/transcriptome	226.178	135.982	244.743	260.884	195.833	254.817	-0.847853	-0.113805	0.734048	-0.379838	0.0339438	0.413782	0.0581985	0.526214	0.205948	0.0135021	0.543352	0.0189265	0.373147	0.992326	0.429889	0.884686	0.245203	0.389712	0.0893315	0.866976	0.169278	0.681649	1	1	1	0.949862	1	164	124	148	260	372	110	270	226	400	88	114
SL2.40ch05_16668	TGTGATGTAGTTTGACTTGACACA	Solyc08g065880.2.1	NA	3%26apos-5%26apos exonuclease domain-containing protein-like (AHRD V1 **-- Q2V9B5_SOLTU)%3B contains Interpro domain(s) IPR002562 3'-5' exonuclease	genome/transcriptome	1687.92	347.701	1395.24	1473.78	313.61	1414.23	-2.0046	0.274729	2.27933	-2.17298	0.0594964	2.23247	0.0195032	-0.148875	-0.195729	2.27639e-10	0.196945	6.23642e-18	6.03108e-08	0.994651	1.38548e-06	1	0.643942	0.384378	7.35109e-09	0.596938	1.23765e-15	4.47708e-06	1	8.35748e-05	1	0.949927	1	1230	928	1094	588	646	476	1286	1838	1924	544	696
SL2.40ch05_17177	AGACGTTAATAAGAATCTTCGAAA	Solyc07g065080.2.1	NA	Fimbrin-like potential actin filament bundling protein (AHRD V1 *--* Q5AC06_CANAL)%3B contains Interpro domain(s) IPR016146 Calponin-homology	genome/transcriptome	3.68754	21.8526	118.989	4.5264	22.232	107.852	-2.44495	-5.01202	-2.56707	-2.27834	-4.57454	-2.2962	-0.141778	0.0248314	0.295703	2.99439e-07	1.64995e-09	0.00228529	0.000213565	2.00682e-06	0.0450868	0.724688	0.927799	0.899203	5.96886e-06	2.38924e-08	0.0303451	0.00486496	3.89146e-05	0.415465	1	1	1	4	0	4	38	68	16	144	146	130	0	2
SL2.40ch05_19593	ACTGTGATTTGAAGCCAAGTTGAA	Solyc01g104070.2.1	NA	Importin beta (AHRD V1 **-- D2VK12_NAEGR)%3B contains Interpro domain(s) IPR011989 Armadillo-like helical	genome/transcriptome	3.16765	9.2346	12.0019	5.20798	15.832	10.4414	-0.37814	-1.92178	-1.54364	0.60053	-1.00352	-1.60405	-0.200949	0.77772	0.71731	0.528413	0.0294411	0.113582	0.56349	0.442984	0.243257	0.780533	0.335272	0.619345	0.745301	0.132785	0.614432	0.729633	1	1	1	0.949862	1	2	2	2	16	18	12	8	18	18	2	2
SL2.40ch05_19593	ACTGTGATTTGAAGCCAAGTTGAA	Solyc01g006710.2.1	NA	ATP-dependent RNA helicase A-like protein (AHRD V1 ***- Q9FF84_ARATH)%3B contains Interpro domain(s) IPR011545 DNA/RNA helicase%2C DEAD/DEAH box type%2C N-terminal	genome/transcriptome	38.8274	69.9596	58.6225	22.9404	65.2427	55.3895	0.255068	-0.594378	-0.849447	0.236202	-1.27173	-1.50793	-0.0818409	-0.100707	-0.759188	0.470163	0.100724	0.0257665	0.708614	0.0369807	0.0182294	1	0.856675	0.142304	0.729599	0.371825	0.214535	0.828204	0.221504	0.219391	1	1	1	22	24	28	158	158	58	64	64	84	10	8
SL2.40ch05_21106	GTGTCCCGTATGTAAAAAGAACAC	Solyc01g110120.2.1	NA	V-type proton ATPase subunit a (AHRD V1 **** VPH1_NEUCR)%3B contains Interpro domain(s) IPR002490 ATPase%2C V0/A0 complex%2C 116-kDa subunit	genome/transcriptome	772.593	636.294	504.879	656.946	573.425	422.768	0.333754	0.61377	0.280016	0.439738	0.635908	0.19617	-0.256072	-0.150088	-0.233934	0.2229	0.00369398	0.23764	0.146766	0.112465	0.684837	0.415155	0.882054	0.321748	0.574382	0.0213867	0.817667	0.447576	0.528871	1	1	1	1	560	406	532	1286	1300	686	548	596	670	210	270
SL2.40ch05_21106	GTGTCCCGTATGTAAAAAGAACAC	Solyc09g090320.1.1	NA	Kinesin like protein (AHRD V1 *-*- O23291_ARATH)%3B contains Interpro domain(s) IPR001752 Kinesin%2C motor region	genome/transcriptome	13.6279	15.3064	404.745	24.9225	29.2415	361.396	-4.72481	-4.89238	-0.167567	-3.62749	-3.85806	-0.230565	-0.163435	0.933883	0.870885	1.05646e-27	1.30926e-51	0.703766	3.66246e-08	3.5362e-14	1	0.538087	0.103687	0.0563781	2.08103e-25	1.21641e-49	1	2.85922e-06	1.84812e-12	1	1	0.949862	0.933235	10	8	8	28	36	16	336	578	552	6	12
SL2.40ch05_21106	GTGTCCCGTATGTAAAAAGAACAC	Solyc03g082680.2.1	NA	Neuroblastoma-amplified protein-like protein (AHRD V1 *-*- D2V0U7_NAEGR)%3B contains Interpro domain(s) IPR011046 WD40 repeat-like	genome/transcriptome	74.5936	165.844	249.34	54.5135	154.429	217.868	-0.588287	-1.74099	-1.15271	-0.496507	-1.99877	-1.50226	-0.194665	-0.102885	-0.452438	0.0956927	8.42614e-06	0.0082046	0.248283	0.00626155	0.0773033	0.563755	0.741358	0.54055	0.370441	7.96017e-05	0.0871651	0.602419	0.0506133	0.582074	1	0.992181	1	32	40	74	284	442	160	258	270	380	14	10
SL2.40ch05_2841	TAATATAGTATAACTGTGTCTCTG	Solyc11g065480.1.1	NA	Glycosyltransferase-like protein (AHRD V1 **-- D8RRC1_SELML)%3B contains Interpro domain(s) IPR006740 Protein of unknown function DUF604	genome/transcriptome	0	0	1.23117	0	0.356693	1.577	-inf'	-inf'	nan	-2.14443	-inf'	-inf'	0.357152	inf	nan	0.266352	0.491688	nan	0.451174	0.605231	1	0.873333	0.624631	nan	0.574382	0.820208	nan	0.681649	1	1	1	0.949862	nan	0	0	0	0	0	0	2	2	0	0	0
SL2.40ch05_2841	TAATATAGTATAACTGTGTCTCTG	Solyc05g047570.2.1	NA	Receptor like kinase%2C RLK	genome/transcriptome	8425.24	481.206	59.0238	8491.47	194.407	44.8245	3.02729	7.15728	4.12999	2.11672	7.56558	5.44886	-0.39701	-1.30757	0.011296	2.0668e-22	6.67115e-113	2.96289e-18	1.39019e-05	1.42693e-36	4.35384e-08	0.26113	0.15427	1	2.48136e-20	7.15158e-110	6.229e-16	0.000495059	6.69797e-34	3.97906e-06	1	0.949862	1	6068	4770	5332	678	402	980	64	70	78	3120	4330
SL2.40ch05_2841	TAATATAGTATAACTGTGTCTCTG	Solyc11g070090.1.1	NA	Carboxyl-terminal peptidase (AHRD V1 ***- B6U8T6_MAIZE)%3B contains Interpro domain(s) IPR004314 Protein of unknown function DUF239%2C plant	genome/transcriptome	5.96874	3.07373	247.452	4.7722	8.28515	308.81	-6.33101	-5.37358	0.957434	-5.22004	-6.01592	-0.795875	0.31957	1.43054	-0.322772	7.74441e-33	2.56629e-40	0.239018	8.98666e-11	1.30653e-06	0.839253	0.411102	0.082862	0.958516	2.39545e-30	1.67201e-38	0.820323	1.25238e-08	2.61417e-05	1	1	0.949862	1	6	2	4	7	8	2	222	366	298	0	4
SL2.40ch05_2841	TAATATAGTATAACTGTGTCTCTG	Solyc08g078580.1.1	NA	Nodulin-like protein (AHRD V1 *-*- Q9FGL0_ARATH)%3B contains Interpro domain(s) IPR000620 Protein of unknown function DUF6%2C transmembrane	genome/transcriptome	1286.53	1082.6	33.2699	948.093	605.327	21.1687	5.02414	5.27313	0.248984	4.83771	5.48502	0.647314	-0.652286	-0.83872	-0.44039	8.27469e-56	1.23531e-66	0.316661	5.47448e-28	9.75806e-30	0.148299	0.0966203	0.0933567	0.0896138	1.63208e-52	1.81599e-64	0.946772	1.02475e-24	2.03854e-27	0.825528	1	0.949862	1	738	664	1114	2072	2158	1264	30	46	44	254	462
SL2.40ch05_4133	GATCTTAGTATAGTGTAAGTGTGT	Solyc11g065480.1.1	NA	Glycosyltransferase-like protein (AHRD V1 **-- D8RRC1_SELML)%3B contains Interpro domain(s) IPR006740 Protein of unknown function DUF604	genome/transcriptome	0	0	1.23117	0	0.356693	1.577	-inf'	-inf'	nan	-2.14443	-inf'	-inf'	0.357152	inf	nan	0.266352	0.491688	nan	0.451174	0.605231	1	0.873333	0.624631	nan	0.574382	0.820208	nan	0.681649	1	1	1	0.949862	nan	0	0	0	0	0	0	2	2	0	0	0
SL2.40ch05_4133	GATCTTAGTATAGTGTAAGTGTGT	Solyc07g047910.1.1	NA	Protein kinase-like protein (AHRD V1 *-** Q8LCP0_ARATH)%3B contains Interpro domain(s) IPR002290 Serine/threonine protein kinase	genome/transcriptome	0	4.85845	21.0099	1.67267	6.62732	13.9915	-2.1125	-inf'	-inf'	-1.07805	-3.06433	-1.98628	-0.586519	0.447929	inf	0.00122831	1.5048e-06	0.0127878	0.180321	0.105451	0.575307	0.417187	0.593171	0.278442	0.011379	1.57856e-05	0.124305	0.504951	0.504317	1	1	0.949862	1	0	0	0	10	4	8	24	18	35	0	2
SL2.40ch05_4133	GATCTTAGTATAGTGTAAGTGTGT	Solyc05g047570.2.1	NA	Receptor like kinase%2C RLK	genome/transcriptome	8425.24	481.206	59.0238	8491.47	194.407	44.8245	3.02729	7.15728	4.12999	2.11672	7.56558	5.44886	-0.39701	-1.30757	0.011296	2.0668e-22	6.67115e-113	2.96289e-18	1.39019e-05	1.42693e-36	4.35384e-08	0.26113	0.15427	1	2.48136e-20	7.15158e-110	6.229e-16	0.000495059	6.69797e-34	3.97906e-06	1	0.949862	1	6068	4770	5332	678	402	980	64	70	78	3120	4330
SL2.40ch05_4133	GATCTTAGTATAGTGTAAGTGTGT	Solyc01g110600.2.1	NA	Unknown Protein (AHRD V1)	genome/transcriptome	3.16765	2.05592	72.9473	4.5264	4.81726	29.3108	-5.149	-4.52537	0.623627	-2.60515	-2.695	-0.0898489	-1.31542	1.22842	0.51495	0.00802738	4.85058e-11	0.943431	0.000280524	0.0109053	0.854258	0.0140858	1	0.594005	0.0577218	8.09177e-10	1	0.00609056	0.0808691	1	1	1	1	2	2	2	0	14	0	38	74	170	0	2
SL2.40ch05_4133	GATCTTAGTATAGTGTAAGTGTGT	Solyc11g070090.1.1	NA	Carboxyl-terminal peptidase (AHRD V1 ***- B6U8T6_MAIZE)%3B contains Interpro domain(s) IPR004314 Protein of unknown function DUF239%2C plant	genome/transcriptome	5.96874	3.07373	247.452	4.7722	8.28515	308.81	-6.33101	-5.37358	0.957434	-5.22004	-6.01592	-0.795875	0.31957	1.43054	-0.322772	7.74441e-33	2.56629e-40	0.239018	8.98666e-11	1.30653e-06	0.839253	0.411102	0.082862	0.958516	2.39545e-30	1.67201e-38	0.820323	1.25238e-08	2.61417e-05	1	1	0.949862	1	6	2	4	7	8	2	222	366	298	0	4
SL2.40ch05_4133	GATCTTAGTATAGTGTAAGTGTGT	Solyc07g014670.2.1	NA	Cytochrome P450	genome/transcriptome	1.91462	2.00792	12.2485	0	6.19463	14.846	-2.60883	-2.67747	-0.0686398	-1.26098	-inf'	-inf'	0.277466	1.62532	-inf'	0.0012062	0.132767	0.882011	0.189526	0.00579436	0.110111	0.851971	0.128826	0.419213	0.0111994	0.457682	1	0.522389	0.0473222	0.704685	1	0.949862	1	4	0	0	6	2	2	8	8	32	0	0
SL2.40ch05_4133	GATCTTAGTATAGTGTAAGTGTGT	Solyc08g078580.1.1	NA	Nodulin-like protein (AHRD V1 *-*- Q9FGL0_ARATH)%3B contains Interpro domain(s) IPR000620 Protein of unknown function DUF6%2C transmembrane	genome/transcriptome	1286.53	1082.6	33.2699	948.093	605.327	21.1687	5.02414	5.27313	0.248984	4.83771	5.48502	0.647314	-0.652286	-0.83872	-0.44039	8.27469e-56	1.23531e-66	0.316661	5.47448e-28	9.75806e-30	0.148299	0.0966203	0.0933567	0.0896138	1.63208e-52	1.81599e-64	0.946772	1.02475e-24	2.03854e-27	0.825528	1	0.949862	1	738	664	1114	2072	2158	1264	30	46	44	254	462
SL2.40ch05_4533	ATCTATGCCCGAACTCTCAGAGAC	Solyc08g006500.2.1	NA	Glutamate-gated kainate-type ion channel receptor subunit GluR5 (AHRD V1 **** B9HB97_POPTR)%3B contains Interpro domain(s) IPR017103 Ionotropic glutamate-like receptor%2C plant	genome/transcriptome	7.6708	9.67061	19.5898	6.32534	8.46301	22.3753	-1.01842	-1.35265	-0.334229	-1.40266	-1.82269	-0.420028	0.191807	-0.192435	-0.278234	0.108205	0.0899818	0.859335	0.108044	0.228615	0.802076	0.695002	1	0.939222	0.402636	0.339489	1	0.435017	0.860425	1	1	1	1	4	2	10	12	26	12	26	18	26	6	0
SL2.40ch05_4533	ATCTATGCCCGAACTCTCAGAGAC	Solyc05g012450.2.1	NA	Dehydration-responsive family protein (AHRD V1 ***- D7LDR4_ARALY)%3B contains Interpro domain(s) IPR004159 Protein of unknown function DUF248%2C methyltransferase putative	genome/transcriptome	345.47	254.966	52.686	299.878	209.123	56.9817	2.27481	2.71307	0.438257	1.87578	2.39581	0.520024	0.113078	-0.28595	-0.204184	4.55967e-12	4.0856e-21	0.0773365	2.18571e-06	2.02907e-07	0.280141	0.715404	0.674061	0.421985	1.84271e-10	1.28557e-19	0.478832	0.000102721	4.62516e-06	1	1	0.953112	1	268	150	266	514	512	280	52	60	80	80	140
SL2.40ch05_4533	ATCTATGCCCGAACTCTCAGAGAC	Solyc01g110700.2.1	NA	Unknown Protein (AHRD V1)	genome/transcriptome	11.8666	7.52643	7.80728	5.85433	5.73593	18.1613	-0.052854	0.604017	0.656871	-1.66277	-1.63329	0.0294755	1.21797	-0.391938	-1.01933	0.818256	0.480905	0.545005	0.0485194	0.36624	1	0.137262	0.628745	0.578181	0.91277	0.811595	1	0.324311	1	1	1	0.949862	1	10	4	10	8	35	3	16	6	4	0	7
SL2.40ch05_4533	ATCTATGCCCGAACTCTCAGAGAC	Solyc01g111180.2.1	NA	Unknown Protein (AHRD V1)	genome/transcriptome	2.28119	0.369403	0.639659	0	1.22373	1.80441	-0.792108	1.83441	2.62652	-0.560245	-inf'	-inf'	1.49615	1.72802	-inf'	1	0.5083	0.350147	0.734749	0.653634	0.909364	0.543649	0.702538	0.492176	1	0.834153	0.9781	0.849882	1	1	1	0.965432	1	2	2	0	2	0	0	2	0	0	0	0
SL2.40ch05_5605	TAGTATATCATAAGTGTGTCTCTG	Solyc10g006350.2.1	NA	Microtubule-associated protein TORTIFOLIA1 (AHRD V1 *--* B6SS76_MAIZE)%3B contains Interpro domain(s) IPR011989 Armadillo-like helical	genome/transcriptome	135.084	82.072	586.631	162.304	104.752	495.111	-2.83749	-2.1186	0.718898	-2.24078	-1.60905	0.631723	-0.244701	0.352016	0.264841	3.40408e-15	2.49248e-20	0.0107728	4.49197e-07	0.000105166	0.197381	0.40195	0.5053	0.41103	1.98918e-13	7.49423e-19	0.108508	2.62017e-05	0.00143343	0.924475	1	0.949862	1	102	58	108	152	182	90	556	774	786	56	74
SL2.40ch05_5605	TAGTATATCATAAGTGTGTCTCTG	Solyc11g065480.1.1	NA	Glycosyltransferase-like protein (AHRD V1 **-- D8RRC1_SELML)%3B contains Interpro domain(s) IPR006740 Protein of unknown function DUF604	genome/transcriptome	0	0	1.23117	0	0.356693	1.577	-inf'	-inf'	nan	-2.14443	-inf'	-inf'	0.357152	inf	nan	0.266352	0.491688	nan	0.451174	0.605231	1	0.873333	0.624631	nan	0.574382	0.820208	nan	0.681649	1	1	1	0.949862	nan	0	0	0	0	0	0	2	2	0	0	0
SL2.40ch05_5605	TAGTATATCATAAGTGTGTCTCTG	Solyc07g047910.1.1	NA	Protein kinase-like protein (AHRD V1 *-** Q8LCP0_ARATH)%3B contains Interpro domain(s) IPR002290 Serine/threonine protein kinase	genome/transcriptome	0	4.85845	21.0099	1.67267	6.62732	13.9915	-2.1125	-inf'	-inf'	-1.07805	-3.06433	-1.98628	-0.586519	0.447929	inf	0.00122831	1.5048e-06	0.0127878	0.180321	0.105451	0.575307	0.417187	0.593171	0.278442	0.011379	1.57856e-05	0.124305	0.504951	0.504317	1	1	0.949862	1	0	0	0	10	4	8	24	18	35	0	2
SL2.40ch05_5605	TAGTATATCATAAGTGTGTCTCTG	Solyc05g047570.2.1	NA	Receptor like kinase%2C RLK	genome/transcriptome	8425.24	481.206	59.0238	8491.47	194.407	44.8245	3.02729	7.15728	4.12999	2.11672	7.56558	5.44886	-0.39701	-1.30757	0.011296	2.0668e-22	6.67115e-113	2.96289e-18	1.39019e-05	1.42693e-36	4.35384e-08	0.26113	0.15427	1	2.48136e-20	7.15158e-110	6.229e-16	0.000495059	6.69797e-34	3.97906e-06	1	0.949862	1	6068	4770	5332	678	402	980	64	70	78	3120	4330
SL2.40ch05_5605	TAGTATATCATAAGTGTGTCTCTG	Solyc11g070090.1.1	NA	Carboxyl-terminal peptidase (AHRD V1 ***- B6U8T6_MAIZE)%3B contains Interpro domain(s) IPR004314 Protein of unknown function DUF239%2C plant	genome/transcriptome	5.96874	3.07373	247.452	4.7722	8.28515	308.81	-6.33101	-5.37358	0.957434	-5.22004	-6.01592	-0.795875	0.31957	1.43054	-0.322772	7.74441e-33	2.56629e-40	0.239018	8.98666e-11	1.30653e-06	0.839253	0.411102	0.082862	0.958516	2.39545e-30	1.67201e-38	0.820323	1.25238e-08	2.61417e-05	1	1	0.949862	1	6	2	4	7	8	2	222	366	298	0	4
SL2.40ch05_5605	TAGTATATCATAAGTGTGTCTCTG	Solyc08g078580.1.1	NA	Nodulin-like protein (AHRD V1 *-*- Q9FGL0_ARATH)%3B contains Interpro domain(s) IPR000620 Protein of unknown function DUF6%2C transmembrane	genome/transcriptome	1286.53	1082.6	33.2699	948.093	605.327	21.1687	5.02414	5.27313	0.248984	4.83771	5.48502	0.647314	-0.652286	-0.83872	-0.44039	8.27469e-56	1.23531e-66	0.316661	5.47448e-28	9.75806e-30	0.148299	0.0966203	0.0933567	0.0896138	1.63208e-52	1.81599e-64	0.946772	1.02475e-24	2.03854e-27	0.825528	1	0.949862	1	738	664	1114	2072	2158	1264	30	46	44	254	462
SL2.40ch05_6021	CCACGTAGGACAAAAAGGGGTAGA	Solyc08g006500.2.1	NA	Glutamate-gated kainate-type ion channel receptor subunit GluR5 (AHRD V1 **** B9HB97_POPTR)%3B contains Interpro domain(s) IPR017103 Ionotropic glutamate-like receptor%2C plant	genome/transcriptome	7.6708	9.67061	19.5898	6.32534	8.46301	22.3753	-1.01842	-1.35265	-0.334229	-1.40266	-1.82269	-0.420028	0.191807	-0.192435	-0.278234	0.108205	0.0899818	0.859335	0.108044	0.228615	0.802076	0.695002	1	0.939222	0.402636	0.339489	1	0.435017	0.860425	1	1	1	1	4	2	10	12	26	12	26	18	26	6	0
SL2.40ch05_6021	CCACGTAGGACAAAAAGGGGTAGA	Solyc05g012450.2.1	NA	Dehydration-responsive family protein (AHRD V1 ***- D7LDR4_ARALY)%3B contains Interpro domain(s) IPR004159 Protein of unknown function DUF248%2C methyltransferase putative	genome/transcriptome	345.47	254.966	52.686	299.878	209.123	56.9817	2.27481	2.71307	0.438257	1.87578	2.39581	0.520024	0.113078	-0.28595	-0.204184	4.55967e-12	4.0856e-21	0.0773365	2.18571e-06	2.02907e-07	0.280141	0.715404	0.674061	0.421985	1.84271e-10	1.28557e-19	0.478832	0.000102721	4.62516e-06	1	1	0.953112	1	268	150	266	514	512	280	52	60	80	80	140
SL2.40ch05_6021	CCACGTAGGACAAAAAGGGGTAGA	Solyc12g088280.1.1	NA	Serine carboxypeptidase family protein (AHRD V1 *-*- Q2R0J2_ORYSJ)%3B contains Interpro domain(s) IPR001563 Peptidase S10%2C serine carboxypeptidase	genome/transcriptome	64.2504	100.459	7.89051	95.9727	83.0688	6.64912	3.67034	3.02552	-0.644829	3.64307	3.85139	0.208318	-0.246957	-0.274228	0.578918	6.8314e-12	3.16263e-09	0.0847606	1.03985e-11	7.51226e-11	0.592456	0.834863	0.474858	0.100335	2.69762e-10	4.46149e-08	0.509916	1.71289e-09	2.76702e-09	1	1	0.949862	1	52	30	44	178	258	98	6	14	8	18	46
SL2.40ch05_6021	CCACGTAGGACAAAAAGGGGTAGA	Solyc04g077500.2.1	NA	Os03g0729100 protein (Fragment) (AHRD V1 ***- Q0DNX2_ORYSJ)	genome/transcriptome	1316.3	541.152	136.528	1290.47	403.224	106.123	1.98684	3.26923	1.28239	1.92585	3.60408	1.67824	-0.363454	-0.424449	-0.0285987	5.72168e-05	1.86279e-23	1.11338e-07	7.25075e-07	7.65266e-16	0.000118227	0.269958	0.316548	0.90531	0.000740414	6.60231e-22	4.08997e-06	3.96143e-05	4.68918e-14	0.00383372	1	0.949862	1	878	668	1024	1018	820	768	102	130	286	422	518
SL2.40ch05_6021	CCACGTAGGACAAAAAGGGGTAGA	Solyc11g070090.1.1	NA	Carboxyl-terminal peptidase (AHRD V1 ***- B6U8T6_MAIZE)%3B contains Interpro domain(s) IPR004314 Protein of unknown function DUF239%2C plant	genome/transcriptome	5.96874	3.07373	247.452	4.7722	8.28515	308.81	-6.33101	-5.37358	0.957434	-5.22004	-6.01592	-0.795875	0.31957	1.43054	-0.322772	7.74441e-33	2.56629e-40	0.239018	8.98666e-11	1.30653e-06	0.839253	0.411102	0.082862	0.958516	2.39545e-30	1.67201e-38	0.820323	1.25238e-08	2.61417e-05	1	1	0.949862	1	6	2	4	7	8	2	222	366	298	0	4
SL2.40ch05_6780	TCCCTTTCGTCCAGTGGTTAGGA	Solyc04g054170.2.1	NA	CPR5 (Fragment) (AHRD V1 *-*- B0ZWT2_ARATH)	genome/transcriptome	66.2133	57.1633	51.254	60.7047	58.0504	37.2985	0.157425	0.369457	0.212032	0.63819	0.702691	0.0645012	-0.458548	0.0222167	-0.125314	0.641359	0.47919	0.84537	0.198344	0.174028	0.810032	0.272023	0.913841	1	0.826618	0.809789	1	0.539292	0.731942	1	1	1	1	46	44	34	92	158	56	44	70	72	16	20
SL2.40ch05_6780	TCCCTTTCGTCCAGTGGTTAGGA	Solyc02g021100.2.1	NA	Methyl-CpG binding domain protein 4 (AHRD V1 *-*- Q3ZBC7_BOVIN)%3B contains Interpro domain(s) IPR003265 HhH-GPD domain	genome/transcriptome	223.507	119.018	153.903	218.237	124.313	149.106	-0.370843	0.538296	0.909139	-0.262367	0.549552	0.811919	-0.0456827	0.0627927	-0.034427	0.252064	0.0639895	0.00462193	0.683605	0.224535	0.132363	0.8878	0.669633	1	0.574382	0.256669	0.0545769	0.814105	0.851319	0.779631	1	0.953112	1	164	128	136	222	230	146	168	170	218	72	90
SL2.40ch05_6780	TCCCTTTCGTCCAGTGGTTAGGA	Solyc09g065600.2.1	NA	Sugar nucleotide transporter-like protein (Fragment) (AHRD V1 *--- A8J1R9_CHLRE)	genome/transcriptome	106.317	131.979	153.444	72.7375	122.652	171.347	-0.217398	-0.529336	-0.311938	-0.482345	-1.23615	-0.753804	0.159212	-0.105736	-0.547602	0.528382	0.0434997	0.254905	0.365033	0.0141778	0.182988	0.722518	0.839977	0.162633	0.745264	0.185582	0.850264	0.681649	0.100815	0.895396	1	1	1	66	62	76	240	308	140	172	144	244	22	20
SL2.40ch05_8997	TAAAATCAAGAACTTGTAACTCTT	Solyc05g051230.2.1	NA	Adenylyltransferase and sulfurtransferase MOCS3 (AHRD V1 *--- MOCS3_DROGR)%3B contains Interpro domain(s) IPR009036 Molybdenum cofactor biosynthesis%2C MoeB	genome/transcriptome	27.5515	41.2613	41.4517	15.1323	68.868	73.5102	-0.00664043	-0.589298	-0.582657	-0.0941108	-2.28031	-2.1862	0.826513	0.739043	-0.864499	0.778279	0.144245	0.132859	0.916535	0.000829946	0.00204318	0.0319085	0.139256	0.183973	0.892106	0.485725	0.628534	0.997558	0.00890018	0.0400243	1	0.949862	1	16	18	18	74	126	30	56	44	46	6	2
SL2.40ch06_10900	CAAATCCAATGTACAAGCATA	Solyc04g008750.2.1	NA	Transcription elongation factor SPT4 (AHRD V1 ***- B6TR90_MAIZE)%3B contains Interpro domain(s) IPR009287 Transcription initiation Spt4	genome/transcriptome	129.968	291.509	549.501	266.526	394.148	550.781	-0.91458	-2.07996	-1.16538	-0.48274	-1.0472	-0.564464	0.00335519	0.435196	1.03611	0.0127142	8.4872e-16	3.6485e-05	0.28024	0.035041	0.29202	0.997649	0.403875	0.000247609	0.0849776	1.98289e-14	0.000800737	0.65319	0.212428	1	1	0.949862	0.0173515	72	80	96	484	910	226	590	638	752	94	62
SL2.40ch06_11279	AATATATCATAAAACGTTACTGTG	Solyc03g116610.2.1	NA	Ethylene-responsive transcription factor 7 (AHRD V1 *-** ERF83_ARATH)%3B contains Interpro domain(s) IPR001471 Pathogenesis-related transcriptional factor and ERF%2C DNA-binding	genome/transcriptome	5.44884	3.10703	9.1781	4.96218	5.7864	7.36788	-1.56266	-0.752246	0.810412	-0.348583	-0.570276	-0.221693	-0.316947	0.897128	-0.134976	0.0758652	0.392379	0.627892	0.662658	0.790959	1	0.764323	0.435932	1	0.316544	0.759641	1	0.79951	1	1	1	0.949862	1	4	4	2	4	12	2	8	10	16	2	0
SL2.40ch06_11279	AATATATCATAAAACGTTACTGTG	Solyc01g098220.1.1	NA	LOB domain protein 20 (AHRD V1 *-*- D7L194_ARALY)%3B contains Interpro domain(s) IPR004883 Lateral organ boundaries%2C LOB	genome/transcriptome	8.0966	100.649	1039.33	13.3255	123.128	493.708	-3.36825	-7.00412	-3.63587	-2.00349	-5.2114	-3.2079	-1.07392	0.290833	0.718802	2.05923e-19	3.26268e-15	3.23356e-06	0.0261715	2.09271e-07	0.00194977	0.0153601	1	0.457284	1.86377e-17	7.33732e-14	8.92899e-05	0.219357	4.76168e-06	0.038576	1	1	1	4	8	2	234	226	80	1224	1200	1280	2	10
SL2.40ch06_12664	CGTGTATTGTGTCATGTAGAACAA	Solyc04g078290.2.1	NA	Cytochrome P450	genome/transcriptome	7.13929	8.11818	18.185	4.7722	16.2381	26.1933	-1.16352	-1.34889	-0.185376	-0.68982	-2.45647	-1.76665	0.526455	1.00015	-0.581127	0.136165	0.123301	0.71612	0.281705	0.0425674	0.243225	0.413544	0.412777	0.885478	0.46122	0.432126	1	0.655318	0.24786	1	1	0.949862	1	2	8	2	20	26	2	20	12	36	0	4
SL2.40ch06_12664	CGTGTATTGTGTCATGTAGAACAA	Solyc01g080800.2.1	NA	PBSP domain-containing protein (AHRD V1 **-- C9S7G7_VERA1)%3B contains Interpro domain(s) IPR007541 Plant Basic Secretory Protein	genome/transcriptome	0	1.61992	0.820381	124.286	118.026	4.55878	0.981552	-inf'	-inf'	4.69432	4.76887	0.0745486	2.47428	6.18705	inf	0.427596	0.559352	0.165792	4.30127e-15	1.02217e-13	0.80012	0.0169849	3.03197e-08	4.06924e-27	0.688029	0.881814	0.693309	1.18087e-12	5.09862e-12	1	1	7.24558e-06	2.23555e-24	0	0	0	4	6	0	0	2	1	40	18
SL2.40ch06_12664	CGTGTATTGTGTCATGTAGAACAA	Solyc03g058450.2.1	NA	Glucan endo-1 3-beta-glucosidase 5 (AHRD V1 ***- B6SXV6_MAIZE)%3B contains Interpro domain(s) IPR013781 Glycoside hydrolase%2C subgroup%2C catalytic core	genome/transcriptome	22375.6	3740.1	212.273	21771.7	1533.08	176.032	4.13909	6.71986	2.58078	3.12252	6.95047	3.82795	-0.270079	-1.28665	-0.0394701	6.46208e-38	1.27426e-88	3.80018e-10	3.06077e-07	1.70315e-21	1.94451e-06	0.545076	0.0459891	0.898901	2.98303e-35	3.86893e-86	2.0584e-08	1.86596e-05	1.69963e-19	0.000112927	1	0.949862	1	18158	11640	13490	7052	4252	5984	230	274	252	8620	10526
SL2.40ch06_12664	CGTGTATTGTGTCATGTAGAACAA	Solyc03g034240.2.1	NA	Chromosome 18 contig 1 DNA sequence (AHRD V1 *-*- Q00SF3_OSTTA)	genome/transcriptome	12.4457	14.0476	68.6226	16.425	22.5082	42.9019	-2.28836	-2.46303	-0.174675	-0.930592	-1.38515	-0.454555	-0.67764	0.680124	0.400244	0.000282781	9.81318e-05	0.769727	0.0834385	0.109605	0.772857	0.169046	0.467068	0.592305	0.00310377	0.00078054	1	0.428944	0.518338	1	1	0.949862	1	14	6	4	36	38	6	88	44	120	2	12
SL2.40ch06_12664	CGTGTATTGTGTCATGTAGAACAA	Solyc06g064500.2.1	NA	O-methyltransferase (AHRD V1 **** A5HJZ9_VITVI)%3B contains Interpro domain(s) IPR016461 O-methyltransferase%2C COMT%2C eukaryota	genome/transcriptome	244.768	99.4607	167.444	153.331	54.783	116.279	-0.751478	0.547739	1.29922	-1.08579	0.399063	1.48485	-0.526091	-0.860399	-0.674768	0.0756503	0.120337	0.0245123	0.0130394	0.351873	0.00540623	0.120252	0.107501	0.118967	0.315934	0.423773	0.206653	0.133447	1	0.0864289	1	0.949862	1	226	126	120	180	96	172	182	196	224	48	58
SL2.40ch06_12664	CGTGTATTGTGTCATGTAGAACAA	Solyc02g089410.2.1	NA	RING finger protein 13 (AHRD V1 *-*- RNF13_CHICK)%3B contains Interpro domain(s) IPR018957 Zinc finger%2C C3HC4 RING-type	genome/transcriptome	176.182	64.1227	40.4892	197.453	59.1233	41.3219	0.6633	2.12146	1.45816	0.51682	2.25653	1.73971	0.0293717	-0.117108	0.164438	0.0998538	3.22979e-08	0.00103425	0.21304	9.17051e-06	0.00459641	0.968858	0.871136	0.616401	0.381493	4.1016e-07	0.0153906	0.562714	0.00015722	0.0762882	1	1	1	128	112	92	108	144	76	28	54	68	64	94
SL2.40ch06_12664	CGTGTATTGTGTCATGTAGAACAA	Solyc01g010890.2.1	NA	Expansin 2 (AHRD V1 ***- B1A2I4_9ROSI)%3B contains Interpro domain(s) IPR002963 Expansin	genome/transcriptome	791.835	7.7557	3.96933	837.704	2.70155	4.0562	0.966361	7.64016	6.6738	-0.586341	7.69017	8.27651	0.031235	-1.52147	0.0812408	0.15656	1.10787e-81	2.38092e-18	0.592636	1.52506e-37	5.56395e-05	0.903146	0.62625	0.656243	0.50218	2.54358e-79	5.12534e-16	0.752254	8.3132e-35	0.00205616	1	0.949862	1	592	428	508	6	4	20	4	6	4	316	460
SL2.40ch06_19277	CTCACAAGATAGTGTCACGTAAGC	Solyc08g006500.2.1	NA	Glutamate-gated kainate-type ion channel receptor subunit GluR5 (AHRD V1 **** B9HB97_POPTR)%3B contains Interpro domain(s) IPR017103 Ionotropic glutamate-like receptor%2C plant	genome/transcriptome	7.6708	9.67061	19.5898	6.32534	8.46301	22.3753	-1.01842	-1.35265	-0.334229	-1.40266	-1.82269	-0.420028	0.191807	-0.192435	-0.278234	0.108205	0.0899818	0.859335	0.108044	0.228615	0.802076	0.695002	1	0.939222	0.402636	0.339489	1	0.435017	0.860425	1	1	1	1	4	2	10	12	26	12	26	18	26	6	0
SL2.40ch06_19277	CTCACAAGATAGTGTCACGTAAGC	Solyc11g070090.1.1	NA	Carboxyl-terminal peptidase (AHRD V1 ***- B6U8T6_MAIZE)%3B contains Interpro domain(s) IPR004314 Protein of unknown function DUF239%2C plant	genome/transcriptome	5.96874	3.07373	247.452	4.7722	8.28515	308.81	-6.33101	-5.37358	0.957434	-5.22004	-6.01592	-0.795875	0.31957	1.43054	-0.322772	7.74441e-33	2.56629e-40	0.239018	8.98666e-11	1.30653e-06	0.839253	0.411102	0.082862	0.958516	2.39545e-30	1.67201e-38	0.820323	1.25238e-08	2.61417e-05	1	1	0.949862	1	6	2	4	7	8	2	222	366	298	0	4
SL2.40ch06_21168	TTAGCGATCTAGTGGTAGAACCGT	Solyc04g081650.2.1	NA	Cyclin B (AHRD V1 ***- B6V744_POPTO)%3B contains Interpro domain(s) IPR004367 Cyclin%2C C-terminal	genome/transcriptome	69.6999	63.1979	130.726	100.236	78.9079	105.29	-1.0486	-0.907319	0.141281	-0.416123	-0.0709582	0.345165	-0.312184	0.320293	0.524177	0.0117068	0.00297115	0.851233	0.341688	0.789473	0.698724	0.50722	0.55352	0.135264	0.0794047	0.0175772	1	0.681649	1	1	1	0.949862	1	44	40	50	104	184	56	122	194	150	36	54
SL2.40ch06_21168	TTAGCGATCTAGTGGTAGAACCGT	Solyc09g010950.2.1	NA	Cell division protease ftsH homolog (AHRD V1 **-- FTSH_BACSU)%3B contains Interpro domain(s) IPR005936 Peptidase M41%2C FtsH	genome/transcriptome	2617.62	950.677	330.614	1829.75	646.428	356.918	1.52381	2.98503	1.46123	0.856895	2.35798	1.50108	0.110445	-0.556467	-0.516611	5.16934e-08	7.96379e-38	4.62945e-10	0.0200273	9.89179e-08	0.000496942	0.63916	0.191646	0.0135143	1.16932e-06	4.81705e-36	2.46982e-08	0.184332	2.37286e-06	0.0128598	1	0.949862	0.398424	1800	1386	1892	1710	1880	1184	338	384	476	584	788
SL2.40ch06_21168	TTAGCGATCTAGTGGTAGAACCGT	Solyc03g098460.2.1	NA	Retinol dehydrogenase 12 (AHRD V1 **-* B5XB52_SALSA)%3B contains Interpro domain(s) IPR002347 Glucose/ribitol dehydrogenase	genome/transcriptome	310.888	159.478	333.257	492.1	321.23	341.203	-1.06328	-0.100239	0.963039	-0.0870244	0.528322	0.615346	0.0339932	1.01025	0.662554	0.000783355	0.569689	0.000543754	0.787085	0.138316	0.101492	1	0.0094363	0.00157938	0.00763757	0.893915	0.00882157	0.896362	0.619354	0.669455	1	0.499113	0.0799041	232	172	194	298	282	208	358	410	426	122	206
SL2.40ch06_22178	TGCTTATGGACGGTCAAGTGCTGTTTAGAT	Solyc08g041870.2.1	NA	Aspartate aminotransferase (AHRD V1 **** Q2XTE6_SOLTU)%3B contains Interpro domain(s) IPR000796 Aspartate/other aminotransferase	genome/transcriptome	1582.83	1602.64	641.954	1327.03	1309.87	502.281	1.31991	1.30196	-0.0179473	1.38286	1.40164	0.0187784	-0.353976	-0.291024	-0.254298	1.89993e-06	3.78258e-11	0.921343	5.76635e-05	0.000669748	0.997095	0.216899	0.628797	0.167581	3.28531e-05	6.35654e-10	1	0.00163121	0.00738991	1	1	0.949862	1	1148	708	1274	3036	3224	1876	702	684	940	434	492
SL2.40ch06_22178	TGCTTATGGACGGTCAAGTGCTGTTTAGAT	Solyc11g007580.1.1	NA	HhH-GPD family protein (AHRD V1 *--- D1CFH3_THET1)%3B contains Interpro domain(s) IPR003265 HhH-GPD domain	genome/transcriptome	13.6279	29.7537	69.4111	7.87173	43.8589	82.6946	-1.2221	-2.3486	-1.1265	-0.914924	-3.39304	-2.47812	0.252628	0.559802	-0.791813	0.0686141	1.4622e-07	0.0367153	0.126342	0.00104899	0.0328596	0.475119	0.424962	0.504578	0.293125	1.73307e-06	0.281364	0.44102	0.0109361	0.334447	1	0.949862	1	10	8	8	78	88	8	100	60	86	0	6
SL2.40ch06_22178	TGCTTATGGACGGTCAAGTGCTGTTTAGAT	Solyc07g005320.2.1	NA	Pre-mRNA polyadenylation factor fip1 (AHRD V1 *-*- B6JX34_SCHJY)%3B contains Interpro domain(s) IPR007854 Fip1	genome/transcriptome	64.1803	99.0207	231.228	67.8948	145.908	236.363	-1.22351	-1.84912	-0.625601	-0.695946	-1.79963	-1.10369	0.031689	0.559258	0.0811721	0.00123598	1.73952e-11	0.0382664	0.0890002	0.000234735	0.05156	0.843446	0.291863	0.65592	0.0114414	3.00623e-10	0.289812	0.435017	0.00292956	0.456192	1	0.949862	1	38	36	50	190	262	84	282	254	288	14	26
SL2.40ch06_22178	TGCTTATGGACGGTCAAGTGCTGTTTAGAT	Solyc01g103410.2.1	NA	Nucleic acid binding protein (AHRD V1 **-* B6T8Q7_MAIZE)%3B contains Interpro domain(s) IPR004087 K Homology	genome/transcriptome	1338.36	611.201	714.599	1379.47	526.351	568.745	-0.225486	0.905261	1.13075	-0.111757	1.27826	1.39001	-0.329352	-0.215623	0.0436428	0.418145	1.25215e-05	1.78453e-06	0.91674	0.00207555	0.00162959	0.253053	0.7079	0.749523	0.678201	0.000115054	5.19148e-05	0.99772	0.0197732	0.0334294	1	0.969369	1	918	734	932	1084	1214	768	738	852	990	448	636
SL2.40ch06_22178	TGCTTATGGACGGTCAAGTGCTGTTTAGAT	Solyc05g012330.2.1	NA	Ureide permease 2 (AHRD V1 ***- B6U6B9_MAIZE)%3B contains Interpro domain(s) IPR009834 Fatty acid elongase 3-ketoacyl-CoA synthase 1	genome/transcriptome	21780.8	912.3	220.813	28159.9	484.209	180.198	2.04668	6.62409	4.5774	1.42605	7.28792	5.86187	-0.293242	-0.91388	0.370585	1.62411e-10	6.28238e-87	1.30564e-14	0.0125579	1.41325e-22	5.49609e-14	0.5414	0.187568	0.138596	5.35515e-09	1.79044e-84	1.50361e-12	0.130287	1.55187e-20	1.60812e-11	1	0.949862	1	16183	12412	13128	1338	733	1840	282	242	258	10268	14804
SL2.40ch06_22178	TGCTTATGGACGGTCAAGTGCTGTTTAGAT	Solyc01g091510.2.1	NA	Ankyrin repeat and zinc finger domain containing protein 1 (AHRD V1 ***- B2WH31_PYRTR)%3B contains Interpro domain(s) IPR002110 Ankyrin	genome/transcriptome	31.1682	53.6774	95.0377	23.194	83.9508	97.1855	-0.824186	-1.60842	-0.784238	-0.211198	-2.06699	-1.85579	0.0322409	0.645229	-0.426322	0.0446723	6.58608e-06	0.044587	0.620453	0.00105396	0.00743405	0.956618	0.234374	0.508016	0.23465	6.3204e-05	0.324863	0.769854	0.0109789	0.111003	1	0.949862	1	18	18	24	94	140	52	86	120	140	8	4
SL2.40ch06_22178	TGCTTATGGACGGTCAAGTGCTGTTTAGAT	Solyc05g054640.2.1	NA	2-oxoglutarate dehydrogenase E1 component (AHRD V1 **** Q9FLH2_ARATH)%3B contains Interpro domain(s) IPR011603 2-oxoglutarate dehydrogenase%2C E1 component	genome/transcriptome	1080.07	909.967	486.962	820.539	805.62	375.552	0.902007	1.14924	0.247233	1.10109	1.12756	0.0264738	-0.374796	-0.175716	-0.396475	0.00120507	1.82896e-08	0.206729	0.00279705	0.0049647	0.882156	0.22254	0.726006	0.0633595	0.0111923	2.38905e-07	0.769108	0.039719	0.0415368	1	1	0.982026	0.990313	704	528	888	1804	1662	1098	516	618	608	266	250
SL2.40ch06_22178	TGCTTATGGACGGTCAAGTGCTGTTTAGAT	Solyc04g051390.2.1	NA	Unknown Protein (AHRD V1)	genome/transcriptome	95.0644	143.525	64.0857	57.9225	127.914	51.7888	1.16322	0.568902	-0.59432	1.30446	0.161485	-1.14298	-0.307364	-0.166124	-0.71478	0.00138686	0.0841664	0.0721668	0.00290013	0.606111	0.275096	0.395832	0.70456	0.134651	0.0126495	0.321544	0.456915	0.0408448	1	1	1	0.966902	1	60	48	78	270	320	154	54	84	96	10	14
SL2.40ch06_22435	GTGGACAAGTAAAGGTGGATGGAA	Solyc04g049340.2.1	NA	Tyrosine-specific transport protein (AHRD V1 *-*- D6YUH8_WADCW)%3B contains Interpro domain(s) IPR018227 Tryptophan/tyrosine permease	genome/transcriptome	0	4.13954	18.1743	0	6.22075	16.1956	-2.13436	-inf'	-inf'	-1.38044	-inf'	-inf'	-0.1663	0.587617	nan	0.00498799	5.59212e-06	0.013095	0.0791207	0.00256559	0.0676157	0.833292	0.72976	nan	0.0385517	5.42331e-05	0.12667	0.415044	0.0236621	0.532014	1	0.984678	nan	0	0	0	8	14	2	14	20	34	0	0
SL2.40ch06_22435	GTGGACAAGTAAAGGTGGATGGAA	Solyc03g097070.2.1	NA	Vacuolar protein sorting-associated protein 27 (AHRD V1 *--- B2W9Q9_PYRTR)%3B contains Interpro domain(s) IPR014645 Target of Myb protein 1	genome/transcriptome	245.869	326.023	520.277	245.079	378.135	615.374	-0.674306	-1.08139	-0.407085	-0.702562	-1.32822	-0.625655	0.242183	0.213927	-0.00464322	0.0416952	2.74131e-07	0.0779869	0.0643765	0.00104011	0.168944	0.330573	0.588277	0.92536	0.224274	3.14665e-06	0.481507	0.36886	0.0108525	0.875907	1	0.949862	1	182	126	170	618	700	360	650	578	618	64	110
SL2.40ch06_22448	TAAAGGTATATATGTGTGCACGTG	Solyc01g080950.2.1	NA	Unknown Protein (AHRD V1)%3B contains Interpro domain(s) IPR005513 Late embryogenesis abundant (LEA) group 1	genome/transcriptome	3663.27	1564.51	27.7478	3267.73	667.345	19.8411	5.81719	7.04461	1.22742	5.07187	7.36365	2.29178	-0.483884	-1.22921	-0.164842	1.20706e-70	9.91359e-117	2.50342e-07	2.73314e-20	1.21655e-33	9.38243e-06	0.311096	0.0284741	0.441124	2.03688e-66	1.25598e-113	8.62438e-06	1.48097e-17	3.77591e-31	0.000442522	1	0.934686	1	2536	1946	2620	2774	1734	2632	32	36	30	1040	1460
SL2.40ch06_22448	TAAAGGTATATATGTGTGCACGTG	Solyc02g071870.2.1	NA	Receptor like kinase%2C RLK	genome/transcriptome	1.91462	6.65917	19.8573	0	5.45748	18.587	-1.57626	-3.37454	-1.79828	-1.76799	-inf'	-inf'	-0.0953769	-0.287106	-inf'	0.0383984	0.0508233	0.236668	0.0783593	0.00112998	0.0661725	0.942905	0.790772	0.403071	0.210044	0.211687	0.815929	0.412636	0.0116558	0.524065	1	1	1	4	0	0	12	22	4	26	22	22	0	0
SL2.40ch06_22448	TAAAGGTATATATGTGTGCACGTG	Solyc04g064500.2.1	NA	Protein phosphatase 2C (AHRD V1 ***- Q8S8Z0_MESCR)%3B contains Interpro domain(s) IPR015655 Protein phosphatase 2C	genome/transcriptome	1240.67	777.375	275.473	895.131	658.55	307.526	1.4967	2.17114	0.674439	1.09858	1.54139	0.442806	0.158797	-0.239319	-0.470952	1.24768e-07	2.10883e-21	0.00308531	0.00174467	0.000348158	0.367505	0.614798	0.632305	0.0271651	2.65576e-06	6.73599e-20	0.039077	0.027056	0.00415487	1	1	0.949862	0.626852	820	668	916	1410	1494	982	256	376	360	344	362
SL2.40ch06_22448	TAAAGGTATATATGTGTGCACGTG	Solyc01g008670.2.1	NA	Cytochrome P450	genome/transcriptome	235.574	273.692	26.4228	192.618	149.455	15.8399	3.3727	3.15633	-0.216372	3.23807	3.60411	0.366035	-0.738218	-0.872847	-0.29044	4.90898e-18	1.62517e-19	0.446908	1.04155e-13	1.0631e-12	0.511284	0.128466	0.0843762	0.340986	3.87697e-16	4.69987e-18	1	2.35024e-11	4.76093e-11	1	1	0.949862	1	166	118	176	464	624	318	34	34	24	54	94
SL2.40ch06_4561	TATAAGTGTCTCTGAAATTTCGGA	Solyc07g047910.1.1	NA	Protein kinase-like protein (AHRD V1 *-** Q8LCP0_ARATH)%3B contains Interpro domain(s) IPR002290 Serine/threonine protein kinase	genome/transcriptome	0	4.85845	21.0099	1.67267	6.62732	13.9915	-2.1125	-inf'	-inf'	-1.07805	-3.06433	-1.98628	-0.586519	0.447929	inf	0.00122831	1.5048e-06	0.0127878	0.180321	0.105451	0.575307	0.417187	0.593171	0.278442	0.011379	1.57856e-05	0.124305	0.504951	0.504317	1	1	0.949862	1	0	0	0	10	4	8	24	18	35	0	2
SL2.40ch06_4561	TATAAGTGTCTCTGAAATTTCGGA	Solyc05g047570.2.1	NA	Receptor like kinase%2C RLK	genome/transcriptome	8425.24	481.206	59.0238	8491.47	194.407	44.8245	3.02729	7.15728	4.12999	2.11672	7.56558	5.44886	-0.39701	-1.30757	0.011296	2.0668e-22	6.67115e-113	2.96289e-18	1.39019e-05	1.42693e-36	4.35384e-08	0.26113	0.15427	1	2.48136e-20	7.15158e-110	6.229e-16	0.000495059	6.69797e-34	3.97906e-06	1	0.949862	1	6068	4770	5332	678	402	980	64	70	78	3120	4330
SL2.40ch06_4561	TATAAGTGTCTCTGAAATTTCGGA	Solyc11g070090.1.1	NA	Carboxyl-terminal peptidase (AHRD V1 ***- B6U8T6_MAIZE)%3B contains Interpro domain(s) IPR004314 Protein of unknown function DUF239%2C plant	genome/transcriptome	5.96874	3.07373	247.452	4.7722	8.28515	308.81	-6.33101	-5.37358	0.957434	-5.22004	-6.01592	-0.795875	0.31957	1.43054	-0.322772	7.74441e-33	2.56629e-40	0.239018	8.98666e-11	1.30653e-06	0.839253	0.411102	0.082862	0.958516	2.39545e-30	1.67201e-38	0.820323	1.25238e-08	2.61417e-05	1	1	0.949862	1	6	2	4	7	8	2	222	366	298	0	4
SL2.40ch06_4563	TAAGTGTGTCTCTGAAATTTCGTG	Solyc08g066350.1.1	NA	Histidine phosphotransfer protein (AHRD V1 **** B9HE19_POPTR)%3B contains Interpro domain(s) IPR008207 Signal transduction histidine kinase%2C phosphotransfer (Hpt) region	genome/transcriptome	0	2.16883	27.0742	0	5.3276	43.3686	-3.64193	-inf'	-inf'	-3.02509	-inf'	-inf'	0.679733	1.29657	nan	5.65892e-08	7.48574e-09	0.12095	0.00267148	4.16604e-06	0.104717	0.299076	0.161515	nan	1.27249e-06	1.01531e-07	0.622725	0.0382991	7.62196e-05	0.683834	1	0.949862	nan	0	0	0	2	4	4	16	34	52	0	0
SL2.40ch06_4563	TAAGTGTGTCTCTGAAATTTCGTG	Solyc07g047910.1.1	NA	Protein kinase-like protein (AHRD V1 *-** Q8LCP0_ARATH)%3B contains Interpro domain(s) IPR002290 Serine/threonine protein kinase	genome/transcriptome	0	4.85845	21.0099	1.67267	6.62732	13.9915	-2.1125	-inf'	-inf'	-1.07805	-3.06433	-1.98628	-0.586519	0.447929	inf	0.00122831	1.5048e-06	0.0127878	0.180321	0.105451	0.575307	0.417187	0.593171	0.278442	0.011379	1.57856e-05	0.124305	0.504951	0.504317	1	1	0.949862	1	0	0	0	10	4	8	24	18	35	0	2
SL2.40ch06_4563	TAAGTGTGTCTCTGAAATTTCGTG	Solyc05g047570.2.1	NA	Receptor like kinase%2C RLK	genome/transcriptome	8425.24	481.206	59.0238	8491.47	194.407	44.8245	3.02729	7.15728	4.12999	2.11672	7.56558	5.44886	-0.39701	-1.30757	0.011296	2.0668e-22	6.67115e-113	2.96289e-18	1.39019e-05	1.42693e-36	4.35384e-08	0.26113	0.15427	1	2.48136e-20	7.15158e-110	6.229e-16	0.000495059	6.69797e-34	3.97906e-06	1	0.949862	1	6068	4770	5332	678	402	980	64	70	78	3120	4330
SL2.40ch06_4563	TAAGTGTGTCTCTGAAATTTCGTG	Solyc05g014510.2.1	NA	Ankyrin repeat domain-containing protein 44 (AHRD V1 *--- A8N4H2_COPC7)%3B contains Interpro domain(s) IPR002110 Ankyrin	genome/transcriptome	36.7595	37.7901	78.4366	25.6678	28.1953	72.4185	-1.05352	-1.09341	-0.039893	-1.3609	-1.4964	-0.135496	-0.115169	-0.422552	-0.518156	0.0112493	0.0402059	0.954172	0.0238603	0.0343298	1	0.671326	0.574921	0.580671	0.0767691	0.173682	1	0.206005	0.208975	1	1	0.949862	1	14	28	26	70	62	52	56	70	174	4	12
SL2.40ch06_4563	TAAGTGTGTCTCTGAAATTTCGTG	Solyc11g070090.1.1	NA	Carboxyl-terminal peptidase (AHRD V1 ***- B6U8T6_MAIZE)%3B contains Interpro domain(s) IPR004314 Protein of unknown function DUF239%2C plant	genome/transcriptome	5.96874	3.07373	247.452	4.7722	8.28515	308.81	-6.33101	-5.37358	0.957434	-5.22004	-6.01592	-0.795875	0.31957	1.43054	-0.322772	7.74441e-33	2.56629e-40	0.239018	8.98666e-11	1.30653e-06	0.839253	0.411102	0.082862	0.958516	2.39545e-30	1.67201e-38	0.820323	1.25238e-08	2.61417e-05	1	1	0.949862	1	6	2	4	7	8	2	222	366	298	0	4
SL2.40ch06_7195	ACTTTGGTTATGCACAAGTAGACA	Solyc10g009350.2.1	NA	Serine/threonine protein kinase (AHRD V1 *-** D0NNA3_PHYIN)%3B contains Interpro domain(s) IPR002290 Serine/threonine protein kinase	genome/transcriptome	808.327	143.868	104.983	490.075	83.7292	77.4323	0.454596	2.94479	2.49019	0.112795	2.662	2.5492	-0.439142	-0.780943	-0.721937	0.313874	1.45408e-24	3.12484e-12	0.58986	6.04266e-09	2.64329e-06	0.131318	0.196894	0.00485657	0.574382	5.41974e-23	2.36876e-10	0.750509	1.74317e-07	0.000147678	1	0.949862	0.192212	548	470	530	144	324	230	84	114	194	178	220
SL2.40ch06_7195	ACTTTGGTTATGCACAAGTAGACA	Solyc01g067850.2.1	NA	Peroxidase (AHRD V1 **** Q07446_SOLLC)%3B contains Interpro domain(s) IPR002016 Haem peroxidase%2C plant/fungal/bacterial	genome/transcriptome	0	0.293703	0.591511	0	0	0.348389	-1.01005	-inf'	-inf'	-inf'	-inf'	nan	-0.763706	-inf'	nan	1	0.777677	1	0.451205	1	nan	1	0.516835	nan	1	0.916288	1	0.681649	1	nan	1	0.949862	nan	0	0	0	0	2	0	0	2	0	0	0
SL2.40ch06_7195	ACTTTGGTTATGCACAAGTAGACA	Solyc09g076010.2.1	NA	PHD finger family protein (AHRD V1 *--- D7MI23_ARALY)%3B contains Interpro domain(s) IPR019787 Zinc finger%2C PHD-finger	genome/transcriptome	59.7473	52.4662	152.893	68.648	93.9686	141.514	-1.54306	-1.35558	0.187483	-0.590694	-1.04365	-0.452961	-0.111577	0.840789	0.200345	0.000174345	1.05645e-05	0.72256	0.134149	0.195552	0.855969	0.876976	0.133465	0.472933	0.00201341	9.8303e-05	1	0.44102	0.77873	1	1	0.949862	1	50	30	36	112	138	38	198	162	182	10	20
SL2.40ch06_7195	ACTTTGGTTATGCACAAGTAGACA	Solyc01g005960.2.1	NA	ATP dependent RNA helicase (AHRD V1 ***- B3LKV6_YEAS1)%3B contains Interpro domain(s) IPR011545 DNA/RNA helicase%2C DEAD/DEAH box type%2C N-terminal	genome/transcriptome	2921.88	237.979	347.051	2878.8	243.437	330.778	-0.544315	3.07368	3.61799	-0.442316	3.12153	3.56385	-0.0692835	0.0327154	-0.0214275	0.0686461	1.50897e-39	7.17263e-33	0.246843	1.37708e-10	3.17406e-13	0.85822	0.836286	0.995346	0.293125	9.56748e-38	1.25136e-29	0.599962	4.91283e-09	8.26464e-11	1	1	1	2036	1600	2004	366	502	319	410	371	464	1064	1410
SL2.40ch06_7195	ACTTTGGTTATGCACAAGTAGACA	Solyc02g089410.2.1	NA	RING finger protein 13 (AHRD V1 *-*- RNF13_CHICK)%3B contains Interpro domain(s) IPR018957 Zinc finger%2C C3HC4 RING-type	genome/transcriptome	176.182	64.1227	40.4892	197.453	59.1233	41.3219	0.6633	2.12146	1.45816	0.51682	2.25653	1.73971	0.0293717	-0.117108	0.164438	0.0998538	3.22979e-08	0.00103425	0.21304	9.17051e-06	0.00459641	0.968858	0.871136	0.616401	0.381493	4.1016e-07	0.0153906	0.562714	0.00015722	0.0762882	1	1	1	128	112	92	108	144	76	28	54	68	64	94
SL2.40ch06_9472	GATGTTGGAATGGCTCAATCT	Solyc10g008840.2.1	NA	Ras-related protein Rab-25 (AHRD V1 ***- RAB25_BOVIN)%3B contains Interpro domain(s) IPR015595 Rab11-related	genome/transcriptome	479.007	185.658	14.8446	251.657	54.5302	11.5305	3.64463	5.01204	1.3674	2.2416	4.44793	2.20633	-0.364483	-1.76752	-0.928591	3.63762e-20	2.25632e-45	1.7926e-05	0.000163405	3.2994e-09	0.000132531	0.435497	0.0030655	0.000944681	3.52557e-18	1.73153e-43	0.000422029	0.00388915	9.85254e-08	0.00422158	1	0.221533	0.0526069	340	222	382	290	264	308	12	14	30	82	102
SL2.40ch06_9472	GATGTTGGAATGGCTCAATCT	Solyc08g078140.2.1	NA	Ubiquitin carboxyl-terminal hydrolase isozyme L3 (AHRD V1 **** B6T8R6_MAIZE)%3B contains Interpro domain(s) IPR001578 Peptidase C12%2C ubiquitin carboxyl-terminal hydrolase 1	genome/transcriptome	294.39	310.223	356.143	337.411	259.123	324.253	-0.199154	-0.274728	-0.0755748	-0.323482	0.0573886	0.380871	-0.135338	-0.259667	0.196779	0.522102	0.204493	0.718825	0.641783	0.808509	0.358062	0.692654	0.595156	0.347632	0.743704	0.598694	1	0.785043	1	1	1	0.949862	1	166	164	240	524	690	370	334	470	482	96	134
SL2.40ch06_9472	GATGTTGGAATGGCTCAATCT	Solyc08g081250.2.1	NA	Aminopeptidase N (AHRD V1 ***- D5C0C8_NITHN)%3B contains Interpro domain(s) IPR012779 Peptidase M1%2C alanyl aminopeptidase	genome/transcriptome	1098.95	1188.43	716.046	972.186	1023.01	557.726	0.730931	0.618005	-0.112927	0.875189	0.801677	-0.073512	-0.360497	-0.21624	-0.176825	0.00649089	0.00145998	0.580743	0.0259397	0.0461446	0.911648	0.322563	0.565836	0.425944	0.0481837	0.00928643	1	0.218585	0.264168	1	1	0.949862	1	776	550	820	2180	2652	1308	816	836	908	288	378
SL2.40ch06_9472	GATGTTGGAATGGCTCAATCT	Solyc11g042850.1.1	NA	5-dehydro-2-deoxygluconokinase (AHRD V1 **-- IOLC_GEOTN)%3B contains Interpro domain(s) IPR011611 Carbohydrate/purine kinase	genome/transcriptome	3581.05	4474.98	89.8918	2347.05	2961.63	71.5048	5.63755	5.31605	-0.321501	5.37221	5.03666	-0.335545	-0.330149	-0.595489	-0.609533	1.1872e-16	2.57193e-36	0.0805775	3.39329e-30	5.93985e-23	0.421641	0.584937	0.116412	0.0029793	8.17706e-15	1.47989e-34	0.491748	9.63719e-27	6.73648e-21	1	1	0.949862	0.131277	2260	1862	2858	8442	9464	5036	82	158	74	664	944
SL2.40ch06_9472	GATGTTGGAATGGCTCAATCT	Solyc03g019970.2.1	NA	F-box protein interaction domain containing protein (AHRD V1 ***- Q60D10_SOLDE)%3B contains Interpro domain(s) IPR017451 F-box associated type 1	genome/transcriptome	1731.85	307.047	16.0592	1803.09	151.881	9.44745	4.25699	6.75276	2.49578	4.00687	7.57633	3.56946	-0.765406	-1.01552	0.0581632	6.16259e-21	6.72374e-58	5.20411e-12	2.69452e-17	8.24464e-45	8.41344e-07	0.146717	0.118216	0.727656	6.42249e-19	7.53243e-56	3.79956e-10	9.7336e-15	2.98544e-41	5.36297e-05	1	0.949862	1	1212	998	1108	472	350	556	18	24	14	744	766
SL2.40ch06_9472	GATGTTGGAATGGCTCAATCT	Solyc11g022390.1.1	NA	(Dimethylallyl)adenosine tRNA methylthiotransferase miaB (AHRD V1 ***- MIAB_SULSY)%3B contains Interpro domain(s) IPR006466 MiaB-like tRNA modifying enzyme%2C archaeal-type	genome/transcriptome	70.2321	100.086	267.476	29.3852	117.588	243.912	-1.41817	-1.9292	-0.511039	-1.05262	-3.0532	-2.00057	-0.133048	0.232495	-1.25704	0.000186912	3.27313e-09	0.153449	0.0204375	7.22224e-10	0.000157077	0.730223	0.518168	0.00333406	0.00214208	4.60758e-08	0.668428	0.187165	2.35656e-08	0.00486689	1	0.949862	0.143227	34	40	62	154	232	124	228	404	328	10	14
SL2.40ch07_14547	AGTATGTCTCTGAAATTTCGAGCA	Solyc04g072850.2.1	NA	Alpha-L-arabinofuranosidase/beta-D-xylosidase (AHRD V1 **** D9D7L0_MALDO)%3B contains Interpro domain(s) IPR001764 Glycoside hydrolase%2C family 3%2C N-terminal	genome/transcriptome	1.84377	5.15216	52.8285	6.88064	6.8332	45.1104	-3.35807	-4.84058	-1.48252	-2.72283	-2.71284	0.00998202	-0.227856	0.407385	1.89988	7.4013e-09	2.86117e-10	0.279496	0.000329245	0.00201842	1	0.572234	0.352038	0.128299	1.91851e-07	4.45418e-09	0.890904	0.00695672	0.0193015	1	1	0.949862	1	2	0	2	10	6	8	62	28	108	2	4
SL2.40ch07_14547	AGTATGTCTCTGAAATTTCGAGCA	Solyc04g079040.2.1	NA	Serine carboxypeptidase 1 (AHRD V1 ***- B6TC80_MAIZE)%3B contains Interpro domain(s) IPR001563 Peptidase S10%2C serine carboxypeptidase	genome/transcriptome	883.653	41.3998	12.6041	382.569	4.41068	10.357	1.71573	6.13152	4.41578	-1.23153	5.20704	6.43857	-0.283281	-3.23055	-1.20776	0.000138488	6.55749e-65	4.94847e-13	0.0872438	1.64456e-12	8.9736e-21	0.598349	9.62109e-07	0.000288975	0.00163907	8.98588e-63	4.31018e-11	0.435017	7.2287e-11	6.93019e-18	1	0.000185137	0.0197339	508	448	776	8	16	124	14	12	20	75	252
SL2.40ch07_14547	AGTATGTCTCTGAAATTTCGAGCA	Solyc07g047910.1.1	NA	Protein kinase-like protein (AHRD V1 *-** Q8LCP0_ARATH)%3B contains Interpro domain(s) IPR002290 Serine/threonine protein kinase	genome/transcriptome	0	4.85845	21.0099	1.67267	6.62732	13.9915	-2.1125	-inf'	-inf'	-1.07805	-3.06433	-1.98628	-0.586519	0.447929	inf	0.00122831	1.5048e-06	0.0127878	0.180321	0.105451	0.575307	0.417187	0.593171	0.278442	0.011379	1.57856e-05	0.124305	0.504951	0.504317	1	1	0.949862	1	0	0	0	10	4	8	24	18	35	0	2
SL2.40ch07_14547	AGTATGTCTCTGAAATTTCGAGCA	Solyc05g047570.2.1	NA	Receptor like kinase%2C RLK	genome/transcriptome	8425.24	481.206	59.0238	8491.47	194.407	44.8245	3.02729	7.15728	4.12999	2.11672	7.56558	5.44886	-0.39701	-1.30757	0.011296	2.0668e-22	6.67115e-113	2.96289e-18	1.39019e-05	1.42693e-36	4.35384e-08	0.26113	0.15427	1	2.48136e-20	7.15158e-110	6.229e-16	0.000495059	6.69797e-34	3.97906e-06	1	0.949862	1	6068	4770	5332	678	402	980	64	70	78	3120	4330
SL2.40ch07_14547	AGTATGTCTCTGAAATTTCGAGCA	Solyc01g091150.2.1	NA	Golgi SNAP receptor complex member 1 (AHRD V1 **** Q91VU9_MOUSE)%3B contains Interpro domain(s) IPR007705 Vesicle transport v-SNARE	genome/transcriptome	48.3178	52.8103	133.742	69.2687	67.8953	97.3768	-1.34056	-1.46882	-0.128264	-0.520267	-0.491375	0.0288925	-0.457801	0.362491	0.519647	0.000838786	1.45466e-05	0.868256	0.138646	0.371854	0.886748	0.275256	0.70985	0.227193	0.00811601	0.000132197	1	0.44102	1	1	1	0.970729	1	33	19	45	90	135	54	138	166	177	29	13
SL2.40ch07_14547	AGTATGTCTCTGAAATTTCGAGCA	Solyc11g070090.1.1	NA	Carboxyl-terminal peptidase (AHRD V1 ***- B6U8T6_MAIZE)%3B contains Interpro domain(s) IPR004314 Protein of unknown function DUF239%2C plant	genome/transcriptome	5.96874	3.07373	247.452	4.7722	8.28515	308.81	-6.33101	-5.37358	0.957434	-5.22004	-6.01592	-0.795875	0.31957	1.43054	-0.322772	7.74441e-33	2.56629e-40	0.239018	8.98666e-11	1.30653e-06	0.839253	0.411102	0.082862	0.958516	2.39545e-30	1.67201e-38	0.820323	1.25238e-08	2.61417e-05	1	1	0.949862	1	6	2	4	7	8	2	222	366	298	0	4
SL2.40ch07_22135	AGCCAAGGATGACTTGCCGGA	Solyc01g006930.2.1	NA	Nuclear transcription factor Y subunit A-2 (AHRD V1 **** B6SM21_MAIZE)%3B contains Interpro domain(s) IPR001289 CCAAT-binding transcription factor%2C subunit B	genome/transcriptome	4.05411	1.93222	26.7818	3.78111	3.18696	15.6272	-3.79292	-2.7238	1.06913	-2.29381	-2.04718	0.246632	-0.777194	0.72192	-0.100575	6.92274e-07	0.000985602	0.339551	0.0387605	0.0812525	1	0.25759	0.319261	1	1.29146e-05	0.00651066	0.968662	0.2769	0.413841	1	1	0.949862	1	2	2	4	4	4	2	22	42	32	2	2
SL2.40ch07_22135	AGCCAAGGATGACTTGCCGGA	Solyc01g068140.2.1	NA	10-deacetylbaccatin III-10-O-acetyl transferase-like (AHRD V1 **-* Q9FTH0_ORYSJ)%3B contains Interpro domain(s) IPR003480 Transferase	genome/transcriptome	3.60507	4.74555	10.1441	3.53531	4.20764	9.51719	-1.096	-1.49254	-0.396548	-1.17752	-1.4287	-0.251174	-0.0920366	-0.173564	-0.0281896	0.223122	0.203847	0.681677	0.217352	0.35905	1	0.97534	0.80879	1	0.574382	0.598694	1	0.564659	1	1	1	1	1	2	4	0	8	14	4	18	4	14	2	0
SL2.40ch07_22135	AGCCAAGGATGACTTGCCGGA	Solyc06g066410.2.1	NA	Profilin (AHRD V1 ***- Q9SMC0_TOBAC)%3B contains Interpro domain(s) IPR005455 Profilin%2C plant	genome/transcriptome	601.054	589.792	37.7344	403.444	356.891	50.7571	3.96625	3.99354	0.0272875	2.8138	2.99069	0.176886	0.427726	-0.724723	-0.575125	2.39304e-23	1.21206e-32	0.8448	3.87696e-05	2.07474e-05	0.73987	0.294392	0.0794512	0.0140098	3.16033e-21	6.1558e-31	1	0.00116432	0.000330716	1	1	0.949862	0.408536	474	276	432	976	1398	674	30	58	48	120	210
SL2.40ch07_22135	AGCCAAGGATGACTTGCCGGA	Solyc08g062210.2.1	NA	Nuclear transcription factor Y subunit A-3 (AHRD V1 **** B6TQI5_MAIZE)%3B contains Interpro domain(s) IPR001289 CCAAT-binding transcription factor%2C subunit B	genome/transcriptome	4.19582	13.7621	77.8874	3.09953	16.3418	58.9482	-2.50068	-4.21437	-1.71368	-1.85088	-4.24933	-2.39845	-0.401942	0.247865	-0.436902	2.46304e-07	9.45972e-06	0.0891492	0.00404771	4.18528e-06	0.0416334	0.269916	0.635715	0.975767	4.98361e-06	8.87641e-05	0.528163	0.0534601	7.65507e-05	0.393479	1	0.949862	1	6	2	0	26	28	16	68	66	160	0	2
SL2.40ch07_22135	AGCCAAGGATGACTTGCCGGA	Solyc01g008490.2.1	NA	Nuclear transcription factor Y subunit A-1 (AHRD V1 *-** B6TAR1_MAIZE)%3B contains Interpro domain(s) IPR001289 CCAAT-binding transcription factor%2C subunit B	genome/transcriptome	28.9579	60.1082	48.6627	31.3753	72.2267	38.5895	0.304745	-0.748859	-1.0536	0.904322	-0.298582	-1.2029	-0.334606	0.264971	0.115671	0.406695	0.0679182	0.0126054	0.0524127	0.895578	0.199755	0.45851	0.585682	0.668494	0.668253	0.269611	0.123002	0.332759	1	0.924475	1	0.949862	1	18	16	22	98	154	64	56	56	62	4	12
SL2.40ch07_22135	AGCCAAGGATGACTTGCCGGA	Solyc03g121940.2.1	NA	Nuclear transcription factor Y subunit A-3 (AHRD V1 *-*- B6TQI5_MAIZE)%3B contains Interpro domain(s) IPR001289 CCAAT-binding transcription factor%2C subunit B	genome/transcriptome	25.7194	6.94336	21.8469	17.9782	11.067	14.8937	-1.65372	0.23543	1.88915	-0.428446	0.271542	0.699989	-0.552722	0.672552	-0.51661	0.044869	0.823869	0.0280358	0.715612	0.882725	0.676	0.33465	0.363467	0.451745	0.23465	0.916288	0.228944	0.832705	1	1	1	0.949862	1	14	14	22	20	18	2	20	12	52	8	8
SL2.40ch07_22895	GATCTGTATCTCTATGACTGA	Solyc12g100120.1.1	NA	Acetyl-CoA carboxylase-like protein (AHRD V1 *-*- Q8ABH3_BACTN)%3B contains Interpro domain(s) IPR012878 Protein of unknown function DUF1680	genome/transcriptome	182.151	487.435	108.593	93.7515	582.888	97.4683	2.16628	0.746204	-1.42008	2.58021	-0.0560915	-2.63631	-0.155923	0.258011	-0.958219	4.13024e-11	0.00536968	4.0645e-09	2.8622e-11	0.939627	1.17811e-09	0.500933	0.530792	0.00120975	1.47907e-09	0.0298914	1.88233e-07	4.38579e-09	1	1.56795e-07	1	0.949862	0.0643969	120	96	138	786	1658	326	100	112	190	34	30
SL2.40ch07_22895	GATCTGTATCTCTATGACTGA	Solyc00g011890.2.1	NA	Galactokinase like protein (AHRD V1 **** O23461_ARATH)%3B contains Interpro domain(s) IPR012369 Galactokinase%2C glycosyltransferase	genome/transcriptome	169.681	253.561	651.748	126.46	296.277	597.503	-1.36198	-1.94149	-0.579506	-1.012	-2.24027	-1.22827	-0.125369	0.224617	-0.424149	4.04208e-05	3.41505e-20	0.0119191	0.0258316	6.44848e-07	0.00787457	0.592008	0.599637	0.151728	0.000541438	1.01999e-18	0.11774	0.217826	1.35852e-05	0.116175	1	0.949862	1	118	92	118	432	750	210	620	764	994	36	70
SL2.40ch07_3419	CATCCTCAGACCATGCTGCTT	Solyc01g110700.2.1	NA	Unknown Protein (AHRD V1)	genome/transcriptome	11.8666	7.52643	7.80728	5.85433	5.73593	18.1613	-0.052854	0.604017	0.656871	-1.66277	-1.63329	0.0294755	1.21797	-0.391938	-1.01933	0.818256	0.480905	0.545005	0.0485194	0.36624	1	0.137262	0.628745	0.578181	0.91277	0.811595	1	0.324311	1	1	1	0.949862	1	10	4	10	8	35	3	16	6	4	0	7
SL2.40ch07_3419	CATCCTCAGACCATGCTGCTT	Solyc10g005730.2.1	NA	WD-40 repeat family protein (AHRD V1 **-- D7L1D2_ARALY)%3B contains Interpro domain(s) IPR017986 WD40 repeat%2C region	genome/transcriptome	515.66	257.065	537.308	468.165	280.204	523.616	-1.06362	-0.0593287	1.00429	-0.90203	-0.161491	0.740539	-0.0372415	0.124346	-0.139404	0.000698305	0.741771	8.87973e-05	0.0140675	0.674822	0.0871408	0.980939	0.751041	0.591834	0.00690544	0.916288	0.00177914	0.140893	1	0.609911	1	0.996187	1	390	268	342	484	498	312	608	616	702	156	184
SL2.40ch07_3419	CATCCTCAGACCATGCTGCTT	Solyc01g111180.2.1	NA	Unknown Protein (AHRD V1)	genome/transcriptome	2.28119	0.369403	0.639659	0	1.22373	1.80441	-0.792108	1.83441	2.62652	-0.560245	-inf'	-inf'	1.49615	1.72802	-inf'	1	0.5083	0.350147	0.734749	0.653634	0.909364	0.543649	0.702538	0.492176	1	0.834153	0.9781	0.849882	1	1	1	0.965432	1	2	2	0	2	0	0	2	0	0	0	0
SL2.40ch07_5235	GGGAAAGGTTCCATGTGAA	Solyc03g121370.2.1	NA	30S ribosomal protein S8 (AHRD V1 ***- Q1HRQ6_AEDAE)%3B contains Interpro domain(s) IPR000630 Ribosomal protein S8	genome/transcriptome	240.172	530.69	275.405	190.477	596.754	332.103	0.946314	-0.197487	-1.1438	0.845505	-0.802012	-1.64752	0.270076	0.169266	-0.33445	0.00102345	0.405842	4.10859e-07	0.0107705	0.0718537	8.67356e-05	0.381985	0.601442	0.221971	0.00967291	0.770348	1.36088e-05	0.115633	0.375774	0.00299202	1	0.949862	1	158	116	198	1028	1512	392	278	304	422	48	70
SL2.40ch07_7447	AAGATTGATCTAGTTTGACTTGAA	Solyc02g089410.2.1	NA	RING finger protein 13 (AHRD V1 *-*- RNF13_CHICK)%3B contains Interpro domain(s) IPR018957 Zinc finger%2C C3HC4 RING-type	genome/transcriptome	176.182	64.1227	40.4892	197.453	59.1233	41.3219	0.6633	2.12146	1.45816	0.51682	2.25653	1.73971	0.0293717	-0.117108	0.164438	0.0998538	3.22979e-08	0.00103425	0.21304	9.17051e-06	0.00459641	0.968858	0.871136	0.616401	0.381493	4.1016e-07	0.0153906	0.562714	0.00015722	0.0762882	1	1	1	128	112	92	108	144	76	28	54	68	64	94
SL2.40ch07_7578	TTGTGTCTCACACAACAGACA	Solyc11g011920.1.1	NA	Glutamate decarboxylase (AHRD V1 ***- Q8LKR4_TOBAC)%3B contains Interpro domain(s) IPR010107 Glutamate decarboxylase	genome/transcriptome	24.0875	23.5565	95.1617	15.1245	30.8753	70.7751	-2.01426	-1.9821	0.0321618	-1.19679	-2.22636	-1.02957	-0.427138	0.390329	-0.671402	6.02218e-06	0.00181187	0.923608	0.0347842	0.0134622	0.284021	0.277131	0.464983	0.437593	9.48696e-05	0.0112832	1	0.256527	0.096644	1	1	0.949862	1	30	8	10	34	64	26	104	70	180	8	8
SL2.40ch07_7578	TTGTGTCTCACACAACAGACA	Solyc07g044850.2.1	NA	WD-repeat protein-like (AHRD V1 ***- Q9FNN2_ARATH)%3B contains Interpro domain(s) IPR017986 WD40 repeat%2C region	genome/transcriptome	202.834	251.643	506.315	162.39	238.251	647.761	-1.00866	-1.31974	-0.31108	-1.44298	-1.99599	-0.553015	0.355426	-0.0788979	-0.320833	0.00194193	6.09204e-10	0.177438	0.00224022	1.19372e-06	0.187367	0.312689	0.787168	0.235369	0.016982	9.22023e-09	0.709621	0.0332389	2.40206e-05	0.906692	1	1	1	154	104	136	472	666	220	490	580	778	60	52
SL2.40ch07_8157	AGTGTGTCTCTGAGATTTCGGGGA	Solyc08g066350.1.1	NA	Histidine phosphotransfer protein (AHRD V1 **** B9HE19_POPTR)%3B contains Interpro domain(s) IPR008207 Signal transduction histidine kinase%2C phosphotransfer (Hpt) region	genome/transcriptome	0	2.16883	27.0742	0	5.3276	43.3686	-3.64193	-inf'	-inf'	-3.02509	-inf'	-inf'	0.679733	1.29657	nan	5.65892e-08	7.48574e-09	0.12095	0.00267148	4.16604e-06	0.104717	0.299076	0.161515	nan	1.27249e-06	1.01531e-07	0.622725	0.0382991	7.62196e-05	0.683834	1	0.949862	nan	0	0	0	2	4	4	16	34	52	0	0
SL2.40ch07_8157	AGTGTGTCTCTGAGATTTCGGGGA	Solyc07g047910.1.1	NA	Protein kinase-like protein (AHRD V1 *-** Q8LCP0_ARATH)%3B contains Interpro domain(s) IPR002290 Serine/threonine protein kinase	genome/transcriptome	0	4.85845	21.0099	1.67267	6.62732	13.9915	-2.1125	-inf'	-inf'	-1.07805	-3.06433	-1.98628	-0.586519	0.447929	inf	0.00122831	1.5048e-06	0.0127878	0.180321	0.105451	0.575307	0.417187	0.593171	0.278442	0.011379	1.57856e-05	0.124305	0.504951	0.504317	1	1	0.949862	1	0	0	0	10	4	8	24	18	35	0	2
SL2.40ch07_8157	AGTGTGTCTCTGAGATTTCGGGGA	Solyc05g047570.2.1	NA	Receptor like kinase%2C RLK	genome/transcriptome	8425.24	481.206	59.0238	8491.47	194.407	44.8245	3.02729	7.15728	4.12999	2.11672	7.56558	5.44886	-0.39701	-1.30757	0.011296	2.0668e-22	6.67115e-113	2.96289e-18	1.39019e-05	1.42693e-36	4.35384e-08	0.26113	0.15427	1	2.48136e-20	7.15158e-110	6.229e-16	0.000495059	6.69797e-34	3.97906e-06	1	0.949862	1	6068	4770	5332	678	402	980	64	70	78	3120	4330
SL2.40ch07_8157	AGTGTGTCTCTGAGATTTCGGGGA	Solyc11g070090.1.1	NA	Carboxyl-terminal peptidase (AHRD V1 ***- B6U8T6_MAIZE)%3B contains Interpro domain(s) IPR004314 Protein of unknown function DUF239%2C plant	genome/transcriptome	5.96874	3.07373	247.452	4.7722	8.28515	308.81	-6.33101	-5.37358	0.957434	-5.22004	-6.01592	-0.795875	0.31957	1.43054	-0.322772	7.74441e-33	2.56629e-40	0.239018	8.98666e-11	1.30653e-06	0.839253	0.411102	0.082862	0.958516	2.39545e-30	1.67201e-38	0.820323	1.25238e-08	2.61417e-05	1	1	0.949862	1	6	2	4	7	8	2	222	366	298	0	4
SL2.40ch07_8752	TGAGCCGCGTCAATATCTCTC	Solyc09g098370.2.1	NA	VRR-NUC domain-containing protein (AHRD V1 ***- C5GD44_AJEDR)%3B contains Interpro domain(s) IPR014883 VRR-NUC	genome/transcriptome	69.2851	96.7671	74.8471	61.0621	85.3117	70.705	0.370571	-0.111401	-0.481972	0.270931	-0.211535	-0.482467	-0.0821333	-0.181773	-0.182267	0.206532	0.972346	0.253469	0.618134	0.76507	0.485727	0.983016	0.594694	0.645754	0.574382	1	0.846902	0.768134	1	1	1	0.949862	1	56	24	60	178	270	80	88	96	80	12	34
SL2.40ch07_8752	TGAGCCGCGTCAATATCTCTC	Solyc03g123400.1.1	NA	GRAS family transcription factor (AHRD V1 **-* Q4VYC4_POPTR)%3B contains Interpro domain(s) IPR005202 GRAS transcription factor	genome/transcriptome	7.6708	2.88903	3.29219	20.1503	5.63441	8.61498	-0.188464	1.22033	1.40879	-0.612583	1.22588	1.83847	1.3878	0.96368	1.39335	0.962015	0.235359	0.114336	0.521677	0.208695	0.120794	0.174357	0.311929	0.140782	1	0.621886	0.61688	0.706497	0.811732	0.737494	1	0.949862	1	4	2	10	6	8	2	6	0	6	6	8
SL2.40ch07_8752	TGAGCCGCGTCAATATCTCTC	Solyc08g079500.2.1	NA	AT2G45380 protein (Fragment) (AHRD V1 *-*- B9DGW8_ARATH)	genome/transcriptome	1033.37	779.679	1341.31	1085.62	1131.65	1430.72	-0.782693	-0.376292	0.406401	-0.338303	-0.398212	-0.0599086	0.0930915	0.537481	0.0711715	0.0399984	0.0413658	0.0735766	0.387665	0.295193	0.859248	0.727378	0.220315	0.676979	0.217085	0.177993	0.46275	0.681649	1	1	1	0.949862	1	726	546	732	1516	2016	672	1606	1712	1404	381	422
SL2.40ch07_8752	TGAGCCGCGTCAATATCTCTC	Solyc06g007980.2.1	NA	Sterol 3-beta-glucosyltransferase (AHRD V1 ***- B6U4Q7_MAIZE)%3B contains Interpro domain(s) IPR004276 Glycosyl transferase%2C family 28	genome/transcriptome	46.5691	118.843	162.479	53.5145	108.154	176.918	-0.451195	-1.80281	-1.35161	-0.709998	-1.72508	-1.01508	0.122828	-0.135976	0.200558	0.184499	2.11416e-09	3.04894e-05	0.21897	0.000640372	0.0638875	0.910956	0.881742	0.536259	0.545799	3.02997e-08	0.00068072	0.566642	0.00710365	0.511776	1	1	1	28	26	36	216	290	120	160	138	308	18	14
SL2.40ch07_8752	TGAGCCGCGTCAATATCTCTC	Solyc01g008240.2.1	NA	Solute carrier family 2%2C facilitated glucose transporter member 3 (AHRD V1 ***- GTR3_BOVIN)%3B contains Interpro domain(s) IPR003663 Sugar/inositol transporter	genome/transcriptome	106685	21087.9	1008	113221	11403.8	731.524	4.38684	6.72571	2.33886	3.96247	7.27402	3.31155	-0.462524	-0.886895	0.0857886	8.16405e-25	3.45438e-58	4.51875e-10	8.03437e-07	9.2209e-09	1.85233e-11	0.445195	0.032042	0.644814	1.22762e-22	3.90438e-56	2.41738e-08	4.32643e-05	2.58977e-07	3.51064e-09	1	0.949862	1	73616	58734	73482	38692	26672	33084	1108	1300	1176	40006	55674
SL2.40ch07_8752	TGAGCCGCGTCAATATCTCTC	Solyc01g056690.2.1	NA	Kinase family protein (AHRD V1 ***- D7LFV3_ARALY)%3B contains Interpro domain(s) IPR014045 Protein phosphatase 2C%2C N-terminal	genome/transcriptome	114.981	114.321	66.1409	115.25	100.262	43.8704	0.789472	0.797777	0.00830561	1.19246	1.39345	0.200996	-0.592294	-0.189311	0.00337944	0.0308428	0.0156439	0.927822	0.0140714	0.00762038	0.673089	0.151568	0.638656	1	0.17576	0.0767689	1	0.140915	0.0597408	1	1	0.949862	1	60	58	108	208	228	140	68	82	88	34	54
SL2.40ch07_8769	TGAGCCGTGCCAATATCACGT	Solyc05g006720.1.1	NA	Glucose/sorbosone dehydrogenase-like protein (AHRD V1 *--- C6W4K1_DYAFD)%3B contains Interpro domain(s) IPR011042 Six-bladed beta-propeller%2C TolB-like	genome/transcriptome	10.3186	35.3782	29.4051	35.8938	51.6266	37.1183	0.266791	-1.51083	-1.77762	0.475983	-0.0483981	-0.524381	0.336064	0.545256	1.79849	0.527376	0.00328605	0.00081871	0.487506	1	0.595257	0.430041	0.403035	0.000881913	0.745159	0.0192256	0.0125732	0.706497	1	1	1	0.949862	0.0496927	4	6	10	66	96	30	28	32	48	6	20
SL2.40ch07_8769	TGAGCCGTGCCAATATCACGT	Solyc09g082320.2.1	NA	Proteasome subunit beta type (AHRD V1 ***- B9RTN1_RICCO)%3B contains Interpro domain(s) IPR001353 Proteasome%2C subunit alpha/beta	genome/transcriptome	617.733	873.794	1143.52	596.24	936.481	988.369	-0.388122	-0.888431	-0.500309	-0.0777997	-0.729157	-0.651357	-0.210366	0.0999559	-0.0510923	0.211814	1.95421e-06	0.0149752	0.909019	0.0640883	0.101071	0.512965	0.722451	0.8278	0.574382	2.01885e-05	0.140847	0.991408	0.343079	0.667646	1	0.979127	1	434	302	474	1546	1930	1006	1284	1328	1486	196	198
SL2.40ch07_8769	TGAGCCGTGCCAATATCACGT	Solyc06g007980.2.1	NA	Sterol 3-beta-glucosyltransferase (AHRD V1 ***- B6U4Q7_MAIZE)%3B contains Interpro domain(s) IPR004276 Glycosyl transferase%2C family 28	genome/transcriptome	46.5691	118.843	162.479	53.5145	108.154	176.918	-0.451195	-1.80281	-1.35161	-0.709998	-1.72508	-1.01508	0.122828	-0.135976	0.200558	0.184499	2.11416e-09	3.04894e-05	0.21897	0.000640372	0.0638875	0.910956	0.881742	0.536259	0.545799	3.02997e-08	0.00068072	0.566642	0.00710365	0.511776	1	1	1	28	26	36	216	290	120	160	138	308	18	14
SL2.40ch07_8769	TGAGCCGTGCCAATATCACGT	Solyc01g079330.2.1	NA	ATP dependent RNA helicase (AHRD V1 *-*- B3LNW9_YEAS1)%3B contains Interpro domain(s) IPR011545 DNA/RNA helicase%2C DEAD/DEAH box type%2C N-terminal	genome/transcriptome	178.037	127.311	175.717	182.709	130.253	201.298	-0.464902	0.0189248	0.483826	-0.628021	-0.139783	0.488238	0.196079	0.0329594	0.0373711	0.204114	0.935018	0.110697	0.132851	0.852714	0.273207	0.515053	0.986267	0.832334	0.574382	0.980083	0.604963	0.44102	1	1	1	1	1	116	90	142	236	306	128	196	198	238	46	82
SL2.40ch07_8769	TGAGCCGTGCCAATATCACGT	Solyc04g040190.1.1	NA	Lycopene beta-cyclase 1	genome/transcriptome	27.3267	31.0258	39.2185	39.857	9.40604	21.598	-0.338065	-0.521225	-0.18316	-1.19924	0.883933	2.08317	-0.860635	-1.72181	0.544522	0.409953	0.274209	0.751524	0.0953747	0.206215	0.0248958	0.0900457	0.0468894	0.293375	0.671029	0.668773	1	0.435017	0.804592	0.274934	1	0.949862	1	22	16	14	62	26	52	34	20	98	12	24
SL2.40ch07_9674	GAGACTTGATTTCTCTCTTCT	Solyc02g090850.2.1	NA	Splicing factor arginine/serine-rich 16 (AHRD V1 *-*- C0HB74_SALSA)%3B contains Interpro domain(s) IPR019147 Splicing factor%2C suppressor of white apricot	genome/transcriptome	218.625	209.107	379.168	217.365	230.307	352.667	-0.858596	-0.794377	0.0642191	-0.61475	-0.698187	-0.0834376	-0.10453	0.139317	-0.00833999	0.0118159	0.000421621	1	0.139245	0.093895	0.857356	0.724738	0.885043	1	0.0799874	0.00299129	1	0.44102	0.464179	1	1	1	1	150	112	164	360	608	176	388	426	564	68	94
SL2.40ch07_9674	GAGACTTGATTTCTCTCTTCT	Solyc02g089890.2.1	NA	NAD-dependent epimerase/dehydratase (AHRD V1 *-*- D3NY83_AZOS1)%3B contains Interpro domain(s) IPR016040 NAD(P)-binding domain	genome/transcriptome	119.164	125.861	60.9112	143.477	125.852	71.4946	1.04705	0.968172	-0.0788823	0.815825	1.00491	0.189088	0.231128	-0.000101277	0.267869	0.00296753	0.0019361	0.837492	0.0276552	0.0394377	0.801892	0.591778	0.867785	0.420703	0.0245888	0.0119638	1	0.225028	0.233285	1	1	1	1	78	58	98	220	308	132	64	64	94	52	48
SL2.40ch08_12442	TGGACTGAAGGGAGCTCCCTCT	Solyc08g048390.1.1	NA	Transcription factor CYCLOIDEA (Fragment) (AHRD V1 *-** CYCLD_ANTML)%3B contains Interpro domain(s) IPR005333 Transcription factor%2C TCP	genome/transcriptome	6.11044	13.4602	92.3801	8.55331	18.2573	114.767	-2.77888	-3.91823	-1.13935	-2.65216	-3.74608	-1.09392	0.313055	0.439773	0.485206	1.38092e-05	0.000297299	0.322627	9.89666e-06	1.15427e-07	0.234146	0.543965	0.693068	0.876178	0.000202456	0.00216798	0.951694	0.000371918	2.73737e-06	0.988829	1	0.958287	1	10	2	0	36	34	6	116	60	164	2	6
SL2.40ch08_12442	TGGACTGAAGGGAGCTCCCTCT	Solyc08g048370.2.1	NA	Transcription factor CYCLOIDEA (Fragment) (AHRD V1 *-*- CYCLD_ANTML)%3B contains Interpro domain(s) IPR005333 Transcription factor%2C TCP	genome/transcriptome	3.12641	2.40543	48.0269	3.34533	8.33645	29.1381	-4.31947	-3.94126	0.378213	-1.8054	-3.12269	-1.31728	-0.720935	1.79314	0.0976401	0.000256954	0.00170502	0.972267	0.0242577	0.0571658	0.827765	0.183271	0.312152	0.893957	0.00284808	0.0106793	1	0.208703	0.313718	1	1	0.949862	1	1	4	0	0	4	6	48	30	104	0	4
SL2.40ch08_12442	TGGACTGAAGGGAGCTCCCTCT	Solyc03g119020.2.1	NA	Unknown Protein (AHRD V1)	genome/transcriptome	18.7102	28.2086	23.9229	5.95326	23.3781	19.9918	0.23774	-0.35457	-0.59231	0.22575	-1.74765	-1.9734	-0.258988	-0.270978	-1.65207	0.468975	0.55669	0.258283	0.549986	0.204112	0.185223	0.648015	0.559684	0.139095	0.728873	0.878801	0.855792	0.718599	0.800825	0.900665	1	0.949862	1	16	10	10	58	82	18	34	24	26	0	2
SL2.40ch08_12613	TGGAATGAAGGGAGCTCTACG	Solyc04g045470.2.1	NA	Os01g0841200 protein (Fragment) (AHRD V1 ***- Q0JHU9_ORYSJ)%3B contains Interpro domain(s) IPR004348 Protein of unknown function DUF246%2C plant	genome/transcriptome	5.08228	8.39199	9.13235	6.63484	9.94299	7.20293	-0.121974	-0.845512	-0.723538	0.465095	-0.118522	-0.583617	-0.342402	0.244667	0.384588	0.986393	0.412995	0.48228	0.710953	1	0.824332	0.780084	0.881037	0.773523	1	0.775869	1	0.830308	1	1	1	1	1	6	2	2	18	18	8	14	8	10	2	2
SL2.40ch08_12613	TGGAATGAAGGGAGCTCTACG	Solyc01g060040.2.1	NA	Bromodomain and WD repeat-containing protein 1 (Predicted) (AHRD V1 *-*- B4USY4_OTOGA)%3B contains Interpro domain(s) IPR001487 Bromodomain	genome/transcriptome	67.938	134.504	142.394	61.9337	149.473	176.138	-0.082242	-1.0676	-0.985359	-0.236819	-1.50791	-1.27109	0.306811	0.152234	-0.133494	0.942053	0.000317759	0.00177309	0.594103	0.00196094	0.0149829	0.305746	0.744692	0.746514	1	0.00230471	0.0244032	0.753157	0.0188098	0.189016	1	0.993635	1	56	30	48	252	372	110	148	162	206	16	30
SL2.40ch08_12613	TGGAATGAAGGGAGCTCTACG	Solyc05g050220.2.1	NA	G-box binding factor 3 (AHRD V1 **** D7LDY1_ARALY)%3B contains Interpro domain(s) IPR012900 G-box binding%2C MFMR	genome/transcriptome	33.9693	9.66932	8.26263	40.6102	10.8333	8.14562	0.226814	2.03956	1.81275	0.411377	2.31774	1.90637	-0.0205762	0.163987	0.257608	1	0.000512117	0.0212137	0.677888	0.00110343	0.0175488	0.961407	1	0.5844	1	0.00358066	0.184995	0.809908	0.0114245	0.213051	1	1	1	22	18	26	10	12	20	8	10	12	8	18
SL2.40ch08_12617	GAGCTCTTCTGAATTCCAAAGA	Solyc07g049290.2.1	NA	Nitrate transporter (AHRD V1 **** Q8LG02_ARATH)%3B contains Interpro domain(s) IPR000109 TGF-beta receptor%2C type I/II extracellular region	genome/transcriptome	5.88626	8.23108	112.311	5.64376	17.6959	121.553	-3.77028	-4.25401	-0.48373	-2.7801	-4.42879	-1.64869	0.114087	1.10426	-0.060695	3.40661e-12	0.000420568	0.536932	5.99607e-05	0.00207283	0.202223	0.906493	0.066691	1	1.40171e-10	0.00298473	1	0.00168779	0.0197535	0.924475	1	0.949862	1	4	6	0	22	16	6	52	96	294	4	0
SL2.40ch08_12617	GAGCTCTTCTGAATTCCAAAGA	Solyc06g043170.2.1	NA	Actin family protein (AHRD V1 ***- C5P4B4_COCP7)%3B contains Interpro domain(s) IPR004000 Actin/actin-like	genome/transcriptome	136.927	105.052	74.9189	128.828	110.342	58.346	0.4877	0.87001	0.382309	0.919273	1.14275	0.223472	-0.360695	0.070877	-0.0879598	0.155202	0.00415902	0.215702	0.0399011	0.034395	0.780998	0.375542	0.89682	0.671753	0.500415	0.0238013	0.781192	0.28225	0.209273	1	1	1	1	116	52	106	180	262	110	80	84	107	48	56
SL2.40ch08_12617	GAGCTCTTCTGAATTCCAAAGA	Solyc01g094640.2.1	NA	( related) (AHRD V1 ***- Q2HTJ8_MEDTR)	genome/transcriptome	4.64486	30.5772	40.7484	1.67267	39.9014	46.2618	-0.414286	-3.13304	-2.71875	-0.213385	-4.7896	-4.57622	0.183078	0.38398	-1.47349	0.550067	0.000467331	0.00961668	0.789452	0.00291451	0.0152231	0.705799	0.660165	0.51025	0.76582	0.00329263	0.0991965	0.897706	0.0263857	0.191175	1	0.953112	1	6	0	4	42	110	22	30	62	56	0	2
SL2.40ch08_12617	GAGCTCTTCTGAATTCCAAAGA	Solyc01g103510.2.1	NA	Ribosomal protein L3-like (AHRD V1 ***- Q2VCJ2_SOLTU)%3B contains Interpro domain(s) IPR000597 Ribosomal protein L3	genome/transcriptome	321.136	696.049	720.194	166.997	539.283	915.558	-0.0491978	-1.1652	-1.116	-0.763609	-2.45483	-1.69122	0.346266	-0.368145	-0.943358	0.897203	2.74057e-06	4.34751e-05	0.0378416	9.19087e-05	0.0100808	0.185042	0.365477	0.00692035	0.986683	2.77345e-05	0.000938121	0.27312	0.00127165	0.140715	1	0.949862	0.25004	194	148	294	1234	1632	754	682	916	1010	38	46
SL2.40ch08_12626	GAGCTCTTCTGAATTCCAAAAA	Solyc01g103670.2.1	NA	Alpha/beta hydrolase fold-1 domain-containing protein (AHRD V1 **-- D3BTR9_POLPA)	genome/transcriptome	42.8815	68.5382	259.032	60.8231	99.4806	230.852	-1.91815	-2.5947	-0.676552	-1.21448	-1.92428	-0.709797	-0.16616	0.537507	0.504262	2.89788e-07	1.72834e-19	0.0377925	0.0106992	4.24621e-05	0.15664	0.589765	0.218787	0.15762	5.78786e-06	4.98684e-18	0.287153	0.115063	0.000633433	0.847791	1	0.949862	1	24	26	32	134	162	66	242	334	362	24	22
SL2.40ch08_13206	ATAAATAAACACGTGAGTCTTAC	Solyc01g104070.2.1	NA	Importin beta (AHRD V1 **-- D2VK12_NAEGR)%3B contains Interpro domain(s) IPR011989 Armadillo-like helical	genome/transcriptome	3.16765	9.2346	12.0019	5.20798	15.832	10.4414	-0.37814	-1.92178	-1.54364	0.60053	-1.00352	-1.60405	-0.200949	0.77772	0.71731	0.528413	0.0294411	0.113582	0.56349	0.442984	0.243257	0.780533	0.335272	0.619345	0.745301	0.132785	0.614432	0.729633	1	1	1	0.949862	1	2	2	2	16	18	12	8	18	18	2	2
SL2.40ch08_13206	ATAAATAAACACGTGAGTCTTAC	Solyc06g031710.2.1	NA	Nodulin-like protein (AHRD V1 ***- Q9ZUS1_ARATH)%3B contains Interpro domain(s) IPR000620 Protein of unknown function DUF6%2C transmembrane	genome/transcriptome	0.478656	0.606008	0.915478	0	0.94303	1.87415	-0.595188	-0.935536	-0.340348	-0.99086	-inf'	-inf'	1.03364	0.637965	-inf'	0.668881	0.974598	1	0.518172	0.582153	1	0.862392	1	1	0.826618	1	1	0.706497	1	1	1	1	1	1	0	0	0	0	2	0	0	4	0	0
SL2.40ch08_13206	ATAAATAAACACGTGAGTCTTAC	Solyc01g006710.2.1	NA	ATP-dependent RNA helicase A-like protein (AHRD V1 ***- Q9FF84_ARATH)%3B contains Interpro domain(s) IPR011545 DNA/RNA helicase%2C DEAD/DEAH box type%2C N-terminal	genome/transcriptome	38.8274	69.9596	58.6225	22.9404	65.2427	55.3895	0.255068	-0.594378	-0.849447	0.236202	-1.27173	-1.50793	-0.0818409	-0.100707	-0.759188	0.470163	0.100724	0.0257665	0.708614	0.0369807	0.0182294	1	0.856675	0.142304	0.729599	0.371825	0.214535	0.828204	0.221504	0.219391	1	1	1	22	24	28	158	158	58	64	64	84	10	8
SL2.40ch08_13206	ATAAATAAACACGTGAGTCTTAC	Solyc00g011890.2.1	NA	Galactokinase like protein (AHRD V1 **** O23461_ARATH)%3B contains Interpro domain(s) IPR012369 Galactokinase%2C glycosyltransferase	genome/transcriptome	169.681	253.561	651.748	126.46	296.277	597.503	-1.36198	-1.94149	-0.579506	-1.012	-2.24027	-1.22827	-0.125369	0.224617	-0.424149	4.04208e-05	3.41505e-20	0.0119191	0.0258316	6.44848e-07	0.00787457	0.592008	0.599637	0.151728	0.000541438	1.01999e-18	0.11774	0.217826	1.35852e-05	0.116175	1	0.949862	1	118	92	118	432	750	210	620	764	994	36	70
SL2.40ch08_17005	GAATGGATGTAGTCTAGCACTC	Solyc04g008860.2.1	NA	Arginine N-methyltransferase family protein (AHRD V1 **** D7LAV3_ARALY)%3B contains Interpro domain(s) IPR013216 Methyltransferase type 11	genome/transcriptome	63.9085	114.87	374.525	54.3156	117.403	387.248	-1.70506	-2.55098	-0.845928	-1.72179	-2.83382	-1.11203	0.0481959	0.0314618	-0.234639	1.48359e-05	1.24369e-11	0.0504787	0.000203724	9.22546e-10	0.0362222	1	0.888337	0.670097	0.000216214	2.17361e-10	0.355235	0.00467581	2.96261e-08	0.358234	1	1	1	30	32	64	180	366	92	306	516	542	14	20
SL2.40ch08_18255	TATATAGTATAAGTGTGTCTCTGA	Solyc04g072850.2.1	NA	Alpha-L-arabinofuranosidase/beta-D-xylosidase (AHRD V1 **** D9D7L0_MALDO)%3B contains Interpro domain(s) IPR001764 Glycoside hydrolase%2C family 3%2C N-terminal	genome/transcriptome	1.84377	5.15216	52.8285	6.88064	6.8332	45.1104	-3.35807	-4.84058	-1.48252	-2.72283	-2.71284	0.00998202	-0.227856	0.407385	1.89988	7.4013e-09	2.86117e-10	0.279496	0.000329245	0.00201842	1	0.572234	0.352038	0.128299	1.91851e-07	4.45418e-09	0.890904	0.00695672	0.0193015	1	1	0.949862	1	2	0	2	10	6	8	62	28	108	2	4
SL2.40ch08_18255	TATATAGTATAAGTGTGTCTCTGA	Solyc11g065480.1.1	NA	Glycosyltransferase-like protein (AHRD V1 **-- D8RRC1_SELML)%3B contains Interpro domain(s) IPR006740 Protein of unknown function DUF604	genome/transcriptome	0	0	1.23117	0	0.356693	1.577	-inf'	-inf'	nan	-2.14443	-inf'	-inf'	0.357152	inf	nan	0.266352	0.491688	nan	0.451174	0.605231	1	0.873333	0.624631	nan	0.574382	0.820208	nan	0.681649	1	1	1	0.949862	nan	0	0	0	0	0	0	2	2	0	0	0
SL2.40ch08_18255	TATATAGTATAAGTGTGTCTCTGA	Solyc07g047910.1.1	NA	Protein kinase-like protein (AHRD V1 *-** Q8LCP0_ARATH)%3B contains Interpro domain(s) IPR002290 Serine/threonine protein kinase	genome/transcriptome	0	4.85845	21.0099	1.67267	6.62732	13.9915	-2.1125	-inf'	-inf'	-1.07805	-3.06433	-1.98628	-0.586519	0.447929	inf	0.00122831	1.5048e-06	0.0127878	0.180321	0.105451	0.575307	0.417187	0.593171	0.278442	0.011379	1.57856e-05	0.124305	0.504951	0.504317	1	1	0.949862	1	0	0	0	10	4	8	24	18	35	0	2
SL2.40ch08_18255	TATATAGTATAAGTGTGTCTCTGA	Solyc05g047570.2.1	NA	Receptor like kinase%2C RLK	genome/transcriptome	8425.24	481.206	59.0238	8491.47	194.407	44.8245	3.02729	7.15728	4.12999	2.11672	7.56558	5.44886	-0.39701	-1.30757	0.011296	2.0668e-22	6.67115e-113	2.96289e-18	1.39019e-05	1.42693e-36	4.35384e-08	0.26113	0.15427	1	2.48136e-20	7.15158e-110	6.229e-16	0.000495059	6.69797e-34	3.97906e-06	1	0.949862	1	6068	4770	5332	678	402	980	64	70	78	3120	4330
SL2.40ch08_18255	TATATAGTATAAGTGTGTCTCTGA	Solyc02g093580.2.1	NA	Pectate lyase (AHRD V1 **** Q9M505_VITVI)%3B contains Interpro domain(s) IPR002022 Pectate lyase/Amb allergen	genome/transcriptome	2.80108	5.54016	170.652	1.67267	6.98401	257.804	-4.94498	-5.92893	-0.983942	-5.20607	-7.26798	-2.06191	0.595218	0.334129	-0.743837	7.9957e-10	4.35268e-10	0.685917	8.93965e-08	1.07167e-05	0.541455	0.0773159	0.853519	0.883975	2.40414e-08	6.67545e-09	1	6.33638e-06	0.000181538	1	1	1	1	4	0	2	12	2	10	224	180	200	0	2
SL2.40ch08_18255	TATATAGTATAAGTGTGTCTCTGA	Solyc09g009180.2.1	NA	Chaperone protein dnaJ (AHRD V1 *-*- C8ZVX3_ENTGA)%3B contains Interpro domain(s) IPR003095 Heat shock protein DnaJ	genome/transcriptome	334.418	374.702	351.344	312.749	406.601	409.129	0.0928613	-0.0712301	-0.164091	-0.00894116	-0.387548	-0.378607	0.219671	0.117869	-0.096647	0.707656	0.893284	0.616836	0.940417	0.368939	0.393177	0.443438	0.723074	0.647655	0.840105	0.95494	1	1	1	1	1	0.9797	1	268	140	256	710	858	388	378	400	490	100	108
SL2.40ch08_18255	TATATAGTATAAGTGTGTCTCTGA	Solyc11g070090.1.1	NA	Carboxyl-terminal peptidase (AHRD V1 ***- B6U8T6_MAIZE)%3B contains Interpro domain(s) IPR004314 Protein of unknown function DUF239%2C plant	genome/transcriptome	5.96874	3.07373	247.452	4.7722	8.28515	308.81	-6.33101	-5.37358	0.957434	-5.22004	-6.01592	-0.795875	0.31957	1.43054	-0.322772	7.74441e-33	2.56629e-40	0.239018	8.98666e-11	1.30653e-06	0.839253	0.411102	0.082862	0.958516	2.39545e-30	1.67201e-38	0.820323	1.25238e-08	2.61417e-05	1	1	0.949862	1	6	2	4	7	8	2	222	366	298	0	4
SL2.40ch08_18255	TATATAGTATAAGTGTGTCTCTGA	Solyc08g078580.1.1	NA	Nodulin-like protein (AHRD V1 *-*- Q9FGL0_ARATH)%3B contains Interpro domain(s) IPR000620 Protein of unknown function DUF6%2C transmembrane	genome/transcriptome	1286.53	1082.6	33.2699	948.093	605.327	21.1687	5.02414	5.27313	0.248984	4.83771	5.48502	0.647314	-0.652286	-0.83872	-0.44039	8.27469e-56	1.23531e-66	0.316661	5.47448e-28	9.75806e-30	0.148299	0.0966203	0.0933567	0.0896138	1.63208e-52	1.81599e-64	0.946772	1.02475e-24	2.03854e-27	0.825528	1	0.949862	1	738	664	1114	2072	2158	1264	30	46	44	254	462
SL2.40ch08_18922	GGACTTTAGTTTAGTGAAGGTGTT	Solyc03g034240.2.1	NA	Chromosome 18 contig 1 DNA sequence (AHRD V1 *-*- Q00SF3_OSTTA)	genome/transcriptome	12.4457	14.0476	68.6226	16.425	22.5082	42.9019	-2.28836	-2.46303	-0.174675	-0.930592	-1.38515	-0.454555	-0.67764	0.680124	0.400244	0.000282781	9.81318e-05	0.769727	0.0834385	0.109605	0.772857	0.169046	0.467068	0.592305	0.00310377	0.00078054	1	0.428944	0.518338	1	1	0.949862	1	14	6	4	36	38	6	88	44	120	2	12
SL2.40ch08_18922	GGACTTTAGTTTAGTGAAGGTGTT	Solyc05g014510.2.1	NA	Ankyrin repeat domain-containing protein 44 (AHRD V1 *--- A8N4H2_COPC7)%3B contains Interpro domain(s) IPR002110 Ankyrin	genome/transcriptome	36.7595	37.7901	78.4366	25.6678	28.1953	72.4185	-1.05352	-1.09341	-0.039893	-1.3609	-1.4964	-0.135496	-0.115169	-0.422552	-0.518156	0.0112493	0.0402059	0.954172	0.0238603	0.0343298	1	0.671326	0.574921	0.580671	0.0767691	0.173682	1	0.206005	0.208975	1	1	0.949862	1	14	28	26	70	62	52	56	70	174	4	12
SL2.40ch08_18922	GGACTTTAGTTTAGTGAAGGTGTT	Solyc12g006950.1.1	NA	Sulfate transporter (AHRD V1 ***- Q0WVG5_ARATH)%3B contains Interpro domain(s) IPR001902 Sulphate anion transporter	genome/transcriptome	675.831	1038.91	25.8805	285.783	682.081	23.6514	5.32706	4.70673	-0.620338	4.84995	3.59492	-1.25502	-0.129941	-0.607057	-1.24174	5.57934e-15	7.3672e-13	0.106152	1.74988e-17	6.03584e-10	0.00250451	0.828006	0.193975	0.000678408	3.19153e-13	1.41654e-11	0.594888	6.46295e-15	1.9865e-08	0.0471991	1	0.949862	0.0402643	338	340	652	2004	2272	1106	10	38	50	74	100
SL2.40ch08_21111	TAACAAAGAAGGCAACAATGTTGA	Solyc02g080670.2.1	NA	Laccase-22 (AHRD V1 **-- LAC22_ORYSJ)%3B contains Interpro domain(s) IPR001117 Multicopper oxidase%2C type 1	genome/transcriptome	15.625	10.4574	883.243	30.8121	37.2132	984.174	-6.40021	-5.82088	0.579331	-4.72503	-4.99735	-0.272318	0.156104	1.83129	0.979639	1.99962e-22	2.56574e-28	0.386708	0.00265136	5.58949e-27	1	0.762839	0.0374461	0.118698	2.4045e-20	1.11775e-26	1	0.0380936	9.1702e-25	1	1	0.949862	1	16	4	12	10	38	10	772	1014	1470	10	14
SL2.40ch08_22933	GCTTTAACAAATTTGTGCCAACCC	Solyc09g092120.2.1	NA	Alkaline phytoceramidase (AHRD V1 ***- Q2HVG4_MEDTR)%3B contains Interpro domain(s) IPR008901 Alkaline phytoceramidase	genome/transcriptome	3448.92	548.893	461.091	3215.72	425.75	508.496	0.251475	2.90302	2.65155	-0.25623	2.66084	2.91707	0.141185	-0.366519	-0.101003	0.440449	6.64101e-28	1.94804e-14	0.50957	3.1384e-07	6.08798e-09	0.584052	0.476891	0.757303	0.701059	2.84858e-26	2.17901e-12	0.706497	6.93552e-06	6.84979e-07	1	0.949862	1	2734	1858	2054	854	1112	752	430	574	672	1268	1554
SL2.40ch08_23455	TGGAGTGCGTACTTGCTAGTT	Solyc06g075320.2.1	NA	Vicilin (Fragment) (AHRD V1 **-- Q41726_ZAMFU)%3B contains Interpro domain(s) IPR011051 Cupin%2C RmlC-type	genome/transcriptome	16728.2	13779.1	208.577	13970	6723.18	159.513	6.04576	6.32556	0.279802	5.3974	6.45252	1.05512	-0.386907	-1.03527	-0.259954	4.65279e-70	8.37297e-95	0.156204	3.39323e-19	7.77123e-21	0.00868178	0.36294	0.00587528	0.227534	5.88861e-66	3.35308e-92	0.66916	1.63434e-16	7.3592e-19	0.125316	1	0.357726	1	11490	8340	12878	27744	17838	19918	216	272	258	3874	5334
SL2.40ch08_23751	AAGTGTGTCTCTGCGATTTTA	Solyc08g066350.1.1	NA	Histidine phosphotransfer protein (AHRD V1 **** B9HE19_POPTR)%3B contains Interpro domain(s) IPR008207 Signal transduction histidine kinase%2C phosphotransfer (Hpt) region	genome/transcriptome	0	2.16883	27.0742	0	5.3276	43.3686	-3.64193	-inf'	-inf'	-3.02509	-inf'	-inf'	0.679733	1.29657	nan	5.65892e-08	7.48574e-09	0.12095	0.00267148	4.16604e-06	0.104717	0.299076	0.161515	nan	1.27249e-06	1.01531e-07	0.622725	0.0382991	7.62196e-05	0.683834	1	0.949862	nan	0	0	0	2	4	4	16	34	52	0	0
SL2.40ch08_4060	TGCAAGGATTAGTAATGCAGAGAT	Solyc08g015990.2.1	NA	DUF410 domain protein (AHRD V1 **-- A1CM30_ASPCL)%3B contains Interpro domain(s) IPR007317 Uncharacterised protein family UPF0363	genome/transcriptome	194.92	278.062	147.854	195.775	247.727	151.977	0.911229	0.398706	-0.512523	0.704902	0.365348	-0.339554	0.0396729	-0.166655	0.00631437	0.00497782	0.0996452	0.120049	0.0707192	0.427057	0.455073	0.846403	0.908011	0.931793	0.0384888	0.368769	0.622725	0.387246	1	1	1	1	1	135	79	176	452	576	363	168	148	220	66	69
SL2.40ch08_7572	TAAGCTAAAGTAGAGGAAGACTCA	Solyc08g065940.2.1	NA	Zinc finger CCCH domain-containing protein 20 (AHRD V1 ***- C3H20_ARATH)	genome/transcriptome	20.6487	57.0318	431.633	23.6219	97.8492	439.728	-2.91997	-4.38568	-1.46571	-2.16798	-4.21841	-2.05043	0.0268047	0.778793	0.194074	1.49221e-13	3.54191e-11	0.0138905	9.23833e-06	6.23382e-11	0.00128519	0.814269	0.0878791	1	7.26369e-12	5.96649e-10	0.132743	0.000350559	2.31429e-09	0.0276907	1	0.949862	1	8	8	26	90	172	50	350	434	836	12	8
SL2.40ch08_7572	TAAGCTAAAGTAGAGGAAGACTCA	Solyc03g112240.1.1	NA	Unknown Protein (AHRD V1)	genome/transcriptome	2.28119	1.03251	30.7034	0	2.16676	26.4535	-4.89417	-3.75054	1.14363	-3.60985	-inf'	-inf'	-0.21494	1.06938	-inf'	1.28904e-05	7.07854e-06	0.773851	0.00647128	0.000125771	0.505317	0.737245	0.805644	0.35668	0.000190252	6.76226e-05	1	0.0776214	0.00167862	1	1	1	1	2	2	0	4	2	0	36	20	58	0	0
SL2.40ch08_99	TATTATTTTTCTGAACTTATTT	Solyc08g013930.2.1	NA	Peroxidase family protein (AHRD V1 **** D7M2G6_ARALY)%3B contains Interpro domain(s) IPR000823 Plant peroxidase	genome/transcriptome	0	0	9.31188	0	1.88606	2.47921	-inf'	-inf'	nan	-0.394503	-inf'	-inf'	-1.90919	inf	nan	3.69812e-05	0.0131363	nan	0.738619	0.450704	0.738647	0.136158	0.0668126	nan	0.000499062	0.0659215	nan	0.85325	1	1	1	0.949862	nan	0	0	0	0	0	0	8	12	14	0	0
SL2.40ch09_1078	AGTAGTTCCACTTATTTTAGG	Solyc03g058860.2.1	NA	3-dehydroquinate synthase (AHRD V1 ***- B4FYZ3_MAIZE)%3B contains Interpro domain(s) IPR002812 3-dehydroquinate synthase%2C prokaryotic-type	genome/transcriptome	231.239	189.395	227.699	195.97	159.34	199.568	-0.26573	0.0222525	0.287982	-0.324774	-0.0262506	0.298523	-0.190245	-0.24929	-0.238749	0.431376	0.914929	0.520189	0.578927	0.950871	0.603888	0.518579	0.615293	0.534907	0.692182	0.967113	1	0.74223	1	1	1	0.949862	1	146	146	146	326	434	216	260	238	324	66	88
SL2.40ch09_10835	TGAAGCTGCCAGCATGATCTAA	Solyc02g037530.2.1	NA	Auxin response factor 8 (AHRD V1 **** A7L5C4_SOLLC)%3B contains Interpro domain(s) IPR010525 Auxin response factor	genome/transcriptome	3.60507	17.2758	79.5037	0	18.7411	55.0789	-2.20227	-4.46292	-2.26065	-1.5553	-inf'	-inf'	-0.529522	0.117452	-inf'	6.00055e-06	2.963e-05	0.0278836	0.0170059	1.10893e-08	0.000181693	0.194946	0.711899	0.157136	9.45944e-05	0.000256749	0.228041	0.163026	3.08153e-07	0.00551963	1	0.97202	1	2	4	0	32	32	22	86	52	160	0	0
SL2.40ch09_10835	TGAAGCTGCCAGCATGATCTAA	Solyc05g049970.2.1	NA	Mitogen-activated protein kinase 4 (AHRD V1 **** D7R517_SOLLC)%3B contains Interpro domain(s) IPR008351 JNK MAP kinase	genome/transcriptome	6.55948	6.62197	63.248	3.09953	15.6023	44.7699	-3.25569	-3.26937	-0.013678	-1.52077	-3.85241	-2.33164	-0.498491	1.23643	-1.08153	0.000676421	0.00109854	1	0.0322078	0.000238566	0.0657707	0.343675	0.518097	0.505126	0.00671131	0.00718454	1	0.244824	0.00297201	0.521726	1	0.949862	1	10	0	4	12	30	0	66	62	104	0	2
SL2.40ch09_10835	TGAAGCTGCCAGCATGATCTAA	Solyc03g031970.2.1	NA	Auxin response factor 8-1 (AHRD V1 **** E0A8P3_SOLLC)%3B contains Interpro domain(s) IPR010525 Auxin response factor	genome/transcriptome	11.4176	28.0252	188.448	5.018	28.6812	130.637	-2.74937	-4.04484	-1.29547	-2.18739	-4.70231	-2.51492	-0.528602	0.0333821	-1.18607	6.78149e-10	5.03238e-23	0.0105309	3.45711e-05	0.0018417	0.206577	0.156816	1	0.414173	2.05861e-08	1.74328e-21	0.106521	0.00105987	0.0178177	0.935347	1	1	1	10	6	6	56	42	38	200	116	394	0	6
SL2.40ch09_10835	TGAAGCTGCCAGCATGATCTAA	Solyc04g008340.2.1	NA	Zinc transporter (AHRD V1 *-*- B0WKX7_CULQU)%3B contains Interpro domain(s) IPR003689 Zinc/iron permease	genome/transcriptome	83.2679	106.233	258.756	130.081	124.718	177.944	-1.28436	-1.63576	-0.351401	-0.512758	-0.452011	0.0607469	-0.540173	0.23143	0.643578	0.000206434	1.21996e-09	0.301389	0.232731	0.348331	0.879756	0.102296	0.570012	0.0357416	0.00234143	1.78814e-08	0.926164	0.587755	1	1	1	0.949862	0.738468	64	38	62	184	232	126	256	304	380	42	48
SL2.40ch09_10835	TGAAGCTGCCAGCATGATCTAA	Solyc11g065370.1.1	NA	Set1/Ash2 histone methyltransferase complex subunit ASH2 (AHRD V1 *-*- ASH2L_MOUSE)%3B contains Interpro domain(s) IPR018355 SPla/RYanodine receptor subgroup	genome/transcriptome	136.692	189.374	340.05	64.8511	251.598	448.699	-0.844511	-1.31482	-0.470314	-0.83463	-2.79055	-1.95592	0.4	0.409881	-1.07572	0.0157884	4.44091e-08	0.0901889	0.0370361	1.13724e-09	6.34992e-05	0.156962	0.360692	0.000924903	0.101577	5.54664e-07	0.532522	0.268719	3.59951e-08	0.00230262	1	0.949862	0.0516734	110	60	100	328	518	174	424	326	472	12	30
SL2.40ch09_10835	TGAAGCTGCCAGCATGATCTAA	Solyc09g008260.2.1	NA	Unknown Protein (AHRD V1)	genome/transcriptome	36.9946	87.8742	67.769	32.2468	102.064	63.5647	0.374815	-0.873311	-1.24813	0.683171	-0.979069	-1.66224	-0.0923986	0.215957	-0.198157	0.285494	0.0210297	0.00126983	0.114462	0.157977	0.0192389	0.794675	0.722028	0.754484	0.574382	0.0995261	0.0183751	0.440222	0.684579	0.227772	1	0.978765	1	32	14	28	156	266	66	66	68	116	8	8
SL2.40ch09_10835	TGAAGCTGCCAGCATGATCTAA	Solyc02g086660.2.1	NA	ATP dependent RNA helicase (AHRD V1 *-** B3LNW9_YEAS1)%3B contains Interpro domain(s) IPR011545 DNA/RNA helicase%2C DEAD/DEAH box type%2C N-terminal	genome/transcriptome	510.39	268.393	162.177	352.743	263.892	178.955	0.726784	1.65403	0.927251	0.560351	0.979024	0.418673	0.142029	-0.0244039	-0.532982	0.0190256	4.61778e-11	0.000525892	0.149298	0.0248515	0.371186	0.579609	0.881865	0.0392142	0.118455	7.71357e-10	0.00856627	0.453014	0.160606	1	1	1	0.774972	354	270	366	518	520	318	182	172	232	100	178
SL2.40ch09_10835	TGAAGCTGCCAGCATGATCTAA	Solyc03g097520.2.1	NA	MORC family CW-type zinc finger protein 4 (AHRD V1 *--- A1YR23_HUMAN)%3B contains Interpro domain(s) IPR003594 ATP-binding region%2C ATPase-like	genome/transcriptome	110.36	133.487	370.948	113.482	159.406	539.025	-1.47452	-1.749	-0.274476	-1.75765	-2.24789	-0.490244	0.539136	0.256009	0.0402411	1.49415e-05	2.49228e-07	0.377574	0.000306362	3.43117e-05	0.421637	0.103425	0.430536	0.750874	0.000217608	2.87739e-06	1	0.00654373	0.000521621	1	1	0.949862	1	56	74	78	226	340	138	342	482	520	34	28
SL2.40ch09_11159	TATTGGGTCATGAGCGATTATTCT	Solyc08g048250.2.1	NA	L-lactate dehydrogenase (AHRD V1 ***- C0RY96_PARBP)%3B contains Interpro domain(s) IPR012133 Alpha-hydroxy acid dehydrogenase%2C FMN-dependent	genome/transcriptome	324.647	251.834	165.627	251.34	177.966	148.36	0.604535	0.970933	0.366398	0.262497	0.760542	0.498044	-0.158837	-0.500874	-0.369228	0.0674225	9.79195e-05	0.13742	0.494291	0.104591	0.278256	0.608157	0.285356	0.163001	0.293125	0.000778998	0.638459	0.706497	0.504317	1	1	0.949862	1	194	160	284	434	484	332	170	192	238	74	110
SL2.40ch09_11159	TATTGGGTCATGAGCGATTATTCT	Solyc01g097760.2.1	NA	Ribosomal protein L7a (AHRD V1 ***- A8J567_CHLRE)%3B contains Interpro domain(s) IPR001921 Ribosomal protein L7A	genome/transcriptome	942.937	1992.46	1703.87	734.558	2055.18	1724.27	0.225735	-0.853582	-1.07932	0.253278	-1.23104	-1.48431	0.017168	0.0447112	-0.360286	0.403816	0.000102856	5.54667e-06	0.426107	0.00136396	8.2607e-05	0.926429	0.825853	0.142916	0.665185	0.000815093	0.000145992	0.681649	0.0137058	0.00286615	1	1	1	568	454	836	3486	4904	2074	1632	2074	2484	232	260
SL2.40ch09_11464	AGCGTGTCTCTGAAATTTCGGACA	Solyc08g066350.1.1	NA	Histidine phosphotransfer protein (AHRD V1 **** B9HE19_POPTR)%3B contains Interpro domain(s) IPR008207 Signal transduction histidine kinase%2C phosphotransfer (Hpt) region	genome/transcriptome	0	2.16883	27.0742	0	5.3276	43.3686	-3.64193	-inf'	-inf'	-3.02509	-inf'	-inf'	0.679733	1.29657	nan	5.65892e-08	7.48574e-09	0.12095	0.00267148	4.16604e-06	0.104717	0.299076	0.161515	nan	1.27249e-06	1.01531e-07	0.622725	0.0382991	7.62196e-05	0.683834	1	0.949862	nan	0	0	0	2	4	4	16	34	52	0	0
SL2.40ch09_11464	AGCGTGTCTCTGAAATTTCGGACA	Solyc07g047910.1.1	NA	Protein kinase-like protein (AHRD V1 *-** Q8LCP0_ARATH)%3B contains Interpro domain(s) IPR002290 Serine/threonine protein kinase	genome/transcriptome	0	4.85845	21.0099	1.67267	6.62732	13.9915	-2.1125	-inf'	-inf'	-1.07805	-3.06433	-1.98628	-0.586519	0.447929	inf	0.00122831	1.5048e-06	0.0127878	0.180321	0.105451	0.575307	0.417187	0.593171	0.278442	0.011379	1.57856e-05	0.124305	0.504951	0.504317	1	1	0.949862	1	0	0	0	10	4	8	24	18	35	0	2
SL2.40ch09_11464	AGCGTGTCTCTGAAATTTCGGACA	Solyc05g047570.2.1	NA	Receptor like kinase%2C RLK	genome/transcriptome	8425.24	481.206	59.0238	8491.47	194.407	44.8245	3.02729	7.15728	4.12999	2.11672	7.56558	5.44886	-0.39701	-1.30757	0.011296	2.0668e-22	6.67115e-113	2.96289e-18	1.39019e-05	1.42693e-36	4.35384e-08	0.26113	0.15427	1	2.48136e-20	7.15158e-110	6.229e-16	0.000495059	6.69797e-34	3.97906e-06	1	0.949862	1	6068	4770	5332	678	402	980	64	70	78	3120	4330
SL2.40ch09_11464	AGCGTGTCTCTGAAATTTCGGACA	Solyc11g070090.1.1	NA	Carboxyl-terminal peptidase (AHRD V1 ***- B6U8T6_MAIZE)%3B contains Interpro domain(s) IPR004314 Protein of unknown function DUF239%2C plant	genome/transcriptome	5.96874	3.07373	247.452	4.7722	8.28515	308.81	-6.33101	-5.37358	0.957434	-5.22004	-6.01592	-0.795875	0.31957	1.43054	-0.322772	7.74441e-33	2.56629e-40	0.239018	8.98666e-11	1.30653e-06	0.839253	0.411102	0.082862	0.958516	2.39545e-30	1.67201e-38	0.820323	1.25238e-08	2.61417e-05	1	1	0.949862	1	6	2	4	7	8	2	222	366	298	0	4
SL2.40ch09_11464	AGCGTGTCTCTGAAATTTCGGACA	Solyc01g006760.2.1	NA	Unknown Protein (AHRD V1)	genome/transcriptome	6489.56	26.2236	59.5754	5889	19.222	32.7065	-1.18385	6.76726	7.95111	-0.766819	7.4923	8.25912	-0.865141	-0.448109	-0.1401	0.00709881	1.72799e-99	5.398e-20	0.0308544	3.01036e-38	1.40418e-57	0.0186422	0.293585	0.749839	0.0519951	8.42015e-97	1.62204e-17	0.241049	1.7884e-35	1.59411e-52	1	0.949862	1	5220	3462	3834	36	26	52	60	70	86	2116	3516
SL2.40ch09_11859	CAAACGTGACTAATCATACAAACT	Solyc06g072550.2.1	NA	UPF0497 membrane protein 8 (AHRD V1 ***- U4978_VITVI)%3B contains Interpro domain(s) IPR006459 Uncharacterised protein family UPF0497%2C trans-membrane plant subgroup	genome/transcriptome	4.05411	22.5798	283.519	12.0886	25.847	213.859	-3.65034	-6.12792	-2.47757	-3.0486	-4.14494	-1.09634	-0.406783	0.194964	1.57619	1.13296e-15	1.23167e-44	4.55133e-05	7.44477e-05	9.74983e-13	0.188582	0.413505	1	0.0398424	7.00593e-14	9.26822e-43	0.00097831	0.00202465	4.38569e-11	0.90954	1	1	0.782678	2	2	4	30	50	32	382	366	232	4	6
SL2.40ch09_11859	CAAACGTGACTAATCATACAAACT	Solyc03g058860.2.1	NA	3-dehydroquinate synthase (AHRD V1 ***- B4FYZ3_MAIZE)%3B contains Interpro domain(s) IPR002812 3-dehydroquinate synthase%2C prokaryotic-type	genome/transcriptome	231.239	189.395	227.699	195.97	159.34	199.568	-0.26573	0.0222525	0.287982	-0.324774	-0.0262506	0.298523	-0.190245	-0.24929	-0.238749	0.431376	0.914929	0.520189	0.578927	0.950871	0.603888	0.518579	0.615293	0.534907	0.692182	0.967113	1	0.74223	1	1	1	0.949862	1	146	146	146	326	434	216	260	238	324	66	88
SL2.40ch09_165	ACTTTGGATGATACACAAGTAGAC	Solyc09g076010.2.1	NA	PHD finger family protein (AHRD V1 *--- D7MI23_ARALY)%3B contains Interpro domain(s) IPR019787 Zinc finger%2C PHD-finger	genome/transcriptome	59.7473	52.4662	152.893	68.648	93.9686	141.514	-1.54306	-1.35558	0.187483	-0.590694	-1.04365	-0.452961	-0.111577	0.840789	0.200345	0.000174345	1.05645e-05	0.72256	0.134149	0.195552	0.855969	0.876976	0.133465	0.472933	0.00201341	9.8303e-05	1	0.44102	0.77873	1	1	0.949862	1	50	30	36	112	138	38	198	162	182	10	20
SL2.40ch09_165	ACTTTGGATGATACACAAGTAGAC	Solyc01g005960.2.1	NA	ATP dependent RNA helicase (AHRD V1 ***- B3LKV6_YEAS1)%3B contains Interpro domain(s) IPR011545 DNA/RNA helicase%2C DEAD/DEAH box type%2C N-terminal	genome/transcriptome	2921.88	237.979	347.051	2878.8	243.437	330.778	-0.544315	3.07368	3.61799	-0.442316	3.12153	3.56385	-0.0692835	0.0327154	-0.0214275	0.0686461	1.50897e-39	7.17263e-33	0.246843	1.37708e-10	3.17406e-13	0.85822	0.836286	0.995346	0.293125	9.56748e-38	1.25136e-29	0.599962	4.91283e-09	8.26464e-11	1	1	1	2036	1600	2004	366	502	319	410	371	464	1064	1410
SL2.40ch09_165	ACTTTGGATGATACACAAGTAGAC	Solyc02g089410.2.1	NA	RING finger protein 13 (AHRD V1 *-*- RNF13_CHICK)%3B contains Interpro domain(s) IPR018957 Zinc finger%2C C3HC4 RING-type	genome/transcriptome	176.182	64.1227	40.4892	197.453	59.1233	41.3219	0.6633	2.12146	1.45816	0.51682	2.25653	1.73971	0.0293717	-0.117108	0.164438	0.0998538	3.22979e-08	0.00103425	0.21304	9.17051e-06	0.00459641	0.968858	0.871136	0.616401	0.381493	4.1016e-07	0.0153906	0.562714	0.00015722	0.0762882	1	1	1	128	112	92	108	144	76	28	54	68	64	94
SL2.40ch09_19322	CACCACTATCCTGGATTAGAGACT	Solyc07g005810.2.1	NA	Eukaryotic translation initiation factor 4 (AHRD V1 *-*- D8TN78_VOLCA)%3B contains Interpro domain(s) IPR016021 MIF4-like%2C type 1/2/3	genome/transcriptome	9625.99	2741.21	757.642	8571.02	2205.28	735.004	1.85523	3.66735	1.81212	1.58514	3.54364	1.95851	-0.043765	-0.313854	-0.167469	6.44148e-11	4.93482e-52	7.62001e-14	0.000105542	8.49517e-11	5.23579e-06	0.952056	0.469164	0.416805	2.2479e-09	4.65939e-50	7.65867e-12	0.00270758	3.10798e-09	0.000266785	1	0.949862	1	7006	5208	6374	5026	4620	3744	816	972	914	3290	3670
SL2.40ch09_20498	CATAGTCAAAAGCGGAAAAGAGAT	Solyc04g071970.2.1	NA	Light stress-responsive one-helix protein-like (AHRD V1 ***- Q5ZC72_ORYSJ)	genome/transcriptome	11.4176	41.0156	110.343	7.31643	70.8578	99.7963	-1.42775	-3.27267	-1.84492	-0.49406	-3.76978	-3.27572	-0.144935	0.788753	-0.642046	0.00286488	2.96747e-15	0.000142138	0.458273	2.42885e-08	4.24227e-06	0.672344	0.143718	0.390202	0.0238462	6.69287e-14	0.00269584	0.688601	6.41081e-07	0.000222349	1	0.949862	1	10	6	6	68	136	28	118	100	188	4	2
SL2.40ch09_20498	CATAGTCAAAAGCGGAAAAGAGAT	Solyc12g027870.1.1	NA	Cell division protein kinase 8 (AHRD V1 **** B0W1D0_CULQU)%3B contains Interpro domain(s) IPR002290 Serine/threonine protein kinase	genome/transcriptome	9.27809	3.64644	14.7483	14.9424	4.89491	3.05501	-2.01599	-0.668651	1.34734	0.680108	2.29016	1.61005	-2.2713	0.424796	0.687507	0.0031419	0.429004	0.121308	0.745962	0.0727039	0.265226	0.0123388	1	0.51394	0.0258237	0.789284	0.622725	0.859388	0.379307	1	1	1	1	12	4	2	10	4	4	8	18	30	4	6
SL2.40ch09_2056	ACTTTTCATGAAAGAGAAAGACTA	Solyc06g074260.2.1	NA	Genomic DNA chromosome 5 P1 clone MWD9 (AHRD V1 *-*- Q9FMQ8_ARATH)%3B contains Interpro domain(s) IPR007608 Protein of unknown function DUF584	genome/transcriptome	75.579	118.005	1059.95	91.7547	140.9	685.064	-3.16708	-3.80987	-0.642786	-2.28157	-2.90039	-0.618814	-0.629686	0.255823	0.279796	3.58482e-16	6.06144e-18	0.148211	8.74505e-05	4.45588e-12	0.224813	0.11916	0.610143	0.525381	2.34211e-14	1.61424e-16	0.656532	0.00231001	1.87565e-10	0.977895	1	0.949862	1	72	36	39	202	240	150	1472	822	1512	28	42
SL2.40ch09_21070	AGGGTCATAGTTGTCAACTGACAC	Solyc01g105480.2.1	NA	Unknown Protein (AHRD V1)	genome/transcriptome	30.506	33.4555	94.2798	42.1487	40.5874	108.144	-1.49471	-1.62786	-0.133151	-1.41385	-1.3594	0.0544534	0.197938	0.278792	0.466396	0.000614819	1.35304e-05	0.766745	0.0063488	0.110827	0.775764	0.637958	0.790276	0.28323	0.00617597	0.000123542	1	0.0764905	0.522885	1	1	1	1	24	14	22	54	98	30	106	102	132	4	30
SL2.40ch09_21115	TGTGTCTCTGGGATTTGGGGCAT	Solyc08g066350.1.1	NA	Histidine phosphotransfer protein (AHRD V1 **** B9HE19_POPTR)%3B contains Interpro domain(s) IPR008207 Signal transduction histidine kinase%2C phosphotransfer (Hpt) region	genome/transcriptome	0	2.16883	27.0742	0	5.3276	43.3686	-3.64193	-inf'	-inf'	-3.02509	-inf'	-inf'	0.679733	1.29657	nan	5.65892e-08	7.48574e-09	0.12095	0.00267148	4.16604e-06	0.104717	0.299076	0.161515	nan	1.27249e-06	1.01531e-07	0.622725	0.0382991	7.62196e-05	0.683834	1	0.949862	nan	0	0	0	2	4	4	16	34	52	0	0
SL2.40ch09_21115	TGTGTCTCTGGGATTTGGGGCAT	Solyc06g065330.2.1	NA	Ring finger protein 13 (AHRD V1 ***- Q66JJ1_XENTR)%3B contains Interpro domain(s) IPR003137 Protease-associated PA	genome/transcriptome	83.8471	113.068	200.026	80.5444	110.416	212.225	-0.822997	-1.25435	-0.431358	-0.942654	-1.39774	-0.455088	0.0854105	-0.0342466	-0.0579765	0.0302375	6.20357e-06	0.159258	0.0599539	0.0142185	0.394701	0.841501	0.862095	0.851706	0.172915	5.97678e-05	0.676352	0.354342	0.101019	1	1	1	1	68	40	56	242	284	88	208	244	268	40	22
SL2.40ch09_21115	TGTGTCTCTGGGATTTGGGGCAT	Solyc07g047910.1.1	NA	Protein kinase-like protein (AHRD V1 *-** Q8LCP0_ARATH)%3B contains Interpro domain(s) IPR002290 Serine/threonine protein kinase	genome/transcriptome	0	4.85845	21.0099	1.67267	6.62732	13.9915	-2.1125	-inf'	-inf'	-1.07805	-3.06433	-1.98628	-0.586519	0.447929	inf	0.00122831	1.5048e-06	0.0127878	0.180321	0.105451	0.575307	0.417187	0.593171	0.278442	0.011379	1.57856e-05	0.124305	0.504951	0.504317	1	1	0.949862	1	0	0	0	10	4	8	24	18	35	0	2
SL2.40ch09_21115	TGTGTCTCTGGGATTTGGGGCAT	Solyc10g074490.1.1	NA	Os03g0169000 protein (Fragment) (AHRD V1 ***- Q0DUS7_ORYSJ)%3B contains Interpro domain(s) IPR004348 Protein of unknown function DUF246%2C plant	genome/transcriptome	60.0197	87.1705	107.244	54.9268	103.153	101.269	-0.29899	-0.837393	-0.538403	0.0265914	-0.882614	-0.909205	-0.0827079	0.242874	-0.127928	0.662313	0.0957255	0.177106	0.948635	0.227599	0.214539	0.920036	0.63833	1	0.826618	0.357061	0.708824	1	0.857811	0.95322	1	0.949862	1	46	40	26	182	212	74	202	90	70	8	30
SL2.40ch09_22438	TTTGAAGGATCTGACATGCATCTG	Solyc01g105120.2.1	NA	Os01g0498200 protein (Fragment) (AHRD V1 *-*- Q0JMJ0_ORYSJ)	genome/transcriptome	29.6195	46.4329	261.344	121.987	191.898	265.105	-2.49273	-3.14133	-0.648601	-0.466227	-1.11983	-0.653607	0.0206147	2.04712	2.04211	1.16665e-07	8.92435e-27	0.104483	0.406743	0.225093	0.580145	0.94582	0.0038458	1.22297e-09	2.49518e-06	3.65369e-25	0.588661	0.681649	0.852804	1	1	0.264493	2.0234e-07	24	14	20	52	160	44	252	266	446	36	22
SL2.40ch09_22438	TTTGAAGGATCTGACATGCATCTG	Solyc08g048550.2.1	NA	Protease Do-like (S2 serine-type protease) (AHRD V1 **** A6CGY1_9PLAN)%3B contains Interpro domain(s) IPR001254 Peptidase S1 and S6%2C chymotrypsin/Hap	genome/transcriptome	379.548	237.523	94.4763	179.197	78.5467	75.4221	1.33005	2.00626	0.676212	0.0585629	1.24848	1.18992	-0.324964	-1.59645	-1.08274	0.00610563	2.00922e-10	0.0220875	0.839283	0.0046375	0.0174857	0.336908	0.00522902	0.000225901	0.0456968	3.17039e-09	0.190793	0.938191	0.0391896	0.212535	1	0.328995	0.0160667	244	180	324	282	326	454	108	68	174	52	60
SL2.40ch09_24309	TCCACAAGATAGTATCACGTAGAT	Solyc08g006500.2.1	NA	Glutamate-gated kainate-type ion channel receptor subunit GluR5 (AHRD V1 **** B9HB97_POPTR)%3B contains Interpro domain(s) IPR017103 Ionotropic glutamate-like receptor%2C plant	genome/transcriptome	7.6708	9.67061	19.5898	6.32534	8.46301	22.3753	-1.01842	-1.35265	-0.334229	-1.40266	-1.82269	-0.420028	0.191807	-0.192435	-0.278234	0.108205	0.0899818	0.859335	0.108044	0.228615	0.802076	0.695002	1	0.939222	0.402636	0.339489	1	0.435017	0.860425	1	1	1	1	4	2	10	12	26	12	26	18	26	6	0
SL2.40ch09_24309	TCCACAAGATAGTATCACGTAGAT	Solyc12g006400.1.1	NA	Unknown Protein (AHRD V1)	genome/transcriptome	641.5	282.582	12.4537	975.674	130.378	3.2677	4.50402	5.6868	1.18278	5.31828	8.22198	2.9037	-1.93023	-1.11597	0.604949	1.39235e-09	5.1857e-15	0.0168567	2.60104e-23	4.63539e-46	0.00423961	0.00321018	0.280861	0.146149	4.03318e-08	1.15427e-13	0.154455	2.09002e-20	2.8319e-42	0.0717939	1	0.949862	1	570	340	324	536	334	444	18	18	6	270	584
SL2.40ch09_24309	TCCACAAGATAGTATCACGTAGAT	Solyc11g070090.1.1	NA	Carboxyl-terminal peptidase (AHRD V1 ***- B6U8T6_MAIZE)%3B contains Interpro domain(s) IPR004314 Protein of unknown function DUF239%2C plant	genome/transcriptome	5.96874	3.07373	247.452	4.7722	8.28515	308.81	-6.33101	-5.37358	0.957434	-5.22004	-6.01592	-0.795875	0.31957	1.43054	-0.322772	7.74441e-33	2.56629e-40	0.239018	8.98666e-11	1.30653e-06	0.839253	0.411102	0.082862	0.958516	2.39545e-30	1.67201e-38	0.820323	1.25238e-08	2.61417e-05	1	1	0.949862	1	6	2	4	7	8	2	222	366	298	0	4
SL2.40ch09_24309	TCCACAAGATAGTATCACGTAGAT	Solyc02g071390.1.1	NA	1-aminocyclopropane-1-carboxylate oxidase (AHRD V1 **-- Q9XER3_TRIRP)%3B contains Interpro domain(s) IPR005123 Oxoglutarate and iron-dependent oxygenase	genome/transcriptome	0	0.369403	0	0	0.356693	0.7885	inf	nan	-inf'	-1.14443	-inf'	-inf'	inf	-0.050512	nan	0.675959	nan	1	0.742359	0.87879	1	0.251145	1	nan	0.826618	nan	1	0.856249	1	1	1	1	nan	0	0	0	2	0	0	0	0	0	0	0
SL2.40ch09_2595	ATTATCCCTGAACTTATTTTTTT	Solyc01g008420.2.1	NA	Mate efflux family protein (AHRD V1 **-- D7KHQ9_ARALY)%3B contains Interpro domain(s) IPR002528 Multi antimicrobial extrusion protein MatE	genome/transcriptome	840.265	29.1334	10.2297	482.185	24.0132	9.56116	1.5099	6.36	4.8501	1.32857	5.65626	4.32769	-0.0975133	-0.278843	-0.801256	0.00658219	1.65108e-43	1.94573e-18	0.00392065	2.23749e-26	8.97803e-12	0.949233	0.676437	0.00446725	0.0487424	1.1947e-41	4.27511e-16	0.0520701	3.48657e-24	1.81683e-09	1	0.953112	0.180678	485	456	691	12	76	52	16	8	12	210	218
SL2.40ch09_2595	ATTATCCCTGAACTTATTTTTTT	Solyc01g110700.2.1	NA	Unknown Protein (AHRD V1)	genome/transcriptome	11.8666	7.52643	7.80728	5.85433	5.73593	18.1613	-0.052854	0.604017	0.656871	-1.66277	-1.63329	0.0294755	1.21797	-0.391938	-1.01933	0.818256	0.480905	0.545005	0.0485194	0.36624	1	0.137262	0.628745	0.578181	0.91277	0.811595	1	0.324311	1	1	1	0.949862	1	10	4	10	8	35	3	16	6	4	0	7
SL2.40ch09_2595	ATTATCCCTGAACTTATTTTTTT	Solyc07g056240.2.1	NA	Unknown Protein (AHRD V1)	genome/transcriptome	824.927	19.7755	46.7393	975.202	20.9788	28.8744	-1.24092	4.14156	5.38248	-0.460854	5.07784	5.53869	-0.694848	0.0852196	0.241435	0.0016259	5.64849e-17	5.86764e-29	0.45858	9.58636e-08	2.09032e-19	0.178596	0.604718	0.538456	0.0145407	1.42168e-15	7.88354e-26	0.68895	2.30432e-06	1.34071e-16	1	0.949862	1	702	448	434	34	30	30	46	34	96	402	516
SL2.40ch09_2595	ATTATCCCTGAACTTATTTTTTT	Solyc01g111180.2.1	NA	Unknown Protein (AHRD V1)	genome/transcriptome	2.28119	0.369403	0.639659	0	1.22373	1.80441	-0.792108	1.83441	2.62652	-0.560245	-inf'	-inf'	1.49615	1.72802	-inf'	1	0.5083	0.350147	0.734749	0.653634	0.909364	0.543649	0.702538	0.492176	1	0.834153	0.9781	0.849882	1	1	1	0.965432	1	2	2	0	2	0	0	2	0	0	0	0
SL2.40ch09_2595	ATTATCCCTGAACTTATTTTTTT	Solyc06g060580.1.1	NA	RAG1-activating protein 1 homolog (AHRD V1 **-- R1AP1_DROPS)%3B contains Interpro domain(s) IPR018179 RAG1-activating protein 1 homologue	genome/transcriptome	5.08228	27.1657	22.6306	6.38904	18.7672	33.4651	0.263514	-2.15473	-2.41824	-0.834444	-2.38898	-1.55454	0.564384	-0.533573	0.330125	0.568518	0.0013462	0.000413438	0.297471	0.0694451	0.244514	0.289537	0.443982	0.725631	0.784946	0.00863763	0.00692847	0.678354	0.365591	1	1	0.949862	1	6	2	2	44	76	26	16	36	30	2	0
SL2.40ch09_3748	CATTTCTTATCTTTATCATAA	Solyc06g053920.2.1	NA	Os11g0586300 protein (Fragment) (AHRD V1 ***- Q0IRY4_ORYSJ)	genome/transcriptome	7.13929	13.3075	470.37	20.8319	22.892	377.75	-5.14348	-6.04187	-0.898392	-4.04452	-4.18056	-0.136048	-0.316364	0.782599	1.54494	1.02351e-31	3.07192e-10	0.277821	2.92259e-08	2.29559e-16	1	0.294783	0.181826	0.139507	2.83656e-29	4.77268e-09	0.889567	2.34154e-06	1.46753e-14	1	1	0.949862	1	2	8	2	30	24	14	446	602	654	8	8
SL2.40ch09_3809	GTTCTCCAACTTTGAGTGTGC	Solyc07g022760.2.1	NA	Pre-mRNA-processing factor 40 homolog A (AHRD V1 *--- PR40A_MOUSE)%3B contains Interpro domain(s) IPR002713 FF domain	genome/transcriptome	180.223	243.607	560.753	140.615	314.431	524.982	-1.20281	-1.63758	-0.434773	-0.739527	-1.90051	-1.16099	-0.0950961	0.368186	-0.358029	0.00314111	2.43956e-13	0.0743075	0.0933697	1.82902e-06	0.0045298	0.737515	0.427342	0.162685	0.0258186	4.85481e-12	0.466088	0.435017	3.57265e-05	0.0755028	1	0.949862	1	140	88	124	464	708	178	718	420	904	54	54
SL2.40ch09_3809	GTTCTCCAACTTTGAGTGTGC	Solyc05g011820.1.1	NA	Protease II (Oligopeptidase B) (AHRD V1 **-- A6GXZ7_FLAPJ)%3B contains Interpro domain(s) IPR002470 Peptidase S9A%2C prolyl oligopeptidase	genome/transcriptome	3.16765	4.04395	1.50699	1.42687	5.35254	4.34608	1.4241	1.07174	-0.352351	0.300508	-1.60687	-1.90737	1.52805	0.404459	-1.15056	0.383845	0.576224	1	1	0.737827	0.714402	0.311411	1	0.886762	0.643428	0.901286	1	1	1	1	1	1	1	2	2	2	4	6	8	0	2	4	0	0
SL2.40ch09_3809	GTTCTCCAACTTTGAGTGTGC	Solyc11g066850.1.1	NA	Pentatricopeptide repeat-containing protein (AHRD V1 *-*- D7KRL4_ARALY)%3B contains Interpro domain(s) IPR004860 LAGLIDADG DNA endonuclease	genome/transcriptome	1.84377	1.03251	0	5.64376	1.29972	2.10883	inf	inf	0.836507	-0.69824	1.42021	2.11845	inf	0.33205	1.614	0.174564	0.0876959	0.658235	0.44537	0.599589	0.236914	0.0590278	0.987092	0.531432	0.528337	0.332394	1	0.681649	1	0.992585	1	1	1	2	0	2	4	2	0	0	0	0	4	0
SL2.40ch09_385	GATCTCTGGTTAAGAATGAAGCAC	Solyc01g007950.2.1	NA	Peroxidase 1 (AHRD V1 *-*- B6T173_MAIZE)%3B contains Interpro domain(s) IPR000823 Plant peroxidase	genome/transcriptome	38056.2	1657.51	316.314	40213.1	734.298	261.048	2.38959	6.91063	4.52104	1.49205	7.26721	5.77515	-0.277044	-1.17458	0.0795324	2.76369e-11	6.08074e-73	7.43591e-13	0.023619	4.92301e-18	7.15053e-10	0.658273	0.178824	0.702963	1.01213e-09	1.03218e-70	6.29843e-11	0.204328	3.63808e-16	9.83965e-08	1	0.949862	1	29058	21418	22494	2334	1138	3496	406	372	334	13922	21800
SL2.40ch09_532	GCATTTGCACCTGCACCTTAG	Solyc09g083390.1.1	NA	Genomic DNA chromosome 5 TAC clone K9D7 (AHRD V1 *-*- Q9FIX7_ARATH)%3B contains Interpro domain(s) IPR018144 Plus-3 domain%2C subgroup	genome/transcriptome	0	1.21202	15.9503	0	0.280699	7.52934	-3.7181	-inf'	-inf'	-4.74543	-inf'	-inf'	-1.08299	-2.11032	nan	0.0308994	0.000164986	0.495158	0.0026218	0.0668231	1	0.19889	0.575027	nan	0.176037	0.00126077	1	0.0377248	0.354846	1	1	0.949862	nan	0	0	0	0	0	4	12	10	40	0	0
SL2.40ch09_6256	AGGTGTGTCTCTGAAATTTTGATT	Solyc04g079040.2.1	NA	Serine carboxypeptidase 1 (AHRD V1 ***- B6TC80_MAIZE)%3B contains Interpro domain(s) IPR001563 Peptidase S10%2C serine carboxypeptidase	genome/transcriptome	883.653	41.3998	12.6041	382.569	4.41068	10.357	1.71573	6.13152	4.41578	-1.23153	5.20704	6.43857	-0.283281	-3.23055	-1.20776	0.000138488	6.55749e-65	4.94847e-13	0.0872438	1.64456e-12	8.9736e-21	0.598349	9.62109e-07	0.000288975	0.00163907	8.98588e-63	4.31018e-11	0.435017	7.2287e-11	6.93019e-18	1	0.000185137	0.0197339	508	448	776	8	16	124	14	12	20	75	252
SL2.40ch09_6256	AGGTGTGTCTCTGAAATTTTGATT	Solyc01g110700.2.1	NA	Unknown Protein (AHRD V1)	genome/transcriptome	11.8666	7.52643	7.80728	5.85433	5.73593	18.1613	-0.052854	0.604017	0.656871	-1.66277	-1.63329	0.0294755	1.21797	-0.391938	-1.01933	0.818256	0.480905	0.545005	0.0485194	0.36624	1	0.137262	0.628745	0.578181	0.91277	0.811595	1	0.324311	1	1	1	0.949862	1	10	4	10	8	35	3	16	6	4	0	7
SL2.40ch09_6256	AGGTGTGTCTCTGAAATTTTGATT	Solyc05g047570.2.1	NA	Receptor like kinase%2C RLK	genome/transcriptome	8425.24	481.206	59.0238	8491.47	194.407	44.8245	3.02729	7.15728	4.12999	2.11672	7.56558	5.44886	-0.39701	-1.30757	0.011296	2.0668e-22	6.67115e-113	2.96289e-18	1.39019e-05	1.42693e-36	4.35384e-08	0.26113	0.15427	1	2.48136e-20	7.15158e-110	6.229e-16	0.000495059	6.69797e-34	3.97906e-06	1	0.949862	1	6068	4770	5332	678	402	980	64	70	78	3120	4330
SL2.40ch09_6256	AGGTGTGTCTCTGAAATTTTGATT	Solyc01g111180.2.1	NA	Unknown Protein (AHRD V1)	genome/transcriptome	2.28119	0.369403	0.639659	0	1.22373	1.80441	-0.792108	1.83441	2.62652	-0.560245	-inf'	-inf'	1.49615	1.72802	-inf'	1	0.5083	0.350147	0.734749	0.653634	0.909364	0.543649	0.702538	0.492176	1	0.834153	0.9781	0.849882	1	1	1	0.965432	1	2	2	0	2	0	0	2	0	0	0	0
SL2.40ch09_6256	AGGTGTGTCTCTGAAATTTTGATT	Solyc05g014510.2.1	NA	Ankyrin repeat domain-containing protein 44 (AHRD V1 *--- A8N4H2_COPC7)%3B contains Interpro domain(s) IPR002110 Ankyrin	genome/transcriptome	36.7595	37.7901	78.4366	25.6678	28.1953	72.4185	-1.05352	-1.09341	-0.039893	-1.3609	-1.4964	-0.135496	-0.115169	-0.422552	-0.518156	0.0112493	0.0402059	0.954172	0.0238603	0.0343298	1	0.671326	0.574921	0.580671	0.0767691	0.173682	1	0.206005	0.208975	1	1	0.949862	1	14	28	26	70	62	52	56	70	174	4	12
SL2.40ch09_6256	AGGTGTGTCTCTGAAATTTTGATT	Solyc11g070090.1.1	NA	Carboxyl-terminal peptidase (AHRD V1 ***- B6U8T6_MAIZE)%3B contains Interpro domain(s) IPR004314 Protein of unknown function DUF239%2C plant	genome/transcriptome	5.96874	3.07373	247.452	4.7722	8.28515	308.81	-6.33101	-5.37358	0.957434	-5.22004	-6.01592	-0.795875	0.31957	1.43054	-0.322772	7.74441e-33	2.56629e-40	0.239018	8.98666e-11	1.30653e-06	0.839253	0.411102	0.082862	0.958516	2.39545e-30	1.67201e-38	0.820323	1.25238e-08	2.61417e-05	1	1	0.949862	1	6	2	4	7	8	2	222	366	298	0	4
SL2.40ch09_6256	AGGTGTGTCTCTGAAATTTTGATT	Solyc01g111080.2.1	NA	Gibberellin-regulated protein 2 (AHRD V1 *--- B6UGG6_MAIZE)%3B contains Interpro domain(s) IPR003854 Gibberellin regulated protein	genome/transcriptome	0	0.587407	0	0	0	0.348389	inf	nan	-inf'	-inf'	-inf'	nan	inf	-inf'	nan	0.341032	nan	0.74741	0.451205	1	nan	0.617659	0.193342	nan	0.596659	nan	1	0.681649	1	nan	1	0.949862	nan	0	0	0	0	4	0	0	0	0	0	0
SL2.40ch09_9427	AGAAAATAAAGACTTCACAGACTT	Solyc01g091080.2.1	NA	Tubulin-specific chaperone D (AHRD V1 **** C0H9S8_SALSA)%3B contains Interpro domain(s) IPR016024 Armadillo-type fold	genome/transcriptome	0.957312	0.606008	0	0	0	0	inf	inf	0.659652	nan	nan	nan	nan	-inf'	-inf'	0.562719	0.272234	0.886278	nan	nan	nan	nan	0.348786	0.740873	0.778511	0.665703	1	nan	nan	nan	nan	0.949862	1	2	0	0	0	0	2	0	0	0	0	0
SL2.40ch09_9427	AGAAAATAAAGACTTCACAGACTT	Solyc01g091150.2.1	NA	Golgi SNAP receptor complex member 1 (AHRD V1 **** Q91VU9_MOUSE)%3B contains Interpro domain(s) IPR007705 Vesicle transport v-SNARE	genome/transcriptome	48.3178	52.8103	133.742	69.2687	67.8953	97.3768	-1.34056	-1.46882	-0.128264	-0.520267	-0.491375	0.0288925	-0.457801	0.362491	0.519647	0.000838786	1.45466e-05	0.868256	0.138646	0.371854	0.886748	0.275256	0.70985	0.227193	0.00811601	0.000132197	1	0.44102	1	1	1	0.970729	1	33	19	45	90	135	54	138	166	177	29	13
SL2.40ch10_12988	TATTTGGGGTAGATGAGCTCA	Solyc01g110700.2.1	NA	Unknown Protein (AHRD V1)	genome/transcriptome	11.8666	7.52643	7.80728	5.85433	5.73593	18.1613	-0.052854	0.604017	0.656871	-1.66277	-1.63329	0.0294755	1.21797	-0.391938	-1.01933	0.818256	0.480905	0.545005	0.0485194	0.36624	1	0.137262	0.628745	0.578181	0.91277	0.811595	1	0.324311	1	1	1	0.949862	1	10	4	10	8	35	3	16	6	4	0	7
SL2.40ch10_12988	TATTTGGGGTAGATGAGCTCA	Solyc01g111180.2.1	NA	Unknown Protein (AHRD V1)	genome/transcriptome	2.28119	0.369403	0.639659	0	1.22373	1.80441	-0.792108	1.83441	2.62652	-0.560245	-inf'	-inf'	1.49615	1.72802	-inf'	1	0.5083	0.350147	0.734749	0.653634	0.909364	0.543649	0.702538	0.492176	1	0.834153	0.9781	0.849882	1	1	1	0.965432	1	2	2	0	2	0	0	2	0	0	0	0
SL2.40ch10_12988	TATTTGGGGTAGATGAGCTCA	Solyc01g111080.2.1	NA	Gibberellin-regulated protein 2 (AHRD V1 *--- B6UGG6_MAIZE)%3B contains Interpro domain(s) IPR003854 Gibberellin regulated protein	genome/transcriptome	0	0.587407	0	0	0	0.348389	inf	nan	-inf'	-inf'	-inf'	nan	inf	-inf'	nan	0.341032	nan	0.74741	0.451205	1	nan	0.617659	0.193342	nan	0.596659	nan	1	0.681649	1	nan	1	0.949862	nan	0	0	0	0	4	0	0	0	0	0	0
SL2.40ch10_13426	TGTATAAACTTTCAAACGTTT	Solyc07g040740.2.1	NA	Diacylglycerol acyltransferase (AHRD V1 **** Q9FUL6_PERFR)%3B contains Interpro domain(s) IPR004299 Membrane bound O-acyl transferase%2C MBOAT	genome/transcriptome	311.16	78.7552	15.9819	253.574	87.2102	27.6568	2.30094	4.28315	1.98221	1.65686	3.1967	1.53984	0.791197	0.147122	-0.295248	2.55594e-09	7.44013e-33	6.58634e-09	0.000254906	1.69405e-10	0.00500222	0.0636353	1	0.298727	7.14746e-08	3.81623e-31	2.9351e-07	0.00563083	5.97912e-09	0.0813352	1	1	1	226	158	222	140	158	98	18	16	24	96	102
SL2.40ch10_14822	GTAGGCAATTGATCGCACATATCA	Solyc08g077250.2.1	NA	Genomic DNA chromosome 5 BAC clone F10E10 (AHRD V1 ***- Q9LS27_ARATH)%3B contains Interpro domain(s) IPR018996 Inner nuclear membrane protein MAN1%2C C-terminal	genome/transcriptome	22.9885	43.316	85.7025	23.8052	54.9729	82.8825	-0.984439	-1.89843	-0.913988	-0.592346	-1.79979	-1.20745	-0.0482708	0.343822	0.0503633	0.0192791	7.43074e-05	0.0888598	0.35504	0.0237676	0.194364	0.771895	0.531482	0.892281	0.119743	0.000603616	0.527036	0.681649	0.154699	0.923865	1	0.949862	1	24	8	14	72	126	38	70	98	150	2	14
SL2.40ch10_15293	ATGATCACAACCCTTTGAAAAAGT	Solyc03g094080.2.1	NA	Polyadenylate-binding protein family protein (AHRD V1 **** D7MT99_ARALY)%3B contains Interpro domain(s) IPR000504 RNA recognition motif%2C RNP-1	genome/transcriptome	710.729	424.086	469.669	654.806	431.425	457.668	-0.147288	0.597656	0.744944	-0.0851896	0.516767	0.601957	-0.0373437	0.0247551	-0.118232	0.681511	0.0267261	0.0245202	0.825962	0.218648	0.17293	0.943337	0.986282	0.713273	0.826618	0.122227	0.206705	0.92717	0.838178	0.87779	1	1	1	564	390	412	804	944	452	550	498	640	216	294
SL2.40ch10_16090	TACCTAGTACACGTGTTTGGTGAG	Solyc02g086460.2.1	NA	Unknown Protein (AHRD V1)	genome/transcriptome	193.141	44.3333	47.2496	89.3288	35.2815	48.921	-0.0919097	2.03128	2.12319	-0.471543	0.868672	1.34022	0.0501522	-0.329482	-1.11246	1	9.90976e-07	0.0397586	0.34464	0.130486	0.0488444	0.898529	0.423327	0.0283042	1	1.06234e-05	0.298468	0.681649	0.59223	0.439008	1	0.949862	0.642754	194	114	56	98	158	10	52	54	64	32	46
SL2.40ch10_16090	TACCTAGTACACGTGTTTGGTGAG	Solyc08g075370.2.1	NA	Unknown Protein (AHRD V1)%3B contains Interpro domain(s) IPR001464 Annexin	genome/transcriptome	3458.72	1838.84	838.229	2460.36	1309.99	985.485	1.13338	2.04482	0.911442	0.410649	1.31996	0.909312	0.23349	-0.489242	-0.491371	5.67544e-05	2.58136e-22	2.05233e-05	0.220454	0.00306887	0.0371166	0.412142	0.25544	0.0130285	0.00073476	8.61455e-21	0.000477726	0.568964	0.0275743	0.364286	1	0.949862	0.38797	2344	1816	2560	3216	3562	2382	920	872	1250	864	1114
SL2.40ch10_16171	TAGACGTTATGACAAACCCTATTC	Solyc05g025740.2.1	NA	SH3 domain-containing protein (AHRD V1 ***- D7LA99_ARALY)%3B contains Interpro domain(s) IPR001452 Src homology-3 domain	genome/transcriptome	28.9579	39.7448	31.3839	28.4657	37.9013	35.6517	0.340741	-0.116069	-0.45681	0.0882753	-0.324746	-0.413022	0.183946	-0.0685193	-0.0247312	0.341096	0.839494	0.306264	0.746385	0.861332	0.783266	0.638205	0.897318	0.890797	0.596743	0.917964	0.930478	0.859773	1	1	1	1	1	18	16	22	80	104	32	40	35	36	6	6
SL2.40ch10_22083	GTCTCTCCCTCAAGGGCTCCT	Solyc06g060600.1.1	NA	Trehalose 6-phosphate phosphatase (AHRD V1 **** D4QAK5_TOBAC)%3B contains Interpro domain(s) IPR003337 Trehalose-phosphatase	genome/transcriptome	294.613	96.3792	23.958	263.461	76.2256	27.8031	2.00821	3.62024	1.61203	1.45503	3.24427	1.78924	0.214736	-0.338446	-0.161229	6.71594e-08	3.97663e-26	1.33864e-06	0.00186215	1.90944e-10	0.00161133	0.491347	0.535505	0.625787	1.49359e-06	1.58976e-24	4.00187e-05	0.0285925	6.69425e-09	0.0331692	1	0.949862	1	222	160	186	170	166	134	22	34	30	82	140
SL2.40ch10_22083	GTCTCTCCCTCAAGGGCTCCT	Solyc11g028100.1.1	NA	Elongation factor 1-gamma (AHRD V1 ***- B7SDI2_ORYSJ)%3B contains Interpro domain(s) IPR001662 Translation elongation factor EF1B%2C gamma chain%2C conserved	genome/transcriptome	577.807	910.1	620.485	565.413	817.657	506.358	0.552629	-0.102808	-0.655438	0.691339	0.159148	-0.532191	-0.293239	-0.15453	-0.0312831	0.046338	0.634874	0.0015005	0.0390341	0.633214	0.187607	0.300654	0.709522	0.903524	0.239322	0.916288	0.0211623	0.27836	1	0.907465	1	0.970526	1	406	278	450	1672	2320	860	602	718	942	176	200
SL2.40ch10_23293	AGTATGTCTCTGAAATGCCAGACA	Solyc07g054090.2.1	NA	Pentatricopeptide repeat-containing protein (AHRD V1 ***- D7L4J3_ARALY)%3B contains Interpro domain(s) IPR002885 Pentatricopeptide repeat	genome/transcriptome	4.94057	28.7008	14.8738	5.20798	29.2229	21.2901	0.948317	-1.59003	-2.53834	0.456913	-2.03139	-2.4883	0.517409	0.0260061	0.0760457	0.0643388	0.0319373	0.000306103	0.255514	0.0417602	0.0131991	0.419748	0.887382	1	0.291873	0.142454	0.0053205	0.614362	0.244132	0.171929	1	1	1	2	2	6	38	94	26	10	24	20	2	2
SL2.40ch10_23293	AGTATGTCTCTGAAATGCCAGACA	Solyc01g091150.2.1	NA	Golgi SNAP receptor complex member 1 (AHRD V1 **** Q91VU9_MOUSE)%3B contains Interpro domain(s) IPR007705 Vesicle transport v-SNARE	genome/transcriptome	48.3178	52.8103	133.742	69.2687	67.8953	97.3768	-1.34056	-1.46882	-0.128264	-0.520267	-0.491375	0.0288925	-0.457801	0.362491	0.519647	0.000838786	1.45466e-05	0.868256	0.138646	0.371854	0.886748	0.275256	0.70985	0.227193	0.00811601	0.000132197	1	0.44102	1	1	1	0.970729	1	33	19	45	90	135	54	138	166	177	29	13
SL2.40ch10_279	GCTGTTGTAAGCTCCACCGAA	Solyc11g066790.1.1	NA	DNA helicase (AHRD V1 **-- C4R4A1_PICPG)%3B contains Interpro domain(s) IPR000330 SNF2-related	genome/transcriptome	0.88646	0.293703	16.4771	4.7722	1.88606	8.98931	-5.80996	-4.21626	1.5937	-2.25284	-0.913557	1.33928	-0.87418	2.68294	2.42853	0.000379419	0.0141123	0.686065	0.28156	0.756678	0.556687	0.333131	0.452121	0.303838	0.00403188	0.0701048	1	0.65511	1	1	1	0.949862	1	0	0	2	0	2	0	14	22	24	0	4
SL2.40ch10_3027	TTTTCTACACCTTTTTAGCCT	Solyc05g054950.2.1	NA	Peroxisome assembly protein 12 (AHRD V1 ***- C0HB20_SALSA)%3B contains Interpro domain(s) IPR017375 Peroxisome assembly%2C p12	genome/transcriptome	28.1539	49.3596	51.11	19.2229	57.3895	53.6115	-0.0502733	-0.860269	-0.809996	0.098243	-1.47971	-1.57796	0.0689383	0.217455	-0.550506	1	0.0423723	0.0746314	0.67528	0.0360968	0.0389121	0.943414	0.649712	0.386475	1	0.181528	0.467406	0.808158	0.2174	0.376025	1	0.951947	1	20	12	24	92	142	38	50	46	94	4	6
SL2.40ch10_3027	TTTTCTACACCTTTTTAGCCT	Solyc11g018600.1.1	NA	3-phenylpropionate-dihydrodiol/cinnamic acid-dihydrodiol dehydrogenase (AHRD V1 *-*- HCAB_ECO5E)%3B contains Interpro domain(s) IPR002347 Glucose/ribitol dehydrogenase	genome/transcriptome	18.2019	35.3959	1306.61	23.9314	71.7295	1545.24	-5.2061	-6.16559	-0.959492	-4.42912	-6.01278	-1.58366	0.24201	1.01898	0.394817	7.47291e-38	3.1999e-127	0.0172726	2.09742e-06	5.25332e-39	0.00507748	0.395743	0.0370968	0.437915	3.43919e-35	6.46296e-124	0.157644	9.89107e-05	3.68181e-36	0.0823231	1	0.949862	1	14	8	14	48	94	42	1508	1518	1640	8	10
SL2.40ch10_9910	TTTTAGAGGCACACTTATATT	Solyc01g008420.2.1	NA	Mate efflux family protein (AHRD V1 **-- D7KHQ9_ARALY)%3B contains Interpro domain(s) IPR002528 Multi antimicrobial extrusion protein MatE	genome/transcriptome	840.265	29.1334	10.2297	482.185	24.0132	9.56116	1.5099	6.36	4.8501	1.32857	5.65626	4.32769	-0.0975133	-0.278843	-0.801256	0.00658219	1.65108e-43	1.94573e-18	0.00392065	2.23749e-26	8.97803e-12	0.949233	0.676437	0.00446725	0.0487424	1.1947e-41	4.27511e-16	0.0520701	3.48657e-24	1.81683e-09	1	0.953112	0.180678	485	456	691	12	76	52	16	8	12	210	218
SL2.40ch10_9910	TTTTAGAGGCACACTTATATT	Solyc01g110700.2.1	NA	Unknown Protein (AHRD V1)	genome/transcriptome	11.8666	7.52643	7.80728	5.85433	5.73593	18.1613	-0.052854	0.604017	0.656871	-1.66277	-1.63329	0.0294755	1.21797	-0.391938	-1.01933	0.818256	0.480905	0.545005	0.0485194	0.36624	1	0.137262	0.628745	0.578181	0.91277	0.811595	1	0.324311	1	1	1	0.949862	1	10	4	10	8	35	3	16	6	4	0	7
SL2.40ch10_9910	TTTTAGAGGCACACTTATATT	Solyc01g111180.2.1	NA	Unknown Protein (AHRD V1)	genome/transcriptome	2.28119	0.369403	0.639659	0	1.22373	1.80441	-0.792108	1.83441	2.62652	-0.560245	-inf'	-inf'	1.49615	1.72802	-inf'	1	0.5083	0.350147	0.734749	0.653634	0.909364	0.543649	0.702538	0.492176	1	0.834153	0.9781	0.849882	1	1	1	0.965432	1	2	2	0	2	0	0	2	0	0	0	0
SL2.40ch11_1084	AGAGTAAGGTCTGTGTACACTCTA	Solyc11g068980.1.1	NA	Mitochondrial import inner membrane translocase subunit tim22 (AHRD V1 ***- B6U2A3_MAIZE)%3B contains Interpro domain(s) IPR003397 Mitochondrial inner membrane translocase complex%2C subunit Tim17/22	genome/transcriptome	15.3892	26.4005	28.4498	0	31.2842	33.0991	-0.107853	-0.886498	-0.778645	-0.081359	-inf'	-inf'	0.218375	0.24487	-inf'	1	0.0847468	0.18646	0.998391	2.31416e-06	8.75549e-06	0.709261	0.740524	0.000279801	1	0.323318	0.726488	1	4.44212e-05	0.000417461	1	0.991553	0.0191838	10	12	6	34	104	16	24	30	52	0	0
SL2.40ch11_14149	ATGAAAGGTTGTGACTTTTATGAA	Solyc12g096660.1.1	NA	Inositol-1 4 5-trisphosphate 5-Phosphatase-like protein (AHRD V1 *-*- Q9M1W5_ARATH)%3B contains Interpro domain(s) IPR000300 Inositol polyphosphate related phosphatase	genome/transcriptome	26.4758	20.0493	2.14665	28.8936	20.0479	1.98785	3.2234	3.62452	0.401119	3.33417	3.86147	0.527297	-0.110874	-9.99015e-05	0.126078	2.75549e-05	9.63438e-07	0.447523	0.000759203	0.000640483	0.525005	0.942154	0.949644	0.967256	0.000381342	1.03393e-05	1	0.0137533	0.00710436	1	1	1	1	10	10	34	32	22	36	2	2	4	10	10
SL2.40ch11_14336	TGATCTGACCTTGGTAGTTACATT	Solyc06g082890.2.1	NA	S-like RNase (Fragment) (AHRD V1 ***- D8TKF1_VOLCA)%3B contains Interpro domain(s) IPR001568 Ribonuclease T2	genome/transcriptome	116.883	107.563	65.6247	78.4929	99.2306	46.3278	0.712868	0.832754	0.119886	1.09891	0.760684	-0.338223	-0.502362	-0.116323	-0.574432	0.0483269	0.0100014	0.72214	0.0101616	0.129816	0.595016	0.178794	0.812151	0.122633	0.247557	0.051923	1	0.110646	0.589925	1	1	1	1	76	56	98	210	262	100	72	62	106	22	32
SL2.40ch11_14821	ACATAGCAGTGTGATCTCACAAGT	Solyc12g099510.1.1	NA	Chaperone protein dnaJ 49 (AHRD V1 *-*- B6TUY9_MAIZE)%3B contains Interpro domain(s) IPR003095 Heat shock protein DnaJ	genome/transcriptome	63.3523	61.0766	302.893	64.041	72.822	223.257	-2.31011	-2.25734	0.0527771	-1.61626	-1.80164	-0.185379	-0.440104	0.253754	0.0155979	4.6225e-09	2.26762e-16	0.99916	0.00119524	0.00517939	0.649669	0.208428	0.624522	1	1.2399e-07	5.49314e-15	1	0.0198853	0.0430794	1	1	0.949862	1	52	34	36	112	176	48	332	402	340	32	26
SL2.40ch11_15994	TCATTGTCGAAACCTGCACAGC	Solyc02g068750.1.1	NA	O-sialoglycoprotein endopeptidase (AHRD V1 ***- B6TBH3_MAIZE)%3B contains Interpro domain(s) IPR009180 Peptidase M22%2C O-sialoglycoprotein endopeptidase	genome/transcriptome	6.70187	12.589	32.9226	6.63484	17.5729	35.5453	-1.38691	-2.29644	-0.909533	-1.01631	-2.42152	-1.40522	0.11058	0.481184	-0.014501	0.0411106	0.00069858	0.232962	0.23964	0.00819507	0.222015	0.92396	0.554001	1	0.221885	0.0047588	0.811143	0.593355	0.0635632	0.971085	1	0.949862	1	2	6	4	12	50	10	22	38	64	2	2
SL2.40ch11_15994	TCATTGTCGAAACCTGCACAGC	Solyc09g074940.1.1	NA	Translocase of chloroplast 90%2C chloroplastic (AHRD V1 *-*- TOC90_ARATH)%3B contains Interpro domain(s) IPR005690 Chloroplast protein import component Toc86/159	genome/transcriptome	30.3649	85.2421	73.1723	23.6856	94.9745	79.9618	0.220268	-1.26889	-1.48916	0.24823	-1.7553	-2.00353	0.128012	0.155974	-0.358393	0.479542	0.0147767	0.0163378	0.705463	0.00278759	0.001435	0.659079	0.999491	0.620646	0.736237	0.072989	0.15074	0.825372	0.0254154	0.0302414	1	1	1	8	20	30	134	284	62	74	90	100	8	8
SL2.40ch11_16185	ATTATGTCATGTAGAACTCATGTG	Solyc03g058450.2.1	NA	Glucan endo-1 3-beta-glucosidase 5 (AHRD V1 ***- B6SXV6_MAIZE)%3B contains Interpro domain(s) IPR013781 Glycoside hydrolase%2C subgroup%2C catalytic core	genome/transcriptome	22375.6	3740.1	212.273	21771.7	1533.08	176.032	4.13909	6.71986	2.58078	3.12252	6.95047	3.82795	-0.270079	-1.28665	-0.0394701	6.46208e-38	1.27426e-88	3.80018e-10	3.06077e-07	1.70315e-21	1.94451e-06	0.545076	0.0459891	0.898901	2.98303e-35	3.86893e-86	2.0584e-08	1.86596e-05	1.69963e-19	0.000112927	1	0.949862	1	18158	11640	13490	7052	4252	5984	230	274	252	8620	10526
SL2.40ch11_16185	ATTATGTCATGTAGAACTCATGTG	Solyc01g010740.2.1	NA	Pectate lyase family protein (AHRD V1 **** D7M6R5_ARALY)%3B contains Interpro domain(s) IPR002022 Pectate lyase/Amb allergen	genome/transcriptome	1449.14	42.9647	25.7914	960.283	29.904	19.3126	0.736265	5.81217	5.0759	0.630798	5.63585	5.00505	-0.417349	-0.522816	-0.593669	0.0635748	5.34075e-77	1.81866e-20	0.229182	4.86089e-09	6.82384e-18	0.522506	0.551968	0.0121717	0.289271	1.03663e-74	5.95471e-18	0.582619	1.42112e-07	3.53737e-15	1	0.949862	0.37282	982	760	1074	30	32	108	30	30	32	380	444
SL2.40ch11_16185	ATTATGTCATGTAGAACTCATGTG	Solyc01g010890.2.1	NA	Expansin 2 (AHRD V1 ***- B1A2I4_9ROSI)%3B contains Interpro domain(s) IPR002963 Expansin	genome/transcriptome	791.835	7.7557	3.96933	837.704	2.70155	4.0562	0.966361	7.64016	6.6738	-0.586341	7.69017	8.27651	0.031235	-1.52147	0.0812408	0.15656	1.10787e-81	2.38092e-18	0.592636	1.52506e-37	5.56395e-05	0.903146	0.62625	0.656243	0.50218	2.54358e-79	5.12534e-16	0.752254	8.3132e-35	0.00205616	1	0.949862	1	592	428	508	6	4	20	4	6	4	316	460
SL2.40ch11_16821	TAGTATATAATAAGTGTGTCTCTG	Solyc11g065480.1.1	NA	Glycosyltransferase-like protein (AHRD V1 **-- D8RRC1_SELML)%3B contains Interpro domain(s) IPR006740 Protein of unknown function DUF604	genome/transcriptome	0	0	1.23117	0	0.356693	1.577	-inf'	-inf'	nan	-2.14443	-inf'	-inf'	0.357152	inf	nan	0.266352	0.491688	nan	0.451174	0.605231	1	0.873333	0.624631	nan	0.574382	0.820208	nan	0.681649	1	1	1	0.949862	nan	0	0	0	0	0	0	2	2	0	0	0
SL2.40ch11_16821	TAGTATATAATAAGTGTGTCTCTG	Solyc07g047910.1.1	NA	Protein kinase-like protein (AHRD V1 *-** Q8LCP0_ARATH)%3B contains Interpro domain(s) IPR002290 Serine/threonine protein kinase	genome/transcriptome	0	4.85845	21.0099	1.67267	6.62732	13.9915	-2.1125	-inf'	-inf'	-1.07805	-3.06433	-1.98628	-0.586519	0.447929	inf	0.00122831	1.5048e-06	0.0127878	0.180321	0.105451	0.575307	0.417187	0.593171	0.278442	0.011379	1.57856e-05	0.124305	0.504951	0.504317	1	1	0.949862	1	0	0	0	10	4	8	24	18	35	0	2
SL2.40ch11_16821	TAGTATATAATAAGTGTGTCTCTG	Solyc05g047570.2.1	NA	Receptor like kinase%2C RLK	genome/transcriptome	8425.24	481.206	59.0238	8491.47	194.407	44.8245	3.02729	7.15728	4.12999	2.11672	7.56558	5.44886	-0.39701	-1.30757	0.011296	2.0668e-22	6.67115e-113	2.96289e-18	1.39019e-05	1.42693e-36	4.35384e-08	0.26113	0.15427	1	2.48136e-20	7.15158e-110	6.229e-16	0.000495059	6.69797e-34	3.97906e-06	1	0.949862	1	6068	4770	5332	678	402	980	64	70	78	3120	4330
SL2.40ch11_16821	TAGTATATAATAAGTGTGTCTCTG	Solyc11g070090.1.1	NA	Carboxyl-terminal peptidase (AHRD V1 ***- B6U8T6_MAIZE)%3B contains Interpro domain(s) IPR004314 Protein of unknown function DUF239%2C plant	genome/transcriptome	5.96874	3.07373	247.452	4.7722	8.28515	308.81	-6.33101	-5.37358	0.957434	-5.22004	-6.01592	-0.795875	0.31957	1.43054	-0.322772	7.74441e-33	2.56629e-40	0.239018	8.98666e-11	1.30653e-06	0.839253	0.411102	0.082862	0.958516	2.39545e-30	1.67201e-38	0.820323	1.25238e-08	2.61417e-05	1	1	0.949862	1	6	2	4	7	8	2	222	366	298	0	4
SL2.40ch11_16821	TAGTATATAATAAGTGTGTCTCTG	Solyc08g078580.1.1	NA	Nodulin-like protein (AHRD V1 *-*- Q9FGL0_ARATH)%3B contains Interpro domain(s) IPR000620 Protein of unknown function DUF6%2C transmembrane	genome/transcriptome	1286.53	1082.6	33.2699	948.093	605.327	21.1687	5.02414	5.27313	0.248984	4.83771	5.48502	0.647314	-0.652286	-0.83872	-0.44039	8.27469e-56	1.23531e-66	0.316661	5.47448e-28	9.75806e-30	0.148299	0.0966203	0.0933567	0.0896138	1.63208e-52	1.81599e-64	0.946772	1.02475e-24	2.03854e-27	0.825528	1	0.949862	1	738	664	1114	2072	2158	1264	30	46	44	254	462
SL2.40ch11_18107	CTCTCTCACTTTATATACAGACAC	Solyc08g041870.2.1	NA	Aspartate aminotransferase (AHRD V1 **** Q2XTE6_SOLTU)%3B contains Interpro domain(s) IPR000796 Aspartate/other aminotransferase	genome/transcriptome	1582.83	1602.64	641.954	1327.03	1309.87	502.281	1.31991	1.30196	-0.0179473	1.38286	1.40164	0.0187784	-0.353976	-0.291024	-0.254298	1.89993e-06	3.78258e-11	0.921343	5.76635e-05	0.000669748	0.997095	0.216899	0.628797	0.167581	3.28531e-05	6.35654e-10	1	0.00163121	0.00738991	1	1	0.949862	1	1148	708	1274	3036	3224	1876	702	684	940	434	492
SL2.40ch11_19984	TATCTGGAGTTACAAGTTGAG	Solyc07g017560.2.1	NA	Pectinesterase (AHRD V1 ***- B9RR24_RICCO)%3B contains Interpro domain(s) IPR000070 Pectinesterase%2C catalytic	genome/transcriptome	23656.2	2776.07	175.491	22485.8	1187.38	145.485	3.98357	7.07468	3.0911	3.02884	7.272	4.24316	-0.270529	-1.22526	-0.0732052	7.36051e-35	2.5894e-107	3.08483e-20	6.89465e-07	2.37343e-23	2.33456e-07	0.576126	0.110554	0.821703	2.66793e-32	1.8795e-104	9.59005e-18	3.79584e-05	2.8025e-21	1.73906e-05	1	0.949862	1	16026	13354	16122	4640	2578	5084	196	222	206	8454	10864
SL2.40ch11_20200	GTCTAAGTATGTGACTAGTAGGTG	Solyc10g086550.1.1	NA	Cell division protease ftsH homolog 3 (AHRD V1 *--- FTSH3_SYNY3)%3B contains Interpro domain(s) IPR005936 Peptidase M41%2C FtsH	genome/transcriptome	190.978	225.211	176.049	195.186	247.702	204.638	0.355298	0.117429	-0.237869	0.275527	-0.0682272	-0.343754	0.217096	0.137325	0.0314394	0.234493	0.629526	0.383798	0.435707	0.970655	0.517338	0.438444	0.635628	0.842356	0.574382	0.916288	1	0.681649	1	1	1	0.949862	1	156	90	128	424	534	226	194	192	250	52	74
SL2.40ch11_3133	ATAAGTTCATGGGGTAATAGAACAT	Solyc05g012450.2.1	NA	Dehydration-responsive family protein (AHRD V1 ***- D7LDR4_ARALY)%3B contains Interpro domain(s) IPR004159 Protein of unknown function DUF248%2C methyltransferase putative	genome/transcriptome	345.47	254.966	52.686	299.878	209.123	56.9817	2.27481	2.71307	0.438257	1.87578	2.39581	0.520024	0.113078	-0.28595	-0.204184	4.55967e-12	4.0856e-21	0.0773365	2.18571e-06	2.02907e-07	0.280141	0.715404	0.674061	0.421985	1.84271e-10	1.28557e-19	0.478832	0.000102721	4.62516e-06	1	1	0.953112	1	268	150	266	514	512	280	52	60	80	80	140
SL2.40ch11_3133	ATAAGTTCATGGGGTAATAGAACAT	Solyc11g065480.1.1	NA	Glycosyltransferase-like protein (AHRD V1 **-- D8RRC1_SELML)%3B contains Interpro domain(s) IPR006740 Protein of unknown function DUF604	genome/transcriptome	0	0	1.23117	0	0.356693	1.577	-inf'	-inf'	nan	-2.14443	-inf'	-inf'	0.357152	inf	nan	0.266352	0.491688	nan	0.451174	0.605231	1	0.873333	0.624631	nan	0.574382	0.820208	nan	0.681649	1	1	1	0.949862	nan	0	0	0	0	0	0	2	2	0	0	0
SL2.40ch11_3133	ATAAGTTCATGGGGTAATAGAACAT	Solyc01g086830.2.1	NA	Protease inhibitor/seed storage/lipid transfer protein family protein (AHRD V1 **** D7L6K8_ARALY)%3B contains Interpro domain(s) IPR003612 Plant lipid transfer protein/seed storage/trypsin-alpha amylase inhibitor	genome/transcriptome	2027.39	2931.87	149331	2134.15	4412.32	152080	-5.67055	-6.20274	-0.532196	-5.10715	-6.15503	-1.04788	0.0263182	0.589717	0.0740378	6.52391e-13	1.5381e-117	0.0641436	0.000864454	3.76294e-13	0.249367	0.847278	0.551305	0.76491	2.94753e-11	2.06108e-114	0.421956	0.015295	1.76142e-11	1	1	0.949862	1	1492	934	1568	4100	5944	4296	170762	176460	185814	544	868
SL2.40ch11_3133	ATAAGTTCATGGGGTAATAGAACAT	Solyc01g110600.2.1	NA	Unknown Protein (AHRD V1)	genome/transcriptome	3.16765	2.05592	72.9473	4.5264	4.81726	29.3108	-5.149	-4.52537	0.623627	-2.60515	-2.695	-0.0898489	-1.31542	1.22842	0.51495	0.00802738	4.85058e-11	0.943431	0.000280524	0.0109053	0.854258	0.0140858	1	0.594005	0.0577218	8.09177e-10	1	0.00609056	0.0808691	1	1	1	1	2	2	2	0	14	0	38	74	170	0	2
SL2.40ch11_3133	ATAAGTTCATGGGGTAATAGAACAT	Solyc11g070090.1.1	NA	Carboxyl-terminal peptidase (AHRD V1 ***- B6U8T6_MAIZE)%3B contains Interpro domain(s) IPR004314 Protein of unknown function DUF239%2C plant	genome/transcriptome	5.96874	3.07373	247.452	4.7722	8.28515	308.81	-6.33101	-5.37358	0.957434	-5.22004	-6.01592	-0.795875	0.31957	1.43054	-0.322772	7.74441e-33	2.56629e-40	0.239018	8.98666e-11	1.30653e-06	0.839253	0.411102	0.082862	0.958516	2.39545e-30	1.67201e-38	0.820323	1.25238e-08	2.61417e-05	1	1	0.949862	1	6	2	4	7	8	2	222	366	298	0	4
SL2.40ch11_3133	ATAAGTTCATGGGGTAATAGAACAT	Solyc01g006760.2.1	NA	Unknown Protein (AHRD V1)	genome/transcriptome	6489.56	26.2236	59.5754	5889	19.222	32.7065	-1.18385	6.76726	7.95111	-0.766819	7.4923	8.25912	-0.865141	-0.448109	-0.1401	0.00709881	1.72799e-99	5.398e-20	0.0308544	3.01036e-38	1.40418e-57	0.0186422	0.293585	0.749839	0.0519951	8.42015e-97	1.62204e-17	0.241049	1.7884e-35	1.59411e-52	1	0.949862	1	5220	3462	3834	36	26	52	60	70	86	2116	3516
SL2.40ch11_4531	GTCTGACATGTGTGCGAGTCAACA	Solyc02g088550.2.1	NA	Ubiquitin conjugation factor E4 A (AHRD V1 ***- B0W2D1_CULQU)%3B contains Interpro domain(s) IPR019474 Ubiquitin conjugation factor E4%2C core	genome/transcriptome	236.356	310.907	373.99	183.707	316.75	377.835	-0.266513	-0.662039	-0.395526	-0.25441	-1.04035	-0.785938	0.0147582	0.0268611	-0.363551	0.428467	0.00175903	0.071363	0.47718	0.011469	0.0746024	0.925571	0.980786	0.225258	0.689058	0.0109811	0.453195	0.706497	0.0843701	0.567724	1	1	1	152	136	166	570	806	288	356	440	568	56	74
SL2.40ch11_5143	TAGCATAATATAAGTGTGTCTCTG	Solyc07g047910.1.1	NA	Protein kinase-like protein (AHRD V1 *-** Q8LCP0_ARATH)%3B contains Interpro domain(s) IPR002290 Serine/threonine protein kinase	genome/transcriptome	0	4.85845	21.0099	1.67267	6.62732	13.9915	-2.1125	-inf'	-inf'	-1.07805	-3.06433	-1.98628	-0.586519	0.447929	inf	0.00122831	1.5048e-06	0.0127878	0.180321	0.105451	0.575307	0.417187	0.593171	0.278442	0.011379	1.57856e-05	0.124305	0.504951	0.504317	1	1	0.949862	1	0	0	0	10	4	8	24	18	35	0	2
SL2.40ch11_5143	TAGCATAATATAAGTGTGTCTCTG	Solyc05g047570.2.1	NA	Receptor like kinase%2C RLK	genome/transcriptome	8425.24	481.206	59.0238	8491.47	194.407	44.8245	3.02729	7.15728	4.12999	2.11672	7.56558	5.44886	-0.39701	-1.30757	0.011296	2.0668e-22	6.67115e-113	2.96289e-18	1.39019e-05	1.42693e-36	4.35384e-08	0.26113	0.15427	1	2.48136e-20	7.15158e-110	6.229e-16	0.000495059	6.69797e-34	3.97906e-06	1	0.949862	1	6068	4770	5332	678	402	980	64	70	78	3120	4330
SL2.40ch11_5143	TAGCATAATATAAGTGTGTCTCTG	Solyc09g009990.2.1	NA	Transposon protein Mutator sub-class (AHRD V1 ***- B6TYN1_MAIZE)	genome/transcriptome	9.64466	8.6472	113.135	8.55331	14.4313	108.28	-3.70967	-3.55217	0.157498	-2.90749	-3.66214	-0.75465	-0.0632777	0.7389	-0.173247	1.96332e-14	3.23311e-08	0.837223	1.35552e-06	1.95734e-07	0.470983	0.794581	0.177099	0.966758	1.05773e-12	4.10544e-07	1	6.81375e-05	4.47239e-06	1	1	0.949862	1	10	6	2	16	14	12	100	132	184	2	6
SL2.40ch11_6164	GGCTGAGGCACTGATATCTCGCTC	Solyc01g097500.2.1	NA	Serine/threonine kinase (AHRD V1 *-** C4QNN2_SCHMA)%3B contains Interpro domain(s) IPR002290 Serine/threonine protein kinase	genome/transcriptome	33.7561	61.8514	479.069	34.6011	88.0323	389.261	-2.95336	-3.82701	-0.873658	-2.14463	-3.49185	-1.34722	-0.299497	0.509228	0.0356697	4.02911e-15	2.08633e-43	0.0186568	9.69049e-06	3.09181e-13	0.0203683	0.304442	0.407747	0.997465	2.33287e-13	1.50261e-41	0.167444	0.000365193	1.46258e-11	0.23765	1	0.949862	1	28	12	28	114	154	60	516	500	726	10	10
SL2.40ch11_8017	TTTCGATCATAGTCTAAGAGT	Solyc04g079040.2.1	NA	Serine carboxypeptidase 1 (AHRD V1 ***- B6TC80_MAIZE)%3B contains Interpro domain(s) IPR001563 Peptidase S10%2C serine carboxypeptidase	genome/transcriptome	883.653	41.3998	12.6041	382.569	4.41068	10.357	1.71573	6.13152	4.41578	-1.23153	5.20704	6.43857	-0.283281	-3.23055	-1.20776	0.000138488	6.55749e-65	4.94847e-13	0.0872438	1.64456e-12	8.9736e-21	0.598349	9.62109e-07	0.000288975	0.00163907	8.98588e-63	4.31018e-11	0.435017	7.2287e-11	6.93019e-18	1	0.000185137	0.0197339	508	448	776	8	16	124	14	12	20	75	252
SL2.40ch11_8017	TTTCGATCATAGTCTAAGAGT	Solyc01g086830.2.1	NA	Protease inhibitor/seed storage/lipid transfer protein family protein (AHRD V1 **** D7L6K8_ARALY)%3B contains Interpro domain(s) IPR003612 Plant lipid transfer protein/seed storage/trypsin-alpha amylase inhibitor	genome/transcriptome	2027.39	2931.87	149331	2134.15	4412.32	152080	-5.67055	-6.20274	-0.532196	-5.10715	-6.15503	-1.04788	0.0263182	0.589717	0.0740378	6.52391e-13	1.5381e-117	0.0641436	0.000864454	3.76294e-13	0.249367	0.847278	0.551305	0.76491	2.94753e-11	2.06108e-114	0.421956	0.015295	1.76142e-11	1	1	0.949862	1	1492	934	1568	4100	5944	4296	170762	176460	185814	544	868
SL2.40ch11_8017	TTTCGATCATAGTCTAAGAGT	Solyc07g056240.2.1	NA	Unknown Protein (AHRD V1)	genome/transcriptome	824.927	19.7755	46.7393	975.202	20.9788	28.8744	-1.24092	4.14156	5.38248	-0.460854	5.07784	5.53869	-0.694848	0.0852196	0.241435	0.0016259	5.64849e-17	5.86764e-29	0.45858	9.58636e-08	2.09032e-19	0.178596	0.604718	0.538456	0.0145407	1.42168e-15	7.88354e-26	0.68895	2.30432e-06	1.34071e-16	1	0.949862	1	702	448	434	34	30	30	46	34	96	402	516
SL2.40ch11_8017	TTTCGATCATAGTCTAAGAGT	Solyc05g054890.2.1	NA	ABC transporter G family member 1 (AHRD V1 **** AB1G_ARATH)%3B contains Interpro domain(s) IPR013525 ABC-2 type transporter	genome/transcriptome	5.53132	13.7518	298.678	5.20798	18.6072	301.458	-4.4409	-5.75483	-1.31392	-4.01803	-5.85509	-1.83706	0.013366	0.436243	-0.0868995	2.47287e-14	2.82165e-11	0.315027	0.000821253	2.46943e-19	0.0606135	1	1	0.92888	1.31408e-12	4.79082e-10	0.944845	0.0146785	2.03227e-17	0.508251	1	1	1	6	0	6	16	24	24	314	384	370	2	2
SL2.40ch11_8920	TGGAGCTTCGAGTGAAGAACATGAA	Solyc03g112300.2.1	NA	Os11g0444900 protein (Fragment) (AHRD V1 ***- Q0ISX9_ORYSJ)%3B contains Interpro domain(s) IPR000270 Octicosapeptide/Phox/Bem1p	genome/transcriptome	6.9969	38.0202	174.983	7.12644	50.5808	223.331	-2.20237	-4.64435	-2.44198	-2.14252	-4.96985	-2.82734	0.351969	0.411823	0.0264663	3.91324e-08	2.78041e-08	0.00308921	6.19416e-05	6.58858e-06	0.0364389	0.299947	0.603386	1	9.02666e-07	3.55946e-07	0.0391179	0.00173525	0.00011617	0.359593	1	0.949862	1	10	2	2	64	100	38	176	180	286	2	6
SL2.40ch11_8920	TGGAGCTTCGAGTGAAGAACATGAA	Solyc05g008190.2.1	NA	WD repeat protein 46 (AHRD V1 **-- B0W308_CULQU)%3B contains Interpro domain(s) IPR012952 BING4%2C C-terminal	genome/transcriptome	42.4318	145.326	183.944	49.3535	214.911	188.149	-0.339968	-2.11605	-1.77608	0.191867	-1.93065	-2.12252	0.0326099	0.564445	0.218005	0.570335	4.13668e-13	2.83536e-08	0.59672	9.1829e-05	3.02065e-05	0.740329	0.265274	0.471461	0.786997	8.08436e-12	1.14285e-06	0.755232	0.00127089	0.0012322	1	0.949862	1	36	22	24	230	494	100	192	258	202	12	20
SL2.40ch11_8920	TGGAGCTTCGAGTGAAGAACATGAA	Solyc04g076670.2.1	NA	TRAF type zinc finger domain containing 1 (AHRD V1 **-- B6T8M5_MAIZE)%3B contains Interpro domain(s) IPR001293 Zinc finger%2C TRAF-type	genome/transcriptome	2571.9	539.151	407.914	2581.8	467.982	420.269	0.402425	2.6565	2.25407	0.155143	2.61899	2.46385	0.0430458	-0.204236	0.00554019	0.211139	1.97651e-30	3.51168e-16	0.667375	1.04939e-07	6.16223e-07	0.910452	0.699358	1	0.574382	9.2433e-29	5.18283e-14	0.802873	2.50464e-06	4.07677e-05	1	0.962961	1	1828	1444	1672	1018	794	774	398	500	580	936	1322
SL2.40ch11_8920	TGGAGCTTCGAGTGAAGAACATGAA	Solyc01g065910.1.1	NA	Periaxin-like protein (AHRD V1 *--- Q940G9_ARATH)	genome/transcriptome	1.77292	4.70835	0.915478	3.53531	11.5773	0.348389	2.36262	0.95353	-1.40909	5.05445	3.34307	-1.71139	-1.39383	1.29801	0.995711	0.247313	0.779106	0.596678	0.00412722	0.248555	0.374872	0.618041	0.334554	0.921371	0.574382	0.916288	1	0.0542968	0.910286	1	1	0.949862	1	0	0	4	8	22	0	0	0	4	2	0
SL2.40ch12_1990	GAAGACTAAATAGGGACACATGAC	Solyc05g053450.2.1	NA	Late embryogenesis abundant protein 1 (AHRD V1 *-*- LEA1_CICAR)	genome/transcriptome	43178.7	15388.7	395.973	42568.4	6050.72	250.484	5.28032	6.76877	1.48845	4.59431	7.40892	2.8146	-0.660682	-1.34669	-0.0205393	2.77159e-40	7.81659e-75	2.289e-08	1.15587e-09	3.21594e-16	4.5953e-06	0.191222	0.00828191	0.945595	1.54754e-37	1.40559e-72	9.35528e-07	1.28129e-07	2.0286e-14	0.00023854	1	0.455905	1	32894	21709	29474	27079	22768	23246	392	576	438	14354	22270
SL2.40ch12_1990	GAAGACTAAATAGGGACACATGAC	Solyc06g008670.2.1	NA	Unknown Protein (AHRD V1)	genome/transcriptome	114720	22578.5	1121.69	86246.4	8248.3	788.523	4.3312	6.67629	2.34509	3.38687	6.77317	3.3863	-0.508453	-1.45278	-0.411577	4.49223e-25	6.94586e-60	1.52002e-10	0.00015553	1.36724e-08	4.85083e-06	0.348797	0.0240306	0.170949	6.94048e-23	8.18249e-58	8.76973e-09	0.00373408	3.75609e-07	0.000249748	1	0.870194	1	85982	61730	73782	39424	28404	36718	1188	1358	1486	27028	47802
SL2.40ch12_1990	GAAGACTAAATAGGGACACATGAC	Solyc08g005720.2.1	NA	Ent-kaurene synthase-like protein 1 (AHRD V1 **** Q673F9_HORVD)%3B contains Interpro domain(s) IPR005630 Terpene synthase%2C metal-binding domain	genome/transcriptome	5.01142	9.93189	12.3645	3.09953	11.0672	13.7876	-0.316068	-1.30292	-0.986848	-0.317082	-2.15325	-1.83617	0.157164	0.15615	-0.69317	0.828289	0.135166	0.355993	0.652584	0.145293	0.250913	0.74243	0.963968	0.78484	0.921681	0.462292	0.984814	0.791377	0.642628	1	1	1	1	4	2	4	33	22	2	8	20	17	0	2
SL2.40ch12_21077	ATGGATAAGATTGTGTCACGTGTC	Solyc01g008830.1.1	NA	L-ascorbate oxidase (AHRD V1 ***- B9HQ45_POPTR)%3B contains Interpro domain(s) IPR017760 L-ascorbate oxidase%2C plants	genome/transcriptome	0	0.956809	5.11487	0	0.994084	3.89475	-2.4184	-inf'	-inf'	-1.97009	-inf'	-inf'	-0.393169	0.0551362	nan	0.105369	0.0717879	0.488393	0.269246	0.339404	0.875643	0.935184	1	nan	0.39589	0.28227	1	0.636784	1	1	1	1	nan	0	0	0	2	4	0	8	4	6	0	0
SL2.40ch12_22301	TGGCTGAGTGAGCATCACTGA	Solyc12g008590.1.1	NA	Profilin (AHRD V1 ***- D6BRE6_9ROSI)%3B contains Interpro domain(s) IPR005455 Profilin%2C plant	genome/transcriptome	10.3894	7.79549	23.4147	3.34533	11.5234	10.9035	-1.5867	-1.1723	0.414403	0.0797795	-1.70457	-1.78435	-1.10262	0.563856	-1.63489	0.0163659	0.0903517	0.691716	1	0.391723	0.535855	0.0917201	0.604406	0.39471	0.104623	0.34064	1	1	1	1	1	0.949862	1	6	6	8	10	24	8	24	30	30	0	4
SL2.40ch12_22301	TGGCTGAGTGAGCATCACTGA	Solyc09g008200.2.1	NA	Heavy metal-associated domain containing protein expressed (AHRD V1 *-*- Q10RN8_ORYSJ)%3B contains Interpro domain(s) IPR006121 Heavy metal transport/detoxification protein	genome/transcriptome	16.3581	9.434	100.284	40.8638	25.8481	70.2809	-3.41007	-2.616	0.794067	-1.44307	-0.782307	0.660765	-0.512881	1.45412	1.32082	4.60764e-11	4.23381e-09	0.185165	0.0157825	0.397799	0.284988	0.198655	0.0247178	0.00610044	1.63767e-09	5.89325e-08	0.725843	0.154105	1	1	1	0.88278	0.227019	12	8	12	14	26	10	76	82	226	6	14
SL2.40ch12_22301	TGGCTGAGTGAGCATCACTGA	Solyc06g053800.1.1	NA	Nonsense-mediated mRNA decay NMD3 family protein (AHRD V1 **-- D7LQL6_ARALY)%3B contains Interpro domain(s) IPR007064 NMD3	genome/transcriptome	23.6391	48.7817	66.83	15.6239	59.5617	47.911	-0.454155	-1.49932	-1.04516	0.314029	-1.6166	-1.93063	-0.48014	0.288044	-0.59742	0.540995	0.00193812	0.0194736	0.677337	0.0294155	0.00583569	0.733631	0.6027	0.405172	0.75624	0.0119736	0.173192	0.809537	0.184572	0.092027	1	0.949862	1	18	16	10	84	144	40	106	68	56	6	6
SL2.40ch12_2297	TTTTATGGGTATGAGAGAAGTTT	Solyc04g049910.2.1	NA	Nuclear transcription factor Y subunit B-3 (AHRD V1 **** B6UBN3_MAIZE)%3B contains Interpro domain(s) IPR003957 Transcription factor%2C CBFA/NFYB%2C DNA topoisomerase	genome/transcriptome	28.1423	21.8033	27.9356	30.0668	13.4589	22.5774	-0.357558	0.0106335	0.368191	-0.746324	0.413291	1.15962	-0.307226	-0.695993	0.0954316	0.441865	0.987633	0.546141	0.273773	0.626117	0.204616	0.486548	0.238949	0.915709	0.702826	1	1	0.643774	1	0.931106	1	0.949862	1	20	16	18	42	42	26	24	36	42	12	14
SL2.40ch12_3167	TTGACACGTGTCCAATTATAATTT	Solyc03g119690.1.1	NA	Aspartic proteinase nepenthesin-1 (AHRD V1 **-- C0JAA3_9ORYZ)%3B contains Interpro domain(s) IPR001461 Peptidase A1	genome/transcriptome	22.3385	40.757	389.589	16.8687	48.5615	331.594	-3.25683	-4.12435	-0.867516	-2.77153	-4.297	-1.52547	-0.232536	0.252766	-0.405184	1.6024e-16	1.23675e-19	0.113177	1.03146e-06	1.6712e-05	0.318245	0.509811	1	0.637391	1.08741e-14	3.59375e-18	0.613232	5.3683e-05	0.000272212	1	1	1	1	18	6	22	98	80	36	488	350	568	2	4
SL2.40ch12_4154	TCAACGAAAAGGAAAGGCTCAAGT	Solyc11g072270.1.1	NA	Calmodulin (AHRD V1 ***- B6T4U8_MAIZE)%3B contains Interpro domain(s) IPR011992 EF-Hand type	genome/transcriptome	236.416	173.445	45.9221	228.209	103.55	40.915	1.91722	2.36406	0.446849	1.33963	2.47965	1.14002	-0.166559	-0.744143	-0.0509694	7.61335e-08	3.06654e-13	0.195404	0.0020558	2.80787e-07	0.0291497	0.601828	0.0994629	0.987047	1.67964e-06	6.05925e-12	0.745761	0.0309741	6.26335e-06	0.307494	1	0.949862	1	142	146	162	274	300	260	46	56	64	76	102
SL2.40ch12_4154	TCAACGAAAAGGAAAGGCTCAAGT	Solyc03g025980.2.1	NA	Peptidyl-prolyl cis-trans isomerase (Fragment) (AHRD V1 ***- A9Y0F6_9MYRT)%3B contains Interpro domain(s) IPR007062 Protein phosphatase inhibitor 2 (IPP-2)	genome/transcriptome	660.071	312.046	116.948	692.357	322.289	123.752	1.4159	2.49676	1.08086	1.38091	2.48407	1.10316	0.0815813	0.0465948	0.0688954	4.69195e-06	5.98595e-23	1.70045e-05	0.000533224	3.71393e-08	0.0182004	0.694632	0.696366	0.786546	7.55173e-05	2.0654e-21	0.000402359	0.010325	9.53787e-07	0.219228	1	0.9608	1	480	326	484	504	546	458	118	144	160	226	328
SL2.40ch12_8098	AGGTGTGTCTCTGAAATTTTGATC	Solyc01g110700.2.1	NA	Unknown Protein (AHRD V1)	genome/transcriptome	11.8666	7.52643	7.80728	5.85433	5.73593	18.1613	-0.052854	0.604017	0.656871	-1.66277	-1.63329	0.0294755	1.21797	-0.391938	-1.01933	0.818256	0.480905	0.545005	0.0485194	0.36624	1	0.137262	0.628745	0.578181	0.91277	0.811595	1	0.324311	1	1	1	0.949862	1	10	4	10	8	35	3	16	6	4	0	7
SL2.40ch12_8098	AGGTGTGTCTCTGAAATTTTGATC	Solyc05g047570.2.1	NA	Receptor like kinase%2C RLK	genome/transcriptome	8425.24	481.206	59.0238	8491.47	194.407	44.8245	3.02729	7.15728	4.12999	2.11672	7.56558	5.44886	-0.39701	-1.30757	0.011296	2.0668e-22	6.67115e-113	2.96289e-18	1.39019e-05	1.42693e-36	4.35384e-08	0.26113	0.15427	1	2.48136e-20	7.15158e-110	6.229e-16	0.000495059	6.69797e-34	3.97906e-06	1	0.949862	1	6068	4770	5332	678	402	980	64	70	78	3120	4330
SL2.40ch12_8098	AGGTGTGTCTCTGAAATTTTGATC	Solyc01g111180.2.1	NA	Unknown Protein (AHRD V1)	genome/transcriptome	2.28119	0.369403	0.639659	0	1.22373	1.80441	-0.792108	1.83441	2.62652	-0.560245	-inf'	-inf'	1.49615	1.72802	-inf'	1	0.5083	0.350147	0.734749	0.653634	0.909364	0.543649	0.702538	0.492176	1	0.834153	0.9781	0.849882	1	1	1	0.965432	1	2	2	0	2	0	0	2	0	0	0	0
SL2.40ch12_8098	AGGTGTGTCTCTGAAATTTTGATC	Solyc05g014510.2.1	NA	Ankyrin repeat domain-containing protein 44 (AHRD V1 *--- A8N4H2_COPC7)%3B contains Interpro domain(s) IPR002110 Ankyrin	genome/transcriptome	36.7595	37.7901	78.4366	25.6678	28.1953	72.4185	-1.05352	-1.09341	-0.039893	-1.3609	-1.4964	-0.135496	-0.115169	-0.422552	-0.518156	0.0112493	0.0402059	0.954172	0.0238603	0.0343298	1	0.671326	0.574921	0.580671	0.0767691	0.173682	1	0.206005	0.208975	1	1	0.949862	1	14	28	26	70	62	52	56	70	174	4	12
SL2.40ch12_8098	AGGTGTGTCTCTGAAATTTTGATC	Solyc11g070090.1.1	NA	Carboxyl-terminal peptidase (AHRD V1 ***- B6U8T6_MAIZE)%3B contains Interpro domain(s) IPR004314 Protein of unknown function DUF239%2C plant	genome/transcriptome	5.96874	3.07373	247.452	4.7722	8.28515	308.81	-6.33101	-5.37358	0.957434	-5.22004	-6.01592	-0.795875	0.31957	1.43054	-0.322772	7.74441e-33	2.56629e-40	0.239018	8.98666e-11	1.30653e-06	0.839253	0.411102	0.082862	0.958516	2.39545e-30	1.67201e-38	0.820323	1.25238e-08	2.61417e-05	1	1	0.949862	1	6	2	4	7	8	2	222	366	298	0	4
SL2.40ch12_8098	AGGTGTGTCTCTGAAATTTTGATC	Solyc01g111080.2.1	NA	Gibberellin-regulated protein 2 (AHRD V1 *--- B6UGG6_MAIZE)%3B contains Interpro domain(s) IPR003854 Gibberellin regulated protein	genome/transcriptome	0	0.587407	0	0	0	0.348389	inf	nan	-inf'	-inf'	-inf'	nan	inf	-inf'	nan	0.341032	nan	0.74741	0.451205	1	nan	0.617659	0.193342	nan	0.596659	nan	1	0.681649	1	nan	1	0.949862	nan	0	0	0	0	4	0	0	0	0	0	0
SL2.40ch12_8296	AGTATAAACGTGTCTCTGAGA	Solyc11g070090.1.1	NA	Carboxyl-terminal peptidase (AHRD V1 ***- B6U8T6_MAIZE)%3B contains Interpro domain(s) IPR004314 Protein of unknown function DUF239%2C plant	genome/transcriptome	5.96874	3.07373	247.452	4.7722	8.28515	308.81	-6.33101	-5.37358	0.957434	-5.22004	-6.01592	-0.795875	0.31957	1.43054	-0.322772	7.74441e-33	2.56629e-40	0.239018	8.98666e-11	1.30653e-06	0.839253	0.411102	0.082862	0.958516	2.39545e-30	1.67201e-38	0.820323	1.25238e-08	2.61417e-05	1	1	0.949862	1	6	2	4	7	8	2	222	366	298	0	4
SL2.40ch12_8310	CACACTCTGCATTCAATTAAATTA	Solyc08g082500.1.1	NA	GDSL esterase/lipase At1g33811 (AHRD V1 ***- GDL17_ARATH)%3B contains Interpro domain(s) IPR001087 Lipase%2C GDSL	genome/transcriptome	1.84377	5.36065	24.5495	0	8.59055	48.5178	-2.19522	-3.73496	-1.53975	-2.49769	-inf'	-inf'	0.982819	0.680342	-inf'	0.00259392	1.32223e-05	0.278716	0.00257691	3.72773e-06	0.0171402	0.108931	0.475924	0.341842	0.0218337	0.00012099	0.890576	0.0372056	6.8995e-05	0.2093	1	0.949862	1	2	0	2	16	4	6	22	36	30	0	0
SL2.40ch11_457	TGCTGTGATGAAAATTCAGCTTTT	Solyc07g040980.2.1	NA	Genomic DNA chromosome 5 P1 clone MWD9 (AHRD V1 ***- Q9FMQ6_ARATH)	genome/transcriptome	108.101	68.6286	119.498	117.986	89.0226	103.196	-0.800106	-0.14461	0.655495	-0.213147	0.193221	0.406368	-0.211598	0.375361	0.126233	0.0243614	0.680153	0.0473328	0.539534	0.578567	0.337169	0.603325	0.367113	0.6287	0.145006	0.916288	0.339265	0.709835	1	1	1	0.949862	1	78	52	82	130	114	92	128	148	152	26	52
SL2.40ch00_1575	GTACGATACATCGGTGTAAAAGATTT	Solyc10g006450.2.1	NA	COBRA-like protein (AHRD V1 ***- Q655F2_ORYSJ)%3B contains Interpro domain(s) IPR006918 Glycosyl-phosphatidyl inositol-anchored%2C plant	genome/transcriptome	12651.5	1431.23	115.757	13934.4	767.494	91.4743	3.62809	6.77207	3.14398	3.06872	7.25107	4.18235	-0.339656	-0.899028	0.139342	8.51998e-32	9.76365e-111	3.66423e-22	7.71824e-09	4.63459e-29	2.18467e-08	0.384318	0.190073	0.373494	2.38134e-29	9.01114e-108	1.72706e-19	7.14258e-07	9.15391e-27	2.14548e-06	1	0.949862	1	8800	7086	8458	2420	1478	2532	120	144	152	5064	7004
SL2.40ch00_2085	TTTAATAATGCCCGAACTCTTT	Solyc01g102570.2.1	NA	Eukaryotic translation initiation factor 3 subunit 8-like protein (AHRD V1 ***- Q9LIL2_ARATH)%3B contains Interpro domain(s) IPR008905 Eukaryotic translation initiation factor 3 subunit 8%2C N-terminal	genome/transcriptome	36.428	44.7514	42.5771	14.3518	46.6936	39.1222	0.0718549	-0.22503	-0.296885	0.255236	-1.44676	-1.70199	-0.122088	0.0612929	-1.34381	0.65495	0.577041	0.401971	0.991905	0.064656	0.0307567	0.958504	0.814238	0.0301403	0.826618	0.90212	1	1	0.345517	0.319605	1	1	0.668681	23	23	23	67	140	39	52	56	41	4	7
SL2.40ch00_2085	TTTAATAATGCCCGAACTCTTT	Solyc01g102580.2.1	NA	Endo-1 4-beta-glucanase (AHRD V1 ***- O04890_SOLLC)%3B contains Interpro domain(s) IPR008928 Six-hairpin glycosidase-like IPR018221 Glycoside hydrolase%2C family 9%2C active site IPR001701 Glycoside hydrolase%2C family 9	genome/transcriptome	0.957312	0	0.591511	0	0	0	-inf'	0.694584	inf	nan	nan	nan	-inf'	nan	-inf'	0.412978	0.95447	0.258502	nan	nan	nan	0.405535	nan	0.740873	0.672951	0.991896	0.855792	nan	nan	nan	1	nan	1	2	0	0	0	0	0	0	2	0	0	0
SL2.40ch01_109	GAGGTCTCTTTTTGTTTTACAAGT	Solyc06g051950.2.1	NA	Nuclear movement protein nudc (AHRD V1 *-*- Q17KI6_AEDAE)%3B contains Interpro domain(s) IPR017447 CS	genome/transcriptome	5.96874	8.5066	412.401	7.81591	48.5823	486.131	-5.59932	-6.11048	-0.511157	-3.32284	-5.95879	-2.63594	0.237297	2.51378	0.388988	2.77685e-11	2.36806e-64	0.594852	0.0073941	2.68718e-05	0.126659	0.620672	0.0872278	0.603065	1.01621e-09	3.1763e-62	1	0.0861517	0.000418302	0.758469	1	0.949862	1	6	2	4	6	38	6	324	524	672	2	0
SL2.40ch01_109	GAGGTCTCTTTTTGTTTTACAAGT	Solyc06g010220.1.1	NA	Chromodomain helicase DNA binding protein 3 (Fragment) (AHRD V1 *--- B1AR16_MOUSE)%3B contains Interpro domain(s) IPR019787 Zinc finger%2C PHD-finger	genome/transcriptome	1.77292	1.56282	11.279	1.67267	2.49851	6.02207	-2.85142	-2.66944	0.181977	-1.26919	-1.84811	-0.578919	-0.905307	0.676919	-0.0839782	0.00286652	0.193357	0.756555	0.259404	0.461626	1	0.370647	0.587589	1	0.0238559	0.590715	1	0.621173	1	1	1	0.949862	1	0	0	4	2	4	2	16	10	14	0	2
SL2.40ch01_12500	CTGTGTACAATTAAGCCGATGCTCCGGACAT	Solyc01g088700.2.1	NA	Eukaryotic translation initiation factor 4 gamma 1 (AHRD V1 *-*- A9QXE6_MESAU)%3B contains Interpro domain(s) IPR016021 MIF4-like%2C type 1/2/3	genome/transcriptome	349.065	522.381	843.951	337.934	575.007	844.926	-0.692058	-1.27366	-0.581604	-0.555246	-1.32208	-0.766835	0.00166544	0.138478	-0.0467539	0.0388585	6.9605e-11	0.00646858	0.111676	0.00111555	0.0889732	0.856121	0.860574	0.961785	0.212141	1.14431e-09	0.0717741	0.436679	0.0115272	0.619034	1	1	1	234	176	272	960	1380	470	946	1018	1050	88	114
SL2.40ch01_13236	TTCAGGAATTTTAGACCAGG	Solyc08g075370.2.1	NA	Unknown Protein (AHRD V1)%3B contains Interpro domain(s) IPR001464 Annexin	genome/transcriptome	3458.72	1838.84	838.229	2460.36	1309.99	985.485	1.13338	2.04482	0.911442	0.410649	1.31996	0.909312	0.23349	-0.489242	-0.491371	5.67544e-05	2.58136e-22	2.05233e-05	0.220454	0.00306887	0.0371166	0.412142	0.25544	0.0130285	0.00073476	8.61455e-21	0.000477726	0.568964	0.0275743	0.364286	1	0.949862	0.38797	2344	1816	2560	3216	3562	2382	920	872	1250	864	1114
SL2.40ch01_13236	TTCAGGAATTTTAGACCAGG	Solyc07g040980.2.1	NA	Genomic DNA chromosome 5 P1 clone MWD9 (AHRD V1 ***- Q9FMQ6_ARATH)	genome/transcriptome	108.101	68.6286	119.498	117.986	89.0226	103.196	-0.800106	-0.14461	0.655495	-0.213147	0.193221	0.406368	-0.211598	0.375361	0.126233	0.0243614	0.680153	0.0473328	0.539534	0.578567	0.337169	0.603325	0.367113	0.6287	0.145006	0.916288	0.339265	0.709835	1	1	1	0.949862	1	78	52	82	130	114	92	128	148	152	26	52
SL2.40ch01_13236	TTCAGGAATTTTAGACCAGG	Solyc10g084260.1.1	NA	Cell number regulator 8 (AHRD V1 **-- B4FUS3_MAIZE)%3B contains Interpro domain(s) IPR006461 Protein of unknown function Cys-rich	genome/transcriptome	1847.97	150.831	54.051	2025.77	109.203	39.9171	1.48054	5.09548	3.61494	1.45193	5.66532	4.21339	-0.437312	-0.465925	0.132528	9.38222e-06	9.30988e-62	6.92297e-13	0.000424995	1.47777e-29	4.59503e-16	0.199752	0.255553	0.566912	0.000142533	1.16572e-59	5.90245e-11	0.0085877	3.04123e-27	1.85642e-13	1	0.949862	1	1332	1088	1106	276	160	252	54	64	78	752	1058
SL2.40ch01_254	GTTTCGGTGCGGGCCGCGA	Solyc06g063060.2.1	NA	Auxin-repressed protein-like protein (AHRD V1 **-- Q84KS0_TOBAC)%3B contains Interpro domain(s) IPR008406 Dormancyauxin associated	genome/transcriptome	12319.5	65.9109	340.455	13437.1	111.875	176.816	-2.36888	5.17733	7.54621	-0.66036	6.24783	6.90819	-0.945215	0.763303	0.125286	1.76744e-08	3.69971e-29	2.81296e-50	0.234274	3.1347e-23	4.40405e-13	0.0332216	0.0564428	0.546336	4.30032e-07	1.66376e-27	1.73056e-46	0.589931	3.65598e-21	1.12607e-10	1	0.949862	1	8624	7258	7642	80	146	98	250	336	704	5194	6858
SL2.40ch01_335	TCGATACGCACCTGAATCT	Solyc01g008900.2.1	NA	Genomic DNA chromosome 3 P1 clone MJL14 (AHRD V1 **-- Q9LJG2_ARATH)%3B contains Interpro domain(s) IPR001926 Pyridoxal phosphate-dependent enzyme%2C beta subunit	genome/transcriptome	0.88646	5.33296	13.0054	16.4955	41.2277	16.2323	-1.2861	-3.87491	-2.58881	1.34475	0.0232085	-1.32154	0.319755	2.95061	4.21787	0.0747779	0.0131276	0.100535	0.0355195	1	0.199476	0.539968	1.021e-05	0.0445678	0.313077	0.065885	0.573188	0.260678	1	0.924475	1	0.00164243	0.83295	0	0	2	8	18	4	14	18	14	10	2
SL2.40ch01_335	TCGATACGCACCTGAATCT	Solyc03g093340.2.1	NA	Genomic DNA chromosome 5 TAC clone K11J9 (AHRD V1 *-*- Q9FKH0_ARATH)	genome/transcriptome	13.4037	41.5447	41.3049	25.1125	62.3388	67.8751	0.00835144	-1.62368	-1.63203	-0.122752	-1.43448	-1.31172	0.71657	0.585466	0.905771	0.855754	0.0104011	0.0135721	0.878322	0.0310854	0.0609893	0.100333	0.215502	0.22788	0.94746	0.0537775	0.130282	0.967427	0.192988	0.510158	1	0.949862	1	4	12	8	64	124	38	42	54	52	8	8
SL2.40ch01_335	TCGATACGCACCTGAATCT	Solyc04g071000.1.1	NA	Receptor-like kinase (AHRD V1 **** A7VM22_MARPO)%3B contains Interpro domain(s) IPR002290 Serine/threonine protein kinase	genome/transcriptome	6.9969	5.97617	556.626	12.2149	20.9525	526.922	-6.54134	-6.31385	0.227495	-4.65239	-5.43088	-0.778482	-0.0791175	1.80983	0.803854	7.08649e-40	1.93733e-12	0.544604	0.00390067	0.00290848	0.730469	0.793475	0.000962844	0.62859	3.84374e-37	3.61288e-11	1	0.0518591	0.0263421	1	1	0.0886452	1	10	2	2	8	10	10	508	726	784	10	2
SL2.40ch01_383	ATCTTCTCATCATAAGCATCTTTT	Solyc11g010730.1.1	NA	Receptor-like kinase (AHRD V1 ***- A7VM42_MARPO)%3B contains Interpro domain(s) IPR002290 Serine/threonine protein kinase	genome/transcriptome	1071.6	19.7472	64.2736	810.105	18.2835	43.2876	-1.70258	4.05939	5.76197	-1.24342	4.22608	5.4695	-0.570273	-0.111108	-0.403583	3.9163e-05	5.8897e-37	1.48016e-24	0.0171087	7.70729e-11	5.42448e-18	0.177702	0.881166	0.375286	0.000525936	3.46183e-35	1.12348e-21	0.163745	2.83611e-09	2.89117e-15	1	1	1	848	622	573	25	37	32	76	74	79	288	464
SL2.40ch01_4627	TAGATTCACGCACAAGCTCGT	Solyc12g098200.1.1	NA	F-box protein PP2-B1 (AHRD V1 ***- PP2B1_ARATH)%3B contains Interpro domain(s) IPR001810 Cyclin-like F-box	genome/transcriptome	1.84377	2.11173	56.0462	4.2806	0.561397	72.4401	-4.73012	-4.92588	-0.195764	-7.01162	-4.08091	2.93072	0.370172	-1.91133	1.21515	0.00240949	5.04007e-11	1	0.000796461	0.0579542	0.286731	0.408245	0.742171	0.325696	0.0204903	8.39883e-10	1	0.0143102	0.317197	1	1	0.992744	1	2	0	2	0	2	6	86	64	42	0	0
SL2.40ch01_4627	TAGATTCACGCACAAGCTCGT	Solyc02g078640.2.1	NA	Microtubule associated protein (AHRD V1 *--* A8J2Q6_CHLRE)%3B contains Interpro domain(s) IPR011989 Armadillo-like helical	genome/transcriptome	559.95	214.519	259.237	450.782	213.945	256.902	-0.273163	1.11103	1.38419	-0.26398	0.811214	1.07519	-0.0130528	-0.00386994	-0.312868	0.308274	2.08902e-05	4.66725e-06	0.56985	0.0545863	0.0231284	0.888188	0.884274	0.282517	0.574382	0.000185421	0.00012467	0.734911	0.302234	0.260716	1	1	1	406	322	344	330	468	280	242	296	412	146	198
SL2.40ch01_5519	TCTCCCTCAAAGGCTTCTGGC	Solyc11g028100.1.1	NA	Elongation factor 1-gamma (AHRD V1 ***- B7SDI2_ORYSJ)%3B contains Interpro domain(s) IPR001662 Translation elongation factor EF1B%2C gamma chain%2C conserved	genome/transcriptome	577.807	910.1	620.485	565.413	817.657	506.358	0.552629	-0.102808	-0.655438	0.691339	0.159148	-0.532191	-0.293239	-0.15453	-0.0312831	0.046338	0.634874	0.0015005	0.0390341	0.633214	0.187607	0.300654	0.709522	0.903524	0.239322	0.916288	0.0211623	0.27836	1	0.907465	1	0.970526	1	406	278	450	1672	2320	860	602	718	942	176	200
SL2.40ch01_5812	TATGCCCTTACCGTCAAATAC	Solyc05g053070.2.1	NA	Unknown Protein (AHRD V1)	genome/transcriptome	9.2372	6.77727	84.15	2.10845	7.90494	77.3653	-3.63419	-3.18744	0.446752	-3.29086	-5.19743	-1.90657	-0.121278	0.222051	-2.13127	1.70065e-08	0.000641915	0.800185	2.55694e-06	0.00281437	0.29487	0.951258	0.828895	0.343896	4.1518e-07	0.00440314	1	0.000117716	0.0256256	1	1	1	1	5	9	2	19	14	4	136	74	82	2	0
SL2.40ch01_5955	GTTCTCCAACTTTGAGTGTGT	Solyc01g010370.2.1	NA	Dehydration-responsive protein-like (AHRD V1 **-- Q653G1_ORYSJ)%3B contains Interpro domain(s) IPR004159 Protein of unknown function DUF248%2C methyltransferase putative	genome/transcriptome	486.065	321.705	57.5622	335.753	233.681	70.8143	2.48254	3.07796	0.595414	1.72243	2.24529	0.522861	0.298921	-0.461195	-0.533749	2.19904e-06	3.43279e-15	0.024526	0.00235129	0.000192202	0.256514	0.479372	0.414977	0.048946	3.76436e-05	7.71117e-14	0.206722	0.0345784	0.00244755	1	1	0.949862	0.871922	342	258	342	592	596	412	46	100	58	106	116
SL2.40ch01_5955	GTTCTCCAACTTTGAGTGTGT	Solyc07g022760.2.1	NA	Pre-mRNA-processing factor 40 homolog A (AHRD V1 *--- PR40A_MOUSE)%3B contains Interpro domain(s) IPR002713 FF domain	genome/transcriptome	180.223	243.607	560.753	140.615	314.431	524.982	-1.20281	-1.63758	-0.434773	-0.739527	-1.90051	-1.16099	-0.0950961	0.368186	-0.358029	0.00314111	2.43956e-13	0.0743075	0.0933697	1.82902e-06	0.0045298	0.737515	0.427342	0.162685	0.0258186	4.85481e-12	0.466088	0.435017	3.57265e-05	0.0755028	1	0.949862	1	140	88	124	464	708	178	718	420	904	54	54
SL2.40ch01_5955	GTTCTCCAACTTTGAGTGTGT	Solyc05g011820.1.1	NA	Protease II (Oligopeptidase B) (AHRD V1 **-- A6GXZ7_FLAPJ)%3B contains Interpro domain(s) IPR002470 Peptidase S9A%2C prolyl oligopeptidase	genome/transcriptome	3.16765	4.04395	1.50699	1.42687	5.35254	4.34608	1.4241	1.07174	-0.352351	0.300508	-1.60687	-1.90737	1.52805	0.404459	-1.15056	0.383845	0.576224	1	1	0.737827	0.714402	0.311411	1	0.886762	0.643428	0.901286	1	1	1	1	1	1	1	2	2	2	4	6	8	0	2	4	0	0
SL2.40ch01_5955	GTTCTCCAACTTTGAGTGTGT	Solyc11g066850.1.1	NA	Pentatricopeptide repeat-containing protein (AHRD V1 *-*- D7KRL4_ARALY)%3B contains Interpro domain(s) IPR004860 LAGLIDADG DNA endonuclease	genome/transcriptome	1.84377	1.03251	0	5.64376	1.29972	2.10883	inf	inf	0.836507	-0.69824	1.42021	2.11845	inf	0.33205	1.614	0.174564	0.0876959	0.658235	0.44537	0.599589	0.236914	0.0590278	0.987092	0.531432	0.528337	0.332394	1	0.681649	1	0.992585	1	1	1	2	0	2	4	2	0	0	0	0	4	0
SL2.40ch01_5955	GTTCTCCAACTTTGAGTGTGT	Solyc02g084750.2.1	NA	(Dimethylallyl)adenosine tRNA methylthiotransferase miaB (AHRD V1 ***- MIAB_SALRD)%3B contains Interpro domain(s) IPR006463 tRNA-i(6)A37 modification enzyme MiaB	genome/transcriptome	71.9568	99.9659	55.0817	70.3116	124.825	57.4697	0.859863	0.385558	-0.474305	1.11903	0.290961	-0.828069	0.0612295	0.320397	-0.0333668	0.0210679	0.280087	0.373986	0.00918377	0.620413	0.129684	0.919527	0.451711	0.855238	0.128815	0.678076	1	0.102174	1	0.770015	1	0.949862	1	44	26	76	180	248	100	62	48	92	26	24
SL2.40ch01_5955	GTTCTCCAACTTTGAGTGTGT	Solyc11g066410.1.1	NA	50S ribosomal protein L9 (AHRD V1 ***- B4FU53_MAIZE)%3B contains Interpro domain(s) IPR000244 Ribosomal protein L9	genome/transcriptome	3.7584	22.0715	69.6714	13.7055	25.2171	84.1361	-1.65838	-4.21238	-2.554	-1.73832	-2.61797	-0.879651	0.272158	0.192217	1.86656	0.0110965	5.7308e-05	0.0618686	0.00634523	0.000149157	0.264345	0.522795	0.729081	0.189634	0.0758991	0.000474514	0.411203	0.0764657	0.00195219	1	1	0.98418	1	6	0	2	54	70	6	76	76	100	6	2
SL2.40ch01_5955	GTTCTCCAACTTTGAGTGTGT	Solyc03g044010.2.1	NA	Mitochondrial porin (Voltage-dependent anion channel) outer membrane protein (AHRD V1 **** C4R1Z2_PICPG)%3B contains Interpro domain(s) IPR001925 Porin%2C eukaryotic type	genome/transcriptome	3470.86	2079.26	341.315	2474.48	1267.96	339.208	2.60689	3.34612	0.739228	1.90227	2.86689	0.964619	-0.00893699	-0.713559	-0.488168	6.02631e-21	4.59513e-47	0.000290922	5.5977e-07	1.81163e-10	0.0144474	0.918623	0.0836954	0.0158036	6.29026e-19	3.72534e-45	0.00508082	3.17738e-05	6.37191e-09	0.183888	1	0.949862	0.443488	2430	1736	2614	3838	3348	2900	378	428	410	716	1024
SL2.40ch01_5955	GTTCTCCAACTTTGAGTGTGT	Solyc01g104130.2.1	NA	Oxidoreductase 2OG-Fe(II) oxygenase family protein-like (AHRD V1 *--- Q5VPG6_ORYSJ)%3B contains Interpro domain(s) IPR005123 Oxoglutarate and iron-dependent oxygenase	genome/transcriptome	49.3579	67.2539	66.9597	39.7944	86.4227	79.3722	0.00632639	-0.440012	-0.446339	0.122777	-0.996067	-1.11884	0.245341	0.361792	-0.310714	0.802672	0.271286	0.239115	0.820594	0.263029	0.333062	0.613791	0.725152	0.687858	0.904955	0.665703	0.820566	0.922609	0.946747	1	1	0.981252	1	44	24	28	104	224	50	52	116	70	2	28
SL2.40ch01_5955	GTTCTCCAACTTTGAGTGTGT	Solyc03g097300.2.1	NA	Glutamine-rich protein (AHRD V1 ***- Q9LF51_ARATH)	genome/transcriptome	138.726	130.545	169.317	132.014	111.591	170.984	-0.375173	-0.287485	0.0876878	-0.615638	-0.373165	0.242474	0.0141342	-0.226331	-0.0715453	0.206186	0.21587	0.874884	0.169772	0.419989	0.662569	0.916274	0.640316	0.911657	0.574382	0.598694	1	0.490906	1	1	1	0.949862	1	94	80	92	186	296	174	184	146	294	52	36
SL2.40ch01_6071	TGGCATTCTGTCCACCTCCC	Solyc10g045620.1.1	NA	Os12g0283800 protein (Fragment) (AHRD V1 ***- Q0INW6_ORYSJ)	genome/transcriptome	10.401	18.121	19.9405	9.23489	22.0784	26.0246	-0.138043	-0.938978	-0.800935	-0.237244	-1.49471	-1.25747	0.384172	0.284971	-0.17156	1	0.284097	0.365225	0.837308	0.11495	0.223874	0.484109	0.778681	0.775869	1	0.682411	0.995215	0.936568	0.537683	0.975776	1	1	1	6	2	14	34	60	10	16	30	26	4	6
SL2.40ch01_6071	TGGCATTCTGTCCACCTCCC	Solyc01g108890.2.1	NA	Potential GTPase activation protein (AHRD V1 *-*- A8INH1_CHLRE)	genome/transcriptome	393.65	344.575	175.025	389.665	313.635	150.452	0.977257	1.16935	0.192097	1.05978	1.37293	0.31315	-0.218259	-0.135732	-0.0146793	0.00209886	2.34831e-06	0.445334	0.0107637	0.00152988	0.438577	0.488362	0.751884	1	0.0181702	2.39913e-05	1	0.115583	0.0151519	1	1	0.996383	1	232	214	318	584	638	472	188	178	272	122	162
SL2.40ch01_6071	TGGCATTCTGTCCACCTCCC	Solyc01g066880.2.1	NA	Copper chaperone (AHRD V1 *--- B6TJ24_MAIZE)%3B contains Interpro domain(s) IPR006121 Heavy metal transport/detoxification protein	genome/transcriptome	2.28119	3.70353	45.6633	1.67267	8.97668	37.4275	-3.62406	-4.32317	-0.699115	-2.05985	-4.48388	-2.42403	-0.286935	1.27728	-0.447639	1.3501e-05	1.79575e-08	0.500299	0.0275951	0.0394365	0.275341	0.651435	0.161525	1	0.000198302	2.34765e-07	1	0.224773	0.233285	1	1	0.949862	1	2	2	0	12	6	2	56	18	98	0	2
SL2.40ch01_6071	TGGCATTCTGTCCACCTCCC	Solyc01g086960.2.1	NA	Zinc finger A20 and AN1 domain-containing stress-associated protein 6 (AHRD V1 *-*- C1BNQ4_9MAXI)%3B contains Interpro domain(s) IPR000058 Zinc finger%2C AN1-type	genome/transcriptome	1621.94	378.96	737.824	1751.81	340.363	968.673	-0.961232	1.13637	2.0976	-1.50893	0.854761	2.3637	0.392734	-0.154969	0.111126	0.00174148	1.16189e-05	3.17926e-10	0.00015375	0.0830243	1.04354e-07	0.178867	0.693046	0.688923	0.0154443	0.000107419	1.73737e-08	0.00369835	0.420499	8.5291e-06	1	0.958278	1	1336	828	980	682	720	486	946	670	1036	556	870
SL2.40ch01_6071	TGGCATTCTGTCCACCTCCC	Solyc05g015520.2.1	NA	F-box family protein (AHRD V1 ***- B8Y9B5_PONTR)%3B contains Interpro domain(s) IPR015915 Kelch-type beta propeller	genome/transcriptome	90.4665	105.865	111.071	104.287	122.837	132.312	-0.0692503	-0.296022	-0.226771	-0.107199	-0.343381	-0.236182	0.252463	0.214514	0.205104	0.826184	0.267728	0.428682	0.83834	0.501116	0.6832	0.458095	0.539084	0.458429	0.919824	0.660147	1	0.937347	1	1	1	0.949862	1	68	50	56	184	246	118	126	100	180	32	40
SL2.40ch01_6071	TGGCATTCTGTCCACCTCCC	Solyc06g065020.2.1	NA	Peptide transporter (AHRD V1 **-* A6YJX5_9MAGN)%3B contains Interpro domain(s) IPR000109 TGF-beta receptor%2C type I/II extracellular region	genome/transcriptome	654.636	248.348	235.238	715.034	205.346	200.326	0.0782372	1.47657	1.39833	0.0357061	1.83566	1.79996	-0.231773	-0.274304	0.127319	1	6.12269e-09	2.87992e-07	0.710593	3.46064e-05	0.000421552	0.407148	0.778132	0.514886	1	8.39172e-08	9.80584e-06	0.829954	0.000525628	0.0112134	1	1	1	468	372	416	502	416	312	266	192	408	254	342
SL2.40ch01_6071	TGGCATTCTGTCCACCTCCC	Solyc07g005960.2.1	NA	Serine carboxypeptidase K10B2.2 (AHRD V1 **** B6TM29_MAIZE)%3B contains Interpro domain(s) IPR001563 Peptidase S10%2C serine carboxypeptidase	genome/transcriptome	268.941	191.153	131.059	230.032	141.034	111.106	0.544506	1.03707	0.492562	0.344106	1.04989	0.705788	-0.238282	-0.438681	-0.225455	0.115398	0.000121249	0.0806194	0.390058	0.0234764	0.172359	0.527488	0.457422	0.448099	0.41695	0.000948338	0.491917	0.681649	0.15321	0.87779	1	0.949862	1	196	136	192	352	372	236	144	128	206	76	82
SL2.40ch01_6923	TGGCCTTCATAATCCCAAATAAGCTGAG	Solyc04g007220.2.1	NA	Unknown Protein (AHRD V1)	genome/transcriptome	463.193	95.4267	236.632	413.011	81.8334	207.654	-1.31018	0.96897	2.27915	-1.34342	0.991997	2.33542	-0.188463	-0.221702	-0.165436	0.00047083	0.000511991	5.21744e-13	0.00121097	0.0697092	0.000205	0.578388	0.568158	0.605296	0.00488165	0.00358013	4.53432e-11	0.0201095	0.366664	0.00611635	1	0.949862	1	358	240	300	158	220	112	304	168	392	154	240
SL2.40ch01_7516	GCACTGCCTCTTCCCTGGCTC	Solyc08g065760.2.1	NA	50S ribosomal protein L28 (AHRD V1 *-*- D5BMV5_PUNMI)%3B contains Interpro domain(s) IPR001383 Ribosomal protein L28	genome/transcriptome	154.824	263.735	126.142	105.405	259.501	123.319	1.06404	0.29558	-0.768461	1.07335	-0.226444	-1.29979	-0.0326561	-0.0233508	-0.554679	0.000538984	0.279861	0.00361897	0.00579143	0.771711	0.00879344	1	0.922556	0.102356	0.00549783	0.677907	0.044665	0.0710658	1	0.126509	1	1	1	98	80	124	486	772	200	110	176	170	22	42
SL2.40ch02_1078	GATGATTATGTGCTCTTGCAG	Solyc01g102570.2.1	NA	Eukaryotic translation initiation factor 3 subunit 8-like protein (AHRD V1 ***- Q9LIL2_ARATH)%3B contains Interpro domain(s) IPR008905 Eukaryotic translation initiation factor 3 subunit 8%2C N-terminal	genome/transcriptome	36.428	44.7514	42.5771	14.3518	46.6936	39.1222	0.0718549	-0.22503	-0.296885	0.255236	-1.44676	-1.70199	-0.122088	0.0612929	-1.34381	0.65495	0.577041	0.401971	0.991905	0.064656	0.0307567	0.958504	0.814238	0.0301403	0.826618	0.90212	1	1	0.345517	0.319605	1	1	0.668681	23	23	23	67	140	39	52	56	41	4	7
SL2.40ch02_1078	GATGATTATGTGCTCTTGCAG	Solyc01g102580.2.1	NA	Endo-1 4-beta-glucanase (AHRD V1 ***- O04890_SOLLC)%3B contains Interpro domain(s) IPR008928 Six-hairpin glycosidase-like IPR018221 Glycoside hydrolase%2C family 9%2C active site IPR001701 Glycoside hydrolase%2C family 9	genome/transcriptome	0.957312	0	0.591511	0	0	0	-inf'	0.694584	inf	nan	nan	nan	-inf'	nan	-inf'	0.412978	0.95447	0.258502	nan	nan	nan	0.405535	nan	0.740873	0.672951	0.991896	0.855792	nan	nan	nan	1	nan	1	2	0	0	0	0	0	0	2	0	0	0
SL2.40ch02_2984	TATGCTTCCTGTCATCCAGAT	Solyc03g120460.2.1	NA	Pentatricopeptide repeat-containing protein (AHRD V1 ***- D7M989_ARALY)%3B contains Interpro domain(s) IPR002885 Pentatricopeptide repeat	genome/transcriptome	11.8666	27.754	31.1339	5.95326	38.9828	32.9449	-0.165793	-1.39158	-1.22579	0.24278	-2.4683	-2.71108	0.0815695	0.490142	-0.995157	0.926069	0.0142223	0.0383445	0.623806	0.0350244	0.0464837	0.790484	0.425121	0.386995	1	0.0705884	0.290252	0.772095	0.212356	0.424854	1	0.949862	1	10	4	10	62	78	16	34	36	42	0	2
SL2.40ch02_3286	TGAACTGCGTGACTATCTCAT	Solyc11g070060.1.1	NA	DUF866 domain protein (AHRD V1 **-- A1C7N7_ASPCL)%3B contains Interpro domain(s) IPR008584 Protein of unknown function DUF866%2C eukaryotic	genome/transcriptome	6.92605	9.3488	224.406	74.0939	63.7385	260.397	-4.58519	-5.01793	-0.432748	-2.03048	-1.81329	0.217189	0.214602	2.76931	3.41925	8.11402e-24	4.2807e-21	0.595801	0.000407286	0.00136818	0.505928	0.663778	3.86487e-08	1.36788e-09	1.12334e-21	1.34544e-19	1	0.00827963	0.0137437	1	1	9.05617e-06	2.23297e-07	8	2	4	20	22	8	170	318	332	14	30
SL2.40ch02_3286	TGAACTGCGTGACTATCTCAT	Solyc09g065810.2.1	NA	Guanylate-binding family protein (AHRD V1 ***- D7LCC4_ARALY)%3B contains Interpro domain(s) IPR015900 Guanylate-binding protein-like%2C C-terminal	genome/transcriptome	215.919	149.823	56.8748	183.469	113.079	55.0533	1.3974	1.92463	0.527227	1.03843	1.73664	0.698205	-0.0469598	-0.40593	-0.234952	0.000115402	3.16289e-10	0.0734008	0.0128127	0.000201096	0.155059	0.880411	0.507888	0.487481	0.00139176	4.90799e-09	0.461935	0.131795	0.00255141	0.842381	1	0.949862	1	136	110	176	282	224	214	54	72	80	54	66
SL2.40ch02_3286	TGAACTGCGTGACTATCTCAT	Solyc11g006510.1.1	NA	Genomic DNA chromosome 5 P1 clone MUK11 (AHRD V1 ***- Q9FMC7_ARATH)	genome/transcriptome	172.801	198.506	165.304	129.209	132.804	119.135	0.264061	0.063993	-0.200068	0.1567	0.117115	-0.0395851	-0.472522	-0.579883	-0.4194	0.64482	0.880274	0.506813	0.762304	0.777213	1	0.186684	0.180025	0.184044	0.826618	0.946056	1	0.874374	1	1	1	0.949862	1	118	86	134	362	426	228	134	154	336	38	52
SL2.40ch02_3419	GAGGTATGGCTGAGTGGCTTAAGGCAT	Solyc01g091020.2.1	NA	Golgi SNAP receptor complex member 1 (AHRD V1 **** B5X829_SALSA)%3B contains Interpro domain(s) IPR007705 Vesicle transport v-SNARE	genome/transcriptome	2092.85	1178.4	238.03	1731.89	794.494	252.363	2.30761	3.13625	0.82864	1.65454	2.77878	1.12424	0.0843524	-0.568721	-0.27312	1.85394e-16	1.92829e-40	0.000124726	7.98979e-06	1.29338e-10	0.00522603	0.760722	0.169197	0.205325	1.2453e-14	1.26283e-38	0.0023975	0.000311064	4.62616e-09	0.0841546	1	0.949862	1	1302	1106	1664	2256	1898	1594	246	302	306	502	730
SL2.40ch02_3419	GAGGTATGGCTGAGTGGCTTAAGGCAT	Solyc09g057640.2.1	NA	Cellulose synthase-like C1-2 glycosyltransferase family 2 protein (AHRD V1 **** D8T077_SELML)%3B contains Interpro domain(s) IPR001173 Glycosyl transferase%2C family 2	genome/transcriptome	28.438	34.9608	42.8872	25.3583	44.109	28.9109	-0.294811	-0.592727	-0.297916	0.60946	-0.189154	-0.798614	-0.568934	0.335336	-0.165362	0.530501	0.144658	0.461796	0.208324	0.860796	0.303658	0.187884	0.537149	0.911149	0.747267	0.486682	1	0.556183	1	1	1	0.949862	1	16	18	20	70	84	32	46	38	74	8	10
SL2.40ch02_4920	TTGCACTAGGAAATAGGATCTGTGGCTTCA	Solyc06g063370.2.1	NA	Chlorophyll a-b binding protein 1A%2C chloroplastic (AHRD V1 ***- CB2A_PYRPY)%3B contains Interpro domain(s) IPR001344 Chlorophyll A-B binding protein	genome/transcriptome	78.221	104.427	1406.35	80.3476	118.903	1011.88	-3.75139	-4.16826	-0.416871	-3.08917	-3.65463	-0.565463	-0.474923	0.187291	0.0387	4.99251e-25	4.48658e-23	0.290079	0.000155495	3.10308e-18	0.264061	0.116497	1	0.965388	7.68214e-23	1.55808e-21	0.911692	0.00373392	2.33399e-16	1	1	1	1	72	42	36	230	232	92	1394	1296	2522	26	36
SL2.40ch02_7772	GCCTGGCTCCCTGTATGCCAC	Solyc01g007840.2.1	NA	CCR4-NOT transcription complex subunit 7 (AHRD V1 ***- B4FG48_MAIZE)%3B contains Interpro domain(s) IPR006941 Ribonuclease CAF1	genome/transcriptome	555.1	529.655	339.656	873.462	772.412	459.741	0.640978	0.708673	0.0676946	0.748549	0.925923	0.177374	0.436746	0.544317	0.653997	0.0190754	0.000471075	0.675893	0.0649643	0.0170112	0.549525	0.110724	0.209756	0.00141927	0.118694	0.003317	1	0.371028	0.117283	1	1	0.949862	0.0730985	426	252	416	1018	1142	574	386	406	420	270	298
SL2.40ch02_7772	GCCTGGCTCCCTGTATGCCAC	Solyc02g085250.2.1	NA	FAD dependent oxidoreductase (AHRD V1 **-- A6CBH0_9PLAN)%3B contains Interpro domain(s) IPR006076 FAD dependent oxidoreductase	genome/transcriptome	21.4404	21.4447	55.051	13.0797	24.9075	68.6378	-1.36014	-1.36043	-0.000289929	-1.46243	-2.39167	-0.929247	0.318235	0.215954	-0.713003	0.00843115	0.00328474	1	0.0175385	0.0011151	0.332653	0.4308	0.804595	0.32027	0.0602515	0.0192194	1	0.166975	0.011525	1	1	1	1	18	10	14	34	62	20	78	60	54	2	8
SL2.40ch02_7772	GCCTGGCTCCCTGTATGCCAC	Solyc11g071690.1.1	NA	Cellular nucleic acid binding protein (AHRD V1 *--- Q5QJQ9_MOUSE)%3B contains Interpro domain(s) IPR013084 Zinc finger%2C CCHC retroviral-type	genome/transcriptome	125.273	134.328	229.735	151.532	154.755	172.184	-0.774204	-0.87489	-0.100686	-0.15397	-0.184331	-0.0303609	-0.416015	0.204218	0.274544	0.0343562	0.0108333	0.888911	0.630106	0.730233	1	0.307325	0.62071	0.456461	0.191837	0.0557267	1	0.775505	1	1	1	0.949862	1	112	48	90	256	308	138	308	210	302	42	60
SL2.40ch03_1439	CAAGGGCACGTGTCGTTGGCTA	Solyc06g071270.2.1	NA	CCR4-NOT transcription complex subunit 4 (AHRD V1 *--- Q498M7_RAT)%3B contains Interpro domain(s) IPR001841 Zinc finger%2C RING-type	genome/transcriptome	102.416	87.0757	116.514	83.5813	103.205	101.029	-0.420158	-0.186056	0.234102	0.0307477	-0.273513	-0.304261	-0.205735	0.245171	-0.293192	0.321875	0.516281	0.583449	1	0.589642	0.595391	0.618813	0.701404	0.448067	0.579669	0.839449	1	1	1	1	1	0.964499	1	68	56	74	146	236	84	138	124	156	30	28
SL2.40ch03_1439	CAAGGGCACGTGTCGTTGGCTA	Solyc03g097680.2.1	NA	Pyruvate dehydrogenase E1 component subunit beta (AHRD V1 **-* B6T6H3_MAIZE)%3B contains Interpro domain(s) IPR005475 Transketolase%2C central region	genome/transcriptome	2051.63	1438.91	303.734	1589.08	1194.01	295.931	2.24409	2.75589	0.511797	2.01248	2.42486	0.412377	-0.0375472	-0.269159	-0.368579	5.3167e-16	5.48243e-34	0.0131779	9.96923e-08	2.64257e-08	0.297841	0.989812	0.582231	0.0735755	3.40271e-14	2.9051e-32	0.127324	6.98202e-06	6.9364e-07	1	1	0.949862	1	1422	1044	1534	2740	2568	1834	364	330	392	484	686
SL2.40ch03_2909	GAGCCGAACCAATATCACTCT	Solyc03g046200.1.1	NA	Endo-1 3-beta-glucanase (AHRD V1 ***- C5FLR9_NANOT)%3B contains Interpro domain(s) IPR005200 Glycoside hydrolase%2C family 81	genome/transcriptome	4.50315	119.42	503.205	13.9513	91.4671	613.372	-2.0751	-6.80407	-4.72897	-2.74544	-5.45829	-2.71286	0.285617	-0.384719	1.63139	0.00191264	8.91707e-06	0.000733722	5.57374e-09	6.88653e-27	1.1207e-06	0.34439	0.416955	0.250363	0.0167606	8.39493e-05	0.0114271	5.32557e-07	1.12135e-24	6.88468e-05	1	0.949862	1	2	0	8	262	364	58	700	638	396	6	4
SL2.40ch03_3396	TAAGAGTGTCTCTGAGATTTCGTG	Solyc08g066350.1.1	NA	Histidine phosphotransfer protein (AHRD V1 **** B9HE19_POPTR)%3B contains Interpro domain(s) IPR008207 Signal transduction histidine kinase%2C phosphotransfer (Hpt) region	genome/transcriptome	0	2.16883	27.0742	0	5.3276	43.3686	-3.64193	-inf'	-inf'	-3.02509	-inf'	-inf'	0.679733	1.29657	nan	5.65892e-08	7.48574e-09	0.12095	0.00267148	4.16604e-06	0.104717	0.299076	0.161515	nan	1.27249e-06	1.01531e-07	0.622725	0.0382991	7.62196e-05	0.683834	1	0.949862	nan	0	0	0	2	4	4	16	34	52	0	0
SL2.40ch03_3396	TAAGAGTGTCTCTGAGATTTCGTG	Solyc05g047570.2.1	NA	Receptor like kinase%2C RLK	genome/transcriptome	8425.24	481.206	59.0238	8491.47	194.407	44.8245	3.02729	7.15728	4.12999	2.11672	7.56558	5.44886	-0.39701	-1.30757	0.011296	2.0668e-22	6.67115e-113	2.96289e-18	1.39019e-05	1.42693e-36	4.35384e-08	0.26113	0.15427	1	2.48136e-20	7.15158e-110	6.229e-16	0.000495059	6.69797e-34	3.97906e-06	1	0.949862	1	6068	4770	5332	678	402	980	64	70	78	3120	4330
SL2.40ch03_3396	TAAGAGTGTCTCTGAGATTTCGTG	Solyc05g014510.2.1	NA	Ankyrin repeat domain-containing protein 44 (AHRD V1 *--- A8N4H2_COPC7)%3B contains Interpro domain(s) IPR002110 Ankyrin	genome/transcriptome	36.7595	37.7901	78.4366	25.6678	28.1953	72.4185	-1.05352	-1.09341	-0.039893	-1.3609	-1.4964	-0.135496	-0.115169	-0.422552	-0.518156	0.0112493	0.0402059	0.954172	0.0238603	0.0343298	1	0.671326	0.574921	0.580671	0.0767691	0.173682	1	0.206005	0.208975	1	1	0.949862	1	14	28	26	70	62	52	56	70	174	4	12
SL2.40ch03_3396	TAAGAGTGTCTCTGAGATTTCGTG	Solyc11g070090.1.1	NA	Carboxyl-terminal peptidase (AHRD V1 ***- B6U8T6_MAIZE)%3B contains Interpro domain(s) IPR004314 Protein of unknown function DUF239%2C plant	genome/transcriptome	5.96874	3.07373	247.452	4.7722	8.28515	308.81	-6.33101	-5.37358	0.957434	-5.22004	-6.01592	-0.795875	0.31957	1.43054	-0.322772	7.74441e-33	2.56629e-40	0.239018	8.98666e-11	1.30653e-06	0.839253	0.411102	0.082862	0.958516	2.39545e-30	1.67201e-38	0.820323	1.25238e-08	2.61417e-05	1	1	0.949862	1	6	2	4	7	8	2	222	366	298	0	4
SL2.40ch03_4435	GATGTTTTAGCTATCGAGACAGAG	Solyc03g005020.2.1	NA	Lipase (AHRD V1 **** Q1XBG1_RICCO)%3B contains Interpro domain(s) IPR006693 AB-hydrolase associated lipase region	genome/transcriptome	112.461	298.216	21.8863	78.4929	274.04	18.9754	3.76826	2.36133	-1.40693	3.85218	2.04843	-1.80375	-0.2059	-0.121974	-0.518795	5.1777e-07	1.6806e-06	7.23862e-06	6.96793e-18	9.36392e-05	0.000239377	0.809486	0.895792	0.123951	9.8875e-06	1.75229e-05	0.00018592	2.77914e-15	0.00129277	0.00699317	1	1	1	94	43	88	456	962	240	12	44	22	22	32
SL2.40ch03_4435	GATGTTTTAGCTATCGAGACAGAG	Solyc05g053770.2.1	NA	At5g48610-like protein (Fragment) (AHRD V1 *-*- Q6XWA2_ARATH)	genome/transcriptome	102.829	92.4308	153.173	63.5505	144.316	162.926	-0.728721	-0.574919	0.153802	-0.174986	-1.35824	-1.18325	0.0890485	0.642784	-0.694272	0.182999	0.130599	0.86703	0.769526	0.00630249	0.0265548	0.730998	0.299063	0.130026	0.543886	0.45212	1	0.880976	0.05089	0.288016	1	0.949862	1	92	54	52	226	242	50	212	154	174	18	26
SL2.40ch03_4435	GATGTTTTAGCTATCGAGACAGAG	Solyc08g041980.2.1	NA	C15orf24 homolog (AHRD V1 ***- C1BJZ2_OSMMO)%3B contains Interpro domain(s) IPR019008 Protein of unknown function DUF2012	genome/transcriptome	96.2691	269.113	563.93	65.1595	258.419	552.028	-1.0673	-2.55037	-1.48307	-1.09503	-3.0827	-1.98766	-0.030774	-0.0585009	-0.563098	0.00183136	6.81316e-17	1.04499e-05	0.00610934	2.85717e-13	5.9211e-06	0.953879	0.804472	0.0903748	0.0161387	1.70589e-15	0.00025989	0.0741922	1.35792e-11	0.000297433	1	1	1	68	36	90	450	792	230	664	582	784	22	28
SL2.40ch03_477	GAGCCGTGCCAATATCATCTT	Solyc05g008230.2.1	NA	U-box domain-containing protein 11 (AHRD V1 **-- PUB11_ARATH)%3B contains Interpro domain(s) IPR011989 Armadillo-like helical	genome/transcriptome	140.026	144.942	63.3234	181.828	152.524	49.559	1.19467	1.14489	-0.0497837	1.62182	1.87536	0.253536	-0.353592	0.0735593	0.376879	0.0069387	0.00101306	0.917394	0.00016993	0.000197331	0.524871	0.313957	0.896196	0.189343	0.0510118	0.00667529	1	0.00401479	0.00250637	1	1	1	1	80	72	122	272	290	172	70	44	122	46	40
SL2.40ch03_4899	CGTATGTCAATCTAACGCCGT	Solyc03g116610.2.1	NA	Ethylene-responsive transcription factor 7 (AHRD V1 *-** ERF83_ARATH)%3B contains Interpro domain(s) IPR001471 Pathogenesis-related transcriptional factor and ERF%2C DNA-binding	genome/transcriptome	5.44884	3.10703	9.1781	4.96218	5.7864	7.36788	-1.56266	-0.752246	0.810412	-0.348583	-0.570276	-0.221693	-0.316947	0.897128	-0.134976	0.0758652	0.392379	0.627892	0.662658	0.790959	1	0.764323	0.435932	1	0.316544	0.759641	1	0.79951	1	1	1	0.949862	1	4	4	2	4	12	2	8	10	16	2	0
SL2.40ch03_4899	CGTATGTCAATCTAACGCCGT	Solyc01g098220.1.1	NA	LOB domain protein 20 (AHRD V1 *-*- D7L194_ARALY)%3B contains Interpro domain(s) IPR004883 Lateral organ boundaries%2C LOB	genome/transcriptome	8.0966	100.649	1039.33	13.3255	123.128	493.708	-3.36825	-7.00412	-3.63587	-2.00349	-5.2114	-3.2079	-1.07392	0.290833	0.718802	2.05923e-19	3.26268e-15	3.23356e-06	0.0261715	2.09271e-07	0.00194977	0.0153601	1	0.457284	1.86377e-17	7.33732e-14	8.92899e-05	0.219357	4.76168e-06	0.038576	1	1	1	4	8	2	234	226	80	1224	1200	1280	2	10
SL2.40ch03_5258	TGGACTGAAGGGAGCTCCTA	Solyc08g048390.1.1	NA	Transcription factor CYCLOIDEA (Fragment) (AHRD V1 *-** CYCLD_ANTML)%3B contains Interpro domain(s) IPR005333 Transcription factor%2C TCP	genome/transcriptome	6.11044	13.4602	92.3801	8.55331	18.2573	114.767	-2.77888	-3.91823	-1.13935	-2.65216	-3.74608	-1.09392	0.313055	0.439773	0.485206	1.38092e-05	0.000297299	0.322627	9.89666e-06	1.15427e-07	0.234146	0.543965	0.693068	0.876178	0.000202456	0.00216798	0.951694	0.000371918	2.73737e-06	0.988829	1	0.958287	1	10	2	0	36	34	6	116	60	164	2	6
SL2.40ch03_5258	TGGACTGAAGGGAGCTCCTA	Solyc11g007960.1.1	NA	Kelch domain-containing protein 3 (AHRD V1 **-- D3PFJ0_9MAXI)%3B contains Interpro domain(s) IPR015915 Kelch-type beta propeller	genome/transcriptome	833.03	223.559	121.927	864.449	194.421	126.09	0.874642	2.77236	1.89771	0.624724	2.77732	2.1526	0.0484466	-0.201471	0.0534129	0.00566287	5.77316e-23	3.66973e-09	0.187731	9.98328e-08	7.91657e-06	1	0.612576	0.795301	0.042931	1.99494e-21	1.70966e-07	0.519221	2.393e-06	0.000383584	1	0.949862	1	584	492	514	382	394	314	118	150	174	310	404
SL2.40ch03_5258	TGGACTGAAGGGAGCTCCTA	Solyc09g055350.2.1	NA	ABC transporter ATP-binding/permease protein (AHRD V1 **** A3SXQ3_9RHOB)%3B contains Interpro domain(s) IPR003439 ABC transporter-like	genome/transcriptome	276.481	119.538	55.0919	191.578	100.343	61.8391	1.11755	2.32727	1.20972	0.69835	1.63134	0.932988	0.166679	-0.252523	-0.529251	0.00149837	2.2619e-14	9.85591e-05	0.128096	0.00118509	0.0984235	0.549855	0.691432	0.0678581	0.013531	4.82366e-13	0.00194933	0.44102	0.0121354	0.659834	1	0.957174	1	196	134	212	226	212	154	56	70	72	70	76
SL2.40ch03_5258	TGGACTGAAGGGAGCTCCTA	Solyc08g048370.2.1	NA	Transcription factor CYCLOIDEA (Fragment) (AHRD V1 *-*- CYCLD_ANTML)%3B contains Interpro domain(s) IPR005333 Transcription factor%2C TCP	genome/transcriptome	3.12641	2.40543	48.0269	3.34533	8.33645	29.1381	-4.31947	-3.94126	0.378213	-1.8054	-3.12269	-1.31728	-0.720935	1.79314	0.0976401	0.000256954	0.00170502	0.972267	0.0242577	0.0571658	0.827765	0.183271	0.312152	0.893957	0.00284808	0.0106793	1	0.208703	0.313718	1	1	0.949862	1	1	4	0	0	4	6	48	30	104	0	4
SL2.40ch03_5258	TGGACTGAAGGGAGCTCCTA	Solyc02g077250.2.1	NA	Transcription factor CYCLOIDEA (Fragment) (AHRD V1 *-*- CYCLD_ANTML)%3B contains Interpro domain(s) IPR005333 Transcription factor%2C TCP	genome/transcriptome	7.88336	11.0431	59.1153	1.67267	11.1168	51.9135	-2.42038	-2.90665	-0.486265	-2.22336	-4.95589	-2.73253	-0.187421	0.00959864	-2.23666	1.95221e-06	8.4208e-05	0.780067	0.000992346	0.00265655	0.165683	0.68677	0.751429	0.228736	3.36995e-05	0.000677602	1	0.0170933	0.0243754	0.869135	1	0.996187	1	10	2	4	24	12	16	52	74	90	0	2
SL2.40ch03_5258	TGGACTGAAGGGAGCTCCTA	Solyc03g119020.2.1	NA	Unknown Protein (AHRD V1)	genome/transcriptome	18.7102	28.2086	23.9229	5.95326	23.3781	19.9918	0.23774	-0.35457	-0.59231	0.22575	-1.74765	-1.9734	-0.258988	-0.270978	-1.65207	0.468975	0.55669	0.258283	0.549986	0.204112	0.185223	0.648015	0.559684	0.139095	0.728873	0.878801	0.855792	0.718599	0.800825	0.900665	1	0.949862	1	16	10	10	58	82	18	34	24	26	0	2
SL2.40ch03_5258	TGGACTGAAGGGAGCTCCTA	Solyc03g082840.2.1	NA	Dof zinc finger protein 2 (AHRD V1 *-*- A5HWF1_HORVD)%3B contains Interpro domain(s) IPR003851 Zinc finger%2C Dof-type	genome/transcriptome	4.94057	10.7706	46.2252	26.0478	39.1061	36.3929	-2.10158	-3.22593	-1.12435	0.103735	-0.482498	-0.586233	-0.34502	1.86029	2.39841	0.00323311	4.12889e-08	0.197858	1	0.693282	0.693353	0.376436	0.158406	0.000415978	0.0264599	5.17874e-07	0.751507	1	1	1	1	0.949862	0.0269061	2	2	6	28	34	2	46	40	86	8	4
SL2.40ch03_576	CCAAAGGGATCGCATTGATCCT	Solyc03g119040.2.1	NA	Guanine nucleotide-binding protein beta subunit-like protein (AHRD V1 **-* B4FKM1_MAIZE)%3B contains Interpro domain(s) IPR020472 G-protein beta WD-40 repeat%2C region	genome/transcriptome	2842.72	2710.46	2144.33	2267.25	2902.31	2439.21	0.338012	0.406747	0.0687348	0.250786	-0.105474	-0.356261	0.185889	0.0986636	-0.326332	0.23924	0.0306315	0.765581	0.359236	0.775008	0.311346	0.539914	0.628658	0.102891	0.574382	0.137373	1	0.681649	1	1	1	0.949862	1	1968	1472	2090	4854	6356	2906	1916	2716	3182	774	872
SL2.40ch03_5872	ATGGGCGTCTTAGGATATTCTGAT	Solyc04g051860.2.1	NA	Shikimate kinase (AHRD V1 **** B9VU88_VITVI)%3B contains Interpro domain(s) IPR000623 Shikimate kinase	genome/transcriptome	111.115	66.6034	253.681	97.9047	57.2577	257.809	-1.92935	-1.19097	0.738379	-2.17076	-1.39685	0.773908	0.0232829	-0.218126	-0.182598	1.90508e-07	1.03318e-05	0.0222642	5.24272e-06	0.00170533	0.20779	0.885818	0.679548	0.513504	3.93005e-06	9.63114e-05	0.192078	0.000216416	0.016652	0.938082	1	0.954547	1	88	52	78	126	130	80	300	312	286	42	30
SL2.40ch04_1744	ATCAGGACGTTGAGTGATGTATTC	Solyc04g078250.2.1	NA	Manganese transport protein mntH (AHRD V1 **-* MNTH_LACBR)%3B contains Interpro domain(s) IPR001046 Natural resistance-associated macrophage protein	genome/transcriptome	363.167	290.131	96.9168	381.262	299.444	124.907	1.58188	1.90581	0.32393	1.26143	1.60993	0.348495	0.366037	0.0455845	0.0701495	5.38093e-07	4.9926e-13	0.195945	0.00314406	0.00024987	0.372616	0.234655	1	0.739999	1.02408e-05	9.69997e-12	0.747197	0.0435322	0.00310056	1	1	1	1	220	186	304	600	536	332	88	118	148	120	134
SL2.40ch04_2146	GGCGCGGCTGCTTC	Solyc04g015570.2.1	NA	AN1-type zinc finger protein 2B (AHRD V1 ***- B4FVR8_MAIZE)%3B contains Interpro domain(s) IPR000058 Zinc finger%2C AN1-type	genome/transcriptome	2068.6	204.997	199.79	2547.94	157.63	214.261	0.0371221	3.3721	3.33498	-0.44283	3.57189	4.01472	0.10089	-0.379062	0.300682	1	3.44472e-34	4.65649e-13	0.229363	5.88298e-14	5.45518e-14	0.709635	0.354388	0.266688	1	1.8358e-32	4.07408e-11	0.582905	3.00139e-12	1.60442e-11	1	0.949862	1	1502	1214	1232	378	252	324	202	276	234	982	1186
SL2.40ch04_2146	GGCGCGGCTGCTTC	Solyc03g083300.2.1	NA	Mediator of RNA polymerase II transcription subunit 22 (AHRD V1 ***- C1BXD5_ESOLU)%3B contains Interpro domain(s) IPR009332 Mediator complex%2C subunit Med22	genome/transcriptome	634.456	613.909	303.276	531.217	453.957	299.776	1.01739	1.06489	0.0474963	0.598673	0.825419	0.226746	-0.01675	-0.435469	-0.256219	0.0172214	2.5343e-05	0.769267	0.0521679	0.0367949	0.616576	0.7605	0.357626	0.24472	0.109128	0.000221878	1	0.332759	0.220669	1	1	0.949862	1	480	294	474	1136	1394	658	258	262	626	162	216
SL2.40ch04_2559	GGATCCCGAATCTTGAGTTTA	Solyc03g058860.2.1	NA	3-dehydroquinate synthase (AHRD V1 ***- B4FYZ3_MAIZE)%3B contains Interpro domain(s) IPR002812 3-dehydroquinate synthase%2C prokaryotic-type	genome/transcriptome	231.239	189.395	227.699	195.97	159.34	199.568	-0.26573	0.0222525	0.287982	-0.324774	-0.0262506	0.298523	-0.190245	-0.24929	-0.238749	0.431376	0.914929	0.520189	0.578927	0.950871	0.603888	0.518579	0.615293	0.534907	0.692182	0.967113	1	0.74223	1	1	1	0.949862	1	146	146	146	326	434	216	260	238	324	66	88
SL2.40ch04_3419	GTTATGCTGTATGTCTAATAGAAA	Solyc08g042080.2.1	NA	Unknown Protein (AHRD V1)	genome/transcriptome	44.0637	72.5809	207.304	29.2031	83.6247	183.472	-1.51409	-2.23409	-0.719999	-1.13356	-2.65136	-1.51781	-0.176194	0.204339	-0.593468	3.96881e-05	3.2885e-10	0.0649615	0.0207349	8.32971e-07	0.0132869	0.54185	0.62361	0.31111	0.000532516	5.09326e-09	0.42525	0.188777	1.72029e-05	0.172646	1	0.949862	1	20	28	36	136	154	82	226	212	316	6	12
SL2.40ch04_3889	TTTATGTTCTTCAGTGAAGTC	Solyc06g053320.2.1	NA	Polyadenylate-binding protein (AHRD V1 *--- Q08212_DROME)%3B contains Interpro domain(s) IPR012921 Spen paralogue and orthologue C-terminal	genome/transcriptome	142.33	154.97	561.719	174.852	185.59	631.748	-1.85786	-1.9806	-0.122744	-1.76723	-1.85321	-0.0859811	0.169501	0.26013	0.296893	4.36297e-08	8.0714e-20	0.53919	1.57968e-05	5.48581e-06	0.929562	0.587445	0.657245	0.19552	9.9852e-07	2.36412e-18	1	0.000549733	9.81079e-05	1	1	0.953112	1	108	78	88	262	408	154	554	678	804	56	60
SL2.40ch04_3889	TTTATGTTCTTCAGTGAAGTC	Solyc03g117720.2.1	NA	AP2-like ethylene-responsive transcription factor At1g16060 (AHRD V1 ***- AP2L1_ARATH)%3B contains Interpro domain(s) IPR001471 Pathogenesis-related transcriptional factor and ERF%2C DNA-binding	genome/transcriptome	44.376	267.924	96.7583	32.0842	291.804	85.1649	1.46937	-1.1246	-2.59397	1.77667	-1.4084	-3.18507	-0.184125	0.123176	-0.467918	4.66393e-05	0.0043855	7.84699e-08	2.73996e-05	0.00602481	2.44893e-10	0.681699	0.751117	0.347868	0.000615613	0.0249437	2.95406e-06	0.000871814	0.0489389	3.74181e-08	1	0.996187	1	41	24	20	383	1058	138	94	128	126	12	13
SL2.40ch04_4646	TGGCATTCTGTCCACCTCCT	Solyc10g045620.1.1	NA	Os12g0283800 protein (Fragment) (AHRD V1 ***- Q0INW6_ORYSJ)	genome/transcriptome	10.401	18.121	19.9405	9.23489	22.0784	26.0246	-0.138043	-0.938978	-0.800935	-0.237244	-1.49471	-1.25747	0.384172	0.284971	-0.17156	1	0.284097	0.365225	0.837308	0.11495	0.223874	0.484109	0.778681	0.775869	1	0.682411	0.995215	0.936568	0.537683	0.975776	1	1	1	6	2	14	34	60	10	16	30	26	4	6
SL2.40ch04_4646	TGGCATTCTGTCCACCTCCT	Solyc01g108890.2.1	NA	Potential GTPase activation protein (AHRD V1 *-*- A8INH1_CHLRE)	genome/transcriptome	393.65	344.575	175.025	389.665	313.635	150.452	0.977257	1.16935	0.192097	1.05978	1.37293	0.31315	-0.218259	-0.135732	-0.0146793	0.00209886	2.34831e-06	0.445334	0.0107637	0.00152988	0.438577	0.488362	0.751884	1	0.0181702	2.39913e-05	1	0.115583	0.0151519	1	1	0.996383	1	232	214	318	584	638	472	188	178	272	122	162
SL2.40ch04_4646	TGGCATTCTGTCCACCTCCT	Solyc01g066880.2.1	NA	Copper chaperone (AHRD V1 *--- B6TJ24_MAIZE)%3B contains Interpro domain(s) IPR006121 Heavy metal transport/detoxification protein	genome/transcriptome	2.28119	3.70353	45.6633	1.67267	8.97668	37.4275	-3.62406	-4.32317	-0.699115	-2.05985	-4.48388	-2.42403	-0.286935	1.27728	-0.447639	1.3501e-05	1.79575e-08	0.500299	0.0275951	0.0394365	0.275341	0.651435	0.161525	1	0.000198302	2.34765e-07	1	0.224773	0.233285	1	1	0.949862	1	2	2	0	12	6	2	56	18	98	0	2
SL2.40ch04_4646	TGGCATTCTGTCCACCTCCT	Solyc01g086960.2.1	NA	Zinc finger A20 and AN1 domain-containing stress-associated protein 6 (AHRD V1 *-*- C1BNQ4_9MAXI)%3B contains Interpro domain(s) IPR000058 Zinc finger%2C AN1-type	genome/transcriptome	1621.94	378.96	737.824	1751.81	340.363	968.673	-0.961232	1.13637	2.0976	-1.50893	0.854761	2.3637	0.392734	-0.154969	0.111126	0.00174148	1.16189e-05	3.17926e-10	0.00015375	0.0830243	1.04354e-07	0.178867	0.693046	0.688923	0.0154443	0.000107419	1.73737e-08	0.00369835	0.420499	8.5291e-06	1	0.958278	1	1336	828	980	682	720	486	946	670	1036	556	870
SL2.40ch04_4646	TGGCATTCTGTCCACCTCCT	Solyc05g015520.2.1	NA	F-box family protein (AHRD V1 ***- B8Y9B5_PONTR)%3B contains Interpro domain(s) IPR015915 Kelch-type beta propeller	genome/transcriptome	90.4665	105.865	111.071	104.287	122.837	132.312	-0.0692503	-0.296022	-0.226771	-0.107199	-0.343381	-0.236182	0.252463	0.214514	0.205104	0.826184	0.267728	0.428682	0.83834	0.501116	0.6832	0.458095	0.539084	0.458429	0.919824	0.660147	1	0.937347	1	1	1	0.949862	1	68	50	56	184	246	118	126	100	180	32	40
SL2.40ch04_4646	TGGCATTCTGTCCACCTCCT	Solyc06g065020.2.1	NA	Peptide transporter (AHRD V1 **-* A6YJX5_9MAGN)%3B contains Interpro domain(s) IPR000109 TGF-beta receptor%2C type I/II extracellular region	genome/transcriptome	654.636	248.348	235.238	715.034	205.346	200.326	0.0782372	1.47657	1.39833	0.0357061	1.83566	1.79996	-0.231773	-0.274304	0.127319	1	6.12269e-09	2.87992e-07	0.710593	3.46064e-05	0.000421552	0.407148	0.778132	0.514886	1	8.39172e-08	9.80584e-06	0.829954	0.000525628	0.0112134	1	1	1	468	372	416	502	416	312	266	192	408	254	342
SL2.40ch04_4646	TGGCATTCTGTCCACCTCCT	Solyc11g013170.1.1	NA	Aminotransferase (AHRD V1 ***- Q67UZ0_ORYSJ)%3B contains Interpro domain(s) IPR004839 Aminotransferase%2C class I and II	genome/transcriptome	128.041	228.672	662.404	68.9803	188.678	502.441	-1.53443	-2.37111	-0.836681	-1.41303	-2.8647	-1.45167	-0.398755	-0.277353	-0.892343	4.47148e-05	6.54002e-26	0.000612948	0.000273766	2.41531e-11	0.00219111	0.302004	0.278869	0.00562825	0.000591909	2.59003e-24	0.00976404	0.00596742	9.45029e-10	0.0424068	1	0.949862	0.214191	98	69	80	352	644	228	870	751	708	20	24
SL2.40ch04_4646	TGGCATTCTGTCCACCTCCT	Solyc07g005550.2.1	NA	Unknown Protein (AHRD V1)	genome/transcriptome	37.432	103.077	141.491	40.1811	126.515	172.28	-0.456986	-1.91836	-1.46138	-0.445446	-2.10017	-1.65472	0.284051	0.295591	0.102246	0.248263	1.5823e-09	2.27703e-05	0.350533	2.35657e-05	0.00166683	0.41742	0.573361	0.930593	0.574382	2.29413e-08	0.000523837	0.681649	0.000371243	0.0340431	1	0.949862	1	32	16	26	190	302	78	128	162	230	18	10
SL2.40ch04_4646	TGGCATTCTGTCCACCTCCT	Solyc07g005960.2.1	NA	Serine carboxypeptidase K10B2.2 (AHRD V1 **** B6TM29_MAIZE)%3B contains Interpro domain(s) IPR001563 Peptidase S10%2C serine carboxypeptidase	genome/transcriptome	268.941	191.153	131.059	230.032	141.034	111.106	0.544506	1.03707	0.492562	0.344106	1.04989	0.705788	-0.238282	-0.438681	-0.225455	0.115398	0.000121249	0.0806194	0.390058	0.0234764	0.172359	0.527488	0.457422	0.448099	0.41695	0.000948338	0.491917	0.681649	0.15321	0.87779	1	0.949862	1	196	136	192	352	372	236	144	128	206	76	82
SL2.40ch04_5835	TGTAGAACTTGGACACATCCTATG	Solyc01g104040.2.1	NA	UDP-glucose glycoprotein glucosyltransferase (AHRD V1 **** D7KYS8_ARALY)%3B contains Interpro domain(s) IPR009448 UDP-glucose:Glycoprotein Glucosyltransferase	genome/transcriptome	225.882	269.297	328.22	205.094	260.528	363.858	-0.285463	-0.539095	-0.253632	-0.481942	-0.827089	-0.345147	0.148713	-0.0477651	-0.139281	0.332669	0.0227261	0.37697	0.381358	0.0545362	0.441577	0.711526	0.896942	0.582166	0.59311	0.106287	1	0.681649	0.302022	1	1	1	1	154	104	188	508	580	298	314	374	512	60	86
SL2.40ch04_7019	TTAGTTAATGTGTGTCTCTGAAATT	Solyc01g110700.2.1	NA	Unknown Protein (AHRD V1)	genome/transcriptome	11.8666	7.52643	7.80728	5.85433	5.73593	18.1613	-0.052854	0.604017	0.656871	-1.66277	-1.63329	0.0294755	1.21797	-0.391938	-1.01933	0.818256	0.480905	0.545005	0.0485194	0.36624	1	0.137262	0.628745	0.578181	0.91277	0.811595	1	0.324311	1	1	1	0.949862	1	10	4	10	8	35	3	16	6	4	0	7
SL2.40ch04_7019	TTAGTTAATGTGTGTCTCTGAAATT	Solyc05g047570.2.1	NA	Receptor like kinase%2C RLK	genome/transcriptome	8425.24	481.206	59.0238	8491.47	194.407	44.8245	3.02729	7.15728	4.12999	2.11672	7.56558	5.44886	-0.39701	-1.30757	0.011296	2.0668e-22	6.67115e-113	2.96289e-18	1.39019e-05	1.42693e-36	4.35384e-08	0.26113	0.15427	1	2.48136e-20	7.15158e-110	6.229e-16	0.000495059	6.69797e-34	3.97906e-06	1	0.949862	1	6068	4770	5332	678	402	980	64	70	78	3120	4330
SL2.40ch04_7019	TTAGTTAATGTGTGTCTCTGAAATT	Solyc01g111180.2.1	NA	Unknown Protein (AHRD V1)	genome/transcriptome	2.28119	0.369403	0.639659	0	1.22373	1.80441	-0.792108	1.83441	2.62652	-0.560245	-inf'	-inf'	1.49615	1.72802	-inf'	1	0.5083	0.350147	0.734749	0.653634	0.909364	0.543649	0.702538	0.492176	1	0.834153	0.9781	0.849882	1	1	1	0.965432	1	2	2	0	2	0	0	2	0	0	0	0
SL2.40ch04_7019	TTAGTTAATGTGTGTCTCTGAAATT	Solyc05g014510.2.1	NA	Ankyrin repeat domain-containing protein 44 (AHRD V1 *--- A8N4H2_COPC7)%3B contains Interpro domain(s) IPR002110 Ankyrin	genome/transcriptome	36.7595	37.7901	78.4366	25.6678	28.1953	72.4185	-1.05352	-1.09341	-0.039893	-1.3609	-1.4964	-0.135496	-0.115169	-0.422552	-0.518156	0.0112493	0.0402059	0.954172	0.0238603	0.0343298	1	0.671326	0.574921	0.580671	0.0767691	0.173682	1	0.206005	0.208975	1	1	0.949862	1	14	28	26	70	62	52	56	70	174	4	12
SL2.40ch04_7019	TTAGTTAATGTGTGTCTCTGAAATT	Solyc11g070090.1.1	NA	Carboxyl-terminal peptidase (AHRD V1 ***- B6U8T6_MAIZE)%3B contains Interpro domain(s) IPR004314 Protein of unknown function DUF239%2C plant	genome/transcriptome	5.96874	3.07373	247.452	4.7722	8.28515	308.81	-6.33101	-5.37358	0.957434	-5.22004	-6.01592	-0.795875	0.31957	1.43054	-0.322772	7.74441e-33	2.56629e-40	0.239018	8.98666e-11	1.30653e-06	0.839253	0.411102	0.082862	0.958516	2.39545e-30	1.67201e-38	0.820323	1.25238e-08	2.61417e-05	1	1	0.949862	1	6	2	4	7	8	2	222	366	298	0	4
SL2.40ch04_7019	TTAGTTAATGTGTGTCTCTGAAATT	Solyc01g010900.2.1	NA	Cytochrome P450	genome/transcriptome	141.36	307.935	8414.48	149.583	432.634	7052.89	-4.77218	-5.89542	-1.12325	-4.027	-5.5592	-1.5322	-0.254659	0.490522	0.08157	8.52983e-32	1.19727e-182	2.27263e-06	5.47669e-05	6.88732e-28	0.00387363	0.456603	1	0.85028	2.38134e-29	6.95226e-179	6.47605e-05	0.00156323	1.22367e-25	0.0668122	1	1	1	104	58	120	510	626	402	10070	8504	11704	36	84
SL2.40ch04_7019	TTAGTTAATGTGTGTCTCTGAAATT	Solyc01g111080.2.1	NA	Gibberellin-regulated protein 2 (AHRD V1 *--- B6UGG6_MAIZE)%3B contains Interpro domain(s) IPR003854 Gibberellin regulated protein	genome/transcriptome	0	0.587407	0	0	0	0.348389	inf	nan	-inf'	-inf'	-inf'	nan	inf	-inf'	nan	0.341032	nan	0.74741	0.451205	1	nan	0.617659	0.193342	nan	0.596659	nan	1	0.681649	1	nan	1	0.949862	nan	0	0	0	0	4	0	0	0	0	0	0
SL2.40ch04_7183	GATCTGTTTGTTGCAACAAAT	Solyc01g067100.2.1	NA	Cullin 1-like protein C (AHRD V1 ***- A0ELU7_PETIN)%3B contains Interpro domain(s) IPR001373 Cullin%2C N-terminal	genome/transcriptome	623.465	362.066	314.718	554.654	373.698	391.597	0.202192	0.98625	0.784058	-0.0674964	0.502217	0.569714	0.31531	0.0456219	-0.168723	0.604541	1.40312e-05	0.00138401	0.945816	0.247551	0.249948	0.374818	0.733705	0.443571	0.825582	0.000127864	0.0197651	1	0.907811	1	1	0.987696	1	472	318	422	632	738	452	258	392	508	212	210
SL2.40ch04_8816	GAATCTTGATGATGCTGCAGC	Solyc03g044300.2.1	NA	AP2-like ethylene-responsive transcription factor At1g16060 (AHRD V1 *-*- AP2L1_ARATH)%3B contains Interpro domain(s) IPR001471 Pathogenesis-related transcriptional factor and ERF%2C DNA-binding	genome/transcriptome	95.3129	10.0119	36.8817	63.7884	10.0173	36.0041	-1.88119	1.36977	3.25096	-1.84566	0.825135	2.6708	-0.0347446	0.000780497	-0.579377	0.000493369	0.0171315	1.02805e-09	0.00334031	0.209437	0.000683328	0.74896	0.854872	0.242459	0.00508686	0.0831091	5.20213e-08	0.0457229	0.813484	0.0166614	1	1	1	68	60	52	22	24	8	32	22	88	20	34
SL2.40ch04_8816	GAATCTTGATGATGCTGCAGC	Solyc02g093150.2.1	NA	AP2-like ethylene-responsive transcription factor At1g16060 (AHRD V1 *-*- AP2L1_ARATH)%3B contains Interpro domain(s) IPR001471 Pathogenesis-related transcriptional factor and ERF%2C DNA-binding	genome/transcriptome	8.99468	7.85259	51.3507	9.67067	6.68121	37.3975	-2.70914	-2.51324	0.195905	-2.48476	-1.95125	0.533506	-0.457444	-0.233058	0.104544	1.96025e-06	1.22137e-05	0.874751	0.000791972	0.0494628	0.877521	0.342661	0.737912	1	3.38114e-05	0.000112493	1	0.0142436	0.279347	1	1	0.989685	1	4	4	10	12	26	6	60	36	94	6	4
SL2.40ch04_8816	GAATCTTGATGATGCTGCAGC	Solyc10g084340.1.1	NA	AP2-like ethylene-responsive transcription factor At1g16060 (AHRD V1 *--- AP2L1_ARATH)%3B contains Interpro domain(s) IPR001471 Pathogenesis-related transcriptional factor and ERF%2C DNA-binding	genome/transcriptome	0	0.606008	12.5078	0	0.94303	11.5417	-4.36734	-inf'	-inf'	-3.61341	-inf'	-inf'	-0.115964	0.637965	nan	0.0184749	0.000504565	0.909451	0.0589711	0.0318337	1	0.83978	1	nan	0.115652	0.00353182	1	0.35004	0.19671	1	1	1	nan	0	0	0	0	0	2	10	16	20	0	0
SL2.40ch04_8816	GAATCTTGATGATGCTGCAGC	Solyc04g049800.2.1	NA	AP2-like ethylene-responsive transcription factor At1g79700 (AHRD V1 *--- AP2L3_ARATH)%3B contains Interpro domain(s) IPR001471 Pathogenesis-related transcriptional factor and ERF%2C DNA-binding	genome/transcriptome	18.4976	7.15098	5.43645	9.42487	5.07135	5.57469	0.395477	1.7666	1.37113	-0.136521	0.757581	0.894102	0.0362279	-0.495771	-0.972796	0.926712	0.139097	0.0721477	0.929906	0.586207	0.745797	0.790416	0.77074	0.281147	1	0.47249	0.456844	1	1	1	1	1	1	10	10	16	8	18	10	0	6	16	6	2
SL2.40ch04_8816	GAATCTTGATGATGCTGCAGC	Solyc09g007260.2.1	NA	AP2-like ethylene-responsive transcription factor At1g79700 (AHRD V1 *--- AP2L3_ARATH)%3B contains Interpro domain(s) IPR001471 Pathogenesis-related transcriptional factor and ERF%2C DNA-binding	genome/transcriptome	6.03959	3.18273	160.515	0	6.60238	117.139	-5.65629	-4.73211	0.924184	-4.14909	-inf'	-inf'	-0.454486	1.05272	-inf'	9.34861e-24	2.27072e-09	0.324859	5.57523e-08	2.04356e-13	0.0305434	0.318055	0.34016	0.0218543	1.28379e-21	3.24599e-08	0.954763	4.17064e-06	9.86022e-12	0.317796	1	0.949862	0.55004	8	2	2	6	10	2	170	184	226	0	0
SL2.40ch04_8816	GAATCTTGATGATGCTGCAGC	Solyc02g064960.2.1	NA	AP2-like ethylene-responsive transcription factor At1g16060 (AHRD V1 *-*- AP2L1_ARATH)%3B contains Interpro domain(s) IPR001471 Pathogenesis-related transcriptional factor and ERF%2C DNA-binding	genome/transcriptome	1.32388	0	73.3333	0	8.15669	58.2627	-inf'	-5.79163	inf	-2.83652	-inf'	-inf'	-0.331898	inf	-inf'	4.88741e-23	0.000101797	0.120082	0.0093516	2.0787e-08	0.0273384	0.404379	1.2236e-06	0.674889	6.24278e-21	0.000807158	0.622725	0.10367	5.54434e-07	0.294071	1	0.000232749	1	0	2	0	0	0	0	76	76	116	0	0
SL2.40ch04_8816	GAATCTTGATGATGCTGCAGC	Solyc06g075510.2.1	NA	AP2-like ethylene-responsive transcription factor At1g16060 (AHRD V1 *--- AP2L1_ARATH)%3B contains Interpro domain(s) IPR001471 Pathogenesis-related transcriptional factor and ERF%2C DNA-binding	genome/transcriptome	5.15313	11.1681	71.0257	9.79019	17.3376	61.6518	-2.66896	-3.78482	-1.11587	-1.83024	-2.65473	-0.824494	-0.204198	0.634517	0.925889	3.05894e-06	0.000204145	0.234175	0.00867187	0.0860574	0.718342	0.620703	0.469564	0.528738	5.10069e-05	0.00153394	0.811373	0.0975661	0.432634	1	1	0.949862	1	8	2	0	22	36	6	72	88	96	0	10
SL2.40ch04_8816	GAATCTTGATGATGCTGCAGC	Solyc11g072600.1.1	NA	AP2-like ethylene-responsive transcription factor At1g79700 (AHRD V1 *--- AP2L3_ARATH)%3B contains Interpro domain(s) IPR001471 Pathogenesis-related transcriptional factor and ERF%2C DNA-binding	genome/transcriptome	2.73023	3.84584	12.9363	4.7722	6.65344	16.0453	-1.75006	-2.24433	-0.494275	-1.26998	-1.74943	-0.479446	0.310727	0.790801	0.80563	0.0251446	0.0423039	0.824683	0.119316	0.206715	0.976445	0.814923	0.523803	0.653243	0.148718	0.181285	1	0.44102	0.806048	1	1	0.949862	1	2	0	4	8	12	2	12	6	32	0	4
SL2.40ch05_2337	CCACGTAGGACAAAAAGGGGTAGA	Solyc08g006500.2.1	NA	Glutamate-gated kainate-type ion channel receptor subunit GluR5 (AHRD V1 **** B9HB97_POPTR)%3B contains Interpro domain(s) IPR017103 Ionotropic glutamate-like receptor%2C plant	genome/transcriptome	7.6708	9.67061	19.5898	6.32534	8.46301	22.3753	-1.01842	-1.35265	-0.334229	-1.40266	-1.82269	-0.420028	0.191807	-0.192435	-0.278234	0.108205	0.0899818	0.859335	0.108044	0.228615	0.802076	0.695002	1	0.939222	0.402636	0.339489	1	0.435017	0.860425	1	1	1	1	4	2	10	12	26	12	26	18	26	6	0
SL2.40ch05_2337	CCACGTAGGACAAAAAGGGGTAGA	Solyc05g012450.2.1	NA	Dehydration-responsive family protein (AHRD V1 ***- D7LDR4_ARALY)%3B contains Interpro domain(s) IPR004159 Protein of unknown function DUF248%2C methyltransferase putative	genome/transcriptome	345.47	254.966	52.686	299.878	209.123	56.9817	2.27481	2.71307	0.438257	1.87578	2.39581	0.520024	0.113078	-0.28595	-0.204184	4.55967e-12	4.0856e-21	0.0773365	2.18571e-06	2.02907e-07	0.280141	0.715404	0.674061	0.421985	1.84271e-10	1.28557e-19	0.478832	0.000102721	4.62516e-06	1	1	0.953112	1	268	150	266	514	512	280	52	60	80	80	140
SL2.40ch05_2337	CCACGTAGGACAAAAAGGGGTAGA	Solyc12g088280.1.1	NA	Serine carboxypeptidase family protein (AHRD V1 *-*- Q2R0J2_ORYSJ)%3B contains Interpro domain(s) IPR001563 Peptidase S10%2C serine carboxypeptidase	genome/transcriptome	64.2504	100.459	7.89051	95.9727	83.0688	6.64912	3.67034	3.02552	-0.644829	3.64307	3.85139	0.208318	-0.246957	-0.274228	0.578918	6.8314e-12	3.16263e-09	0.0847606	1.03985e-11	7.51226e-11	0.592456	0.834863	0.474858	0.100335	2.69762e-10	4.46149e-08	0.509916	1.71289e-09	2.76702e-09	1	1	0.949862	1	52	30	44	178	258	98	6	14	8	18	46
SL2.40ch05_2337	CCACGTAGGACAAAAAGGGGTAGA	Solyc04g077500.2.1	NA	Os03g0729100 protein (Fragment) (AHRD V1 ***- Q0DNX2_ORYSJ)	genome/transcriptome	1316.3	541.152	136.528	1290.47	403.224	106.123	1.98684	3.26923	1.28239	1.92585	3.60408	1.67824	-0.363454	-0.424449	-0.0285987	5.72168e-05	1.86279e-23	1.11338e-07	7.25075e-07	7.65266e-16	0.000118227	0.269958	0.316548	0.90531	0.000740414	6.60231e-22	4.08997e-06	3.96143e-05	4.68918e-14	0.00383372	1	0.949862	1	878	668	1024	1018	820	768	102	130	286	422	518
SL2.40ch05_2337	CCACGTAGGACAAAAAGGGGTAGA	Solyc11g070090.1.1	NA	Carboxyl-terminal peptidase (AHRD V1 ***- B6U8T6_MAIZE)%3B contains Interpro domain(s) IPR004314 Protein of unknown function DUF239%2C plant	genome/transcriptome	5.96874	3.07373	247.452	4.7722	8.28515	308.81	-6.33101	-5.37358	0.957434	-5.22004	-6.01592	-0.795875	0.31957	1.43054	-0.322772	7.74441e-33	2.56629e-40	0.239018	8.98666e-11	1.30653e-06	0.839253	0.411102	0.082862	0.958516	2.39545e-30	1.67201e-38	0.820323	1.25238e-08	2.61417e-05	1	1	0.949862	1	6	2	4	7	8	2	222	366	298	0	4
SL2.40ch05_2706	TCCCTTTCGTCCAGTGGTTAGGAT	Solyc12g095760.1.1	NA	Diphosphate--fructose-6-phosphate 1-phosphotransferase (AHRD V1 ***- C8PT93_9SPIO)%3B contains Interpro domain(s) IPR011183 Pyrophosphate-dependent phosphofructokinase PfpB	genome/transcriptome	190.129	159.16	39.9939	104.66	151.462	43.9406	1.99263	2.24912	0.256498	1.78533	1.25209	-0.533242	0.135773	-0.0715246	-0.861265	4.19849e-08	5.48246e-12	0.394231	1.96352e-05	0.00678726	0.391747	0.835362	0.973165	0.0130049	9.63634e-07	9.8714e-11	1	0.000661266	0.0542571	1	1	1	0.387673	120	96	156	312	320	180	32	48	68	24	42
SL2.40ch05_2706	TCCCTTTCGTCCAGTGGTTAGGAT	Solyc04g005820.2.1	NA	Chaperone protein dnaJ 2 (AHRD V1 ***- DNAJ2_ARATH)%3B contains Interpro domain(s) IPR003095 Heat shock protein DnaJ	genome/transcriptome	240.363	381.306	48.1816	189.954	291.182	65.1831	2.98439	2.31866	-0.665732	2.15935	1.54308	-0.616274	0.436016	-0.389026	-0.339568	1.5793e-19	1.20626e-11	0.0887182	4.89235e-08	0.00115762	0.526549	0.296699	0.246542	0.603323	1.44229e-17	2.11004e-10	0.526303	3.71035e-06	0.0118981	1	1	0.949862	1	114	124	234	678	1034	344	48	46	84	44	42
SL2.40ch05_2706	TCCCTTTCGTCCAGTGGTTAGGAT	Solyc10g007180.2.1	NA	DAG protein (AHRD V1 *--- B6TDH1_MAIZE)%3B contains Interpro domain(s) IPR015500 Peptidase S8%2C subtilisin-related	genome/transcriptome	116.682	300.536	570.419	65.049	374.129	580.365	-0.924482	-2.28944	-1.36496	-0.633424	-3.15736	-2.52394	0.0249376	0.315996	-0.842985	0.00872898	2.50725e-17	6.81011e-06	0.212842	7.31963e-06	0.000470232	0.962382	0.473447	0.0387351	0.0620873	6.45512e-16	0.000176192	0.562714	0.000127676	0.0122975	1	0.949862	0.771811	70	52	110	562	894	216	586	614	880	12	20
SL2.40ch05_2706	TCCCTTTCGTCCAGTGGTTAGGAT	Solyc04g054170.2.1	NA	CPR5 (Fragment) (AHRD V1 *-*- B0ZWT2_ARATH)	genome/transcriptome	66.2133	57.1633	51.254	60.7047	58.0504	37.2985	0.157425	0.369457	0.212032	0.63819	0.702691	0.0645012	-0.458548	0.0222167	-0.125314	0.641359	0.47919	0.84537	0.198344	0.174028	0.810032	0.272023	0.913841	1	0.826618	0.809789	1	0.539292	0.731942	1	1	1	1	46	44	34	92	158	56	44	70	72	16	20
SL2.40ch05_2706	TCCCTTTCGTCCAGTGGTTAGGAT	Solyc05g006820.2.1	NA	Chaperone protein dnaJ 2 (AHRD V1 ***- DNAJ2_THET8)%3B contains Interpro domain(s) IPR003095 Heat shock protein DnaJ	genome/transcriptome	12.0915	24.2576	38.9403	40.0549	34.877	29.9486	-0.682825	-1.68727	-1.00445	0.219788	0.419488	0.1997	-0.378775	0.523838	1.72799	0.207877	0.0116199	0.115015	0.836049	0.517667	0.723178	0.458349	0.462122	0.00698348	0.574382	0.0592213	0.618775	0.935468	1	1	1	0.949862	0.25179	4	6	14	54	56	20	28	24	100	12	14
SL2.40ch05_2706	TCCCTTTCGTCCAGTGGTTAGGAT	Solyc09g065600.2.1	NA	Sugar nucleotide transporter-like protein (Fragment) (AHRD V1 *--- A8J1R9_CHLRE)	genome/transcriptome	106.317	131.979	153.444	72.7375	122.652	171.347	-0.217398	-0.529336	-0.311938	-0.482345	-1.23615	-0.753804	0.159212	-0.105736	-0.547602	0.528382	0.0434997	0.254905	0.365033	0.0141778	0.182988	0.722518	0.839977	0.162633	0.745264	0.185582	0.850264	0.681649	0.100815	0.895396	1	1	1	66	62	76	240	308	140	172	144	244	22	20
SL2.40ch05_2706	TCCCTTTCGTCCAGTGGTTAGGAT	Solyc02g079090.2.1	NA	F-box family protein (AHRD V1 ***- B9GFH4_POPTR)%3B contains Interpro domain(s) IPR001810 Cyclin-like F-box	genome/transcriptome	3.2385	4.08245	150.091	7.38013	8.00304	147.043	-5.20026	-5.53437	-0.334106	-4.19954	-4.31645	-0.116902	-0.0296057	0.971114	1.18832	7.92384e-21	6.55319e-10	0.760642	2.97117e-05	0.00075562	0.783615	0.874391	0.290008	0.234913	8.16983e-19	9.89239e-09	1	0.000932413	0.00820319	1	1	0.949862	1	4	2	0	6	12	4	122	244	170	0	2
SL2.40ch05_3789	TAAAATCAAGAACTTGTAACTCTT	Solyc05g051230.2.1	NA	Adenylyltransferase and sulfurtransferase MOCS3 (AHRD V1 *--- MOCS3_DROGR)%3B contains Interpro domain(s) IPR009036 Molybdenum cofactor biosynthesis%2C MoeB	genome/transcriptome	27.5515	41.2613	41.4517	15.1323	68.868	73.5102	-0.00664043	-0.589298	-0.582657	-0.0941108	-2.28031	-2.1862	0.826513	0.739043	-0.864499	0.778279	0.144245	0.132859	0.916535	0.000829946	0.00204318	0.0319085	0.139256	0.183973	0.892106	0.485725	0.628534	0.997558	0.00890018	0.0400243	1	0.949862	1	16	18	18	74	126	30	56	44	46	6	2
SL2.40ch05_4126	AGTTAAGATTGTAGACGATAGACC	Solyc12g089330.1.1	NA	Synaptotagmin (AHRD V1 *--- B0W3L1_CULQU)%3B contains Interpro domain(s) IPR018029 C2 membrane targeting protein	genome/transcriptome	873.217	272.176	8.57832	731.329	150.824	5.42051	4.9877	6.6695	1.6818	4.7983	7.07595	2.27765	-0.662267	-0.851672	-0.25582	3.2912e-39	2.25171e-75	4.03269e-07	3.38237e-23	3.98756e-39	4.99633e-06	0.320418	0.0643181	0.345013	1.70595e-36	4.13988e-73	1.33839e-05	2.64055e-20	2.83387e-36	0.000255963	1	0.949862	1	582	518	568	508	352	418	10	12	8	280	298
SL2.40ch05_5040	TACCCCTTTTGGCCTACGTGG	Solyc09g042670.2.1	NA	Unknown Protein (AHRD V1)	genome/transcriptome	0	0.606008	3.1959	0	1.22373	6.17975	-2.39881	-inf'	-inf'	-2.33627	-inf'	-inf'	0.951326	1.01387	nan	0.22062	0.130726	0.974694	0.0914789	0.231751	0.97126	0.518648	0.943553	nan	0.574382	0.452369	1	0.435017	0.86742	1	1	1	nan	0	0	0	0	0	2	2	4	6	0	0
SL2.40ch05_5040	TACCCCTTTTGGCCTACGTGG	Solyc08g006500.2.1	NA	Glutamate-gated kainate-type ion channel receptor subunit GluR5 (AHRD V1 **** B9HB97_POPTR)%3B contains Interpro domain(s) IPR017103 Ionotropic glutamate-like receptor%2C plant	genome/transcriptome	7.6708	9.67061	19.5898	6.32534	8.46301	22.3753	-1.01842	-1.35265	-0.334229	-1.40266	-1.82269	-0.420028	0.191807	-0.192435	-0.278234	0.108205	0.0899818	0.859335	0.108044	0.228615	0.802076	0.695002	1	0.939222	0.402636	0.339489	1	0.435017	0.860425	1	1	1	1	4	2	10	12	26	12	26	18	26	6	0
SL2.40ch05_5040	TACCCCTTTTGGCCTACGTGG	Solyc12g019410.1.1	NA	Kinase family protein (AHRD V1 ***- D7KBF8_ARALY)%3B contains Interpro domain(s) IPR016253 Integrin-linked protein kinase	genome/transcriptome	2.28119	3.64644	2.0985	2.10845	2.98391	6.20173	0.797128	0.120428	-0.6767	-1.05547	-1.55649	-0.501025	1.56331	-0.289282	-0.113607	0.614629	1	0.706324	0.469985	0.503998	0.893397	0.196196	1	1	0.826618	1	1	0.701159	1	1	1	1	1	2	2	0	10	4	4	0	4	4	2	0
SL2.40ch05_5040	TACCCCTTTTGGCCTACGTGG	Solyc06g060580.1.1	NA	RAG1-activating protein 1 homolog (AHRD V1 **-- R1AP1_DROPS)%3B contains Interpro domain(s) IPR018179 RAG1-activating protein 1 homologue	genome/transcriptome	5.08228	27.1657	22.6306	6.38904	18.7672	33.4651	0.263514	-2.15473	-2.41824	-0.834444	-2.38898	-1.55454	0.564384	-0.533573	0.330125	0.568518	0.0013462	0.000413438	0.297471	0.0694451	0.244514	0.289537	0.443982	0.725631	0.784946	0.00863763	0.00692847	0.678354	0.365591	1	1	0.949862	1	6	2	2	44	76	26	16	36	30	2	0
SL2.40ch05_6204	TTCTGATCCTACTATCTATAT	Solyc04g024420.2.1	NA	Proteasome subunit beta type (AHRD V1 ***- A9PCK6_POPTR)%3B contains Interpro domain(s) IPR000243 Peptidase T1A%2C proteasome beta-subunit	genome/transcriptome	270.809	200.15	78.5173	288.526	257.963	88.3317	1.35	1.78619	0.436192	1.54616	1.7077	0.161535	0.169921	0.366082	0.0914254	3.19419e-05	1.12018e-10	0.111233	4.75671e-05	0.000213355	0.81865	0.561097	0.182262	0.724658	0.000436134	1.80747e-09	0.607029	0.00138803	0.00268967	1	1	0.949862	1	174	140	214	336	408	258	86	92	104	90	136
SL2.40ch05_6204	TTCTGATCCTACTATCTATAT	Solyc04g078150.2.1	NA	Unknown Protein (AHRD V1)	genome/transcriptome	8.92383	11.4523	16.4878	8.06171	10.2997	14.1969	-0.525758	-0.885662	-0.359904	-0.462981	-0.816423	-0.353442	-0.215816	-0.153039	-0.146577	0.56654	0.315907	0.723705	0.473958	0.537409	0.980696	0.762689	0.596128	1	0.782685	0.720028	1	0.704414	1	1	1	0.949862	1	2	4	12	30	32	4	20	14	26	2	2
SL2.40ch05_6204	TTCTGATCCTACTATCTATAT	Solyc05g053770.2.1	NA	At5g48610-like protein (Fragment) (AHRD V1 *-*- Q6XWA2_ARATH)	genome/transcriptome	102.829	92.4308	153.173	63.5505	144.316	162.926	-0.728721	-0.574919	0.153802	-0.174986	-1.35824	-1.18325	0.0890485	0.642784	-0.694272	0.182999	0.130599	0.86703	0.769526	0.00630249	0.0265548	0.730998	0.299063	0.130026	0.543886	0.45212	1	0.880976	0.05089	0.288016	1	0.949862	1	92	54	52	226	242	50	212	154	174	18	26
SL2.40ch05_8168	TTTGAGCATTTCTTTACCTAT	Solyc05g009030.2.1	NA	3-isopropylmalate dehydrogenase (AHRD V1 **** B5LAV1_CAPAN)%3B contains Interpro domain(s) IPR004429 Isopropylmalate dehydrogenase	genome/transcriptome	107.558	185.948	153.834	81.7187	202.542	194.474	0.27352	-0.516266	-0.789785	0.0586451	-1.25084	-1.30948	0.338198	0.123324	-0.396374	0.337884	0.0401231	0.00314674	0.667919	0.00678685	0.00608464	0.335451	0.785039	0.277824	0.596659	0.173373	0.0397131	0.803267	0.0542571	0.0950288	1	1	1	76	62	68	336	530	152	166	158	236	28	30
SL2.40ch05_8168	TTTGAGCATTTCTTTACCTAT	Solyc04g076100.2.1	NA	Genomic DNA chromosome 5 P1 clone MNA5 (AHRD V1 **-- Q9FKP6_ARATH)	genome/transcriptome	7.22176	7.99489	67.4683	7.75221	21.4165	83.6197	-3.07706	-3.22379	-0.146727	-1.96512	-3.43116	-1.46604	0.309633	1.42157	0.102256	2.74434e-05	4.63647e-10	0.849191	0.00143094	0.00643081	0.307358	0.504506	0.118594	1	0.000379972	7.0935e-09	1	0.0230347	0.0517915	1	1	0.949862	1	4	4	6	8	32	6	74	80	88	6	0
SL2.40ch05_8168	TTTGAGCATTTCTTTACCTAT	Solyc04g071690.2.1	NA	Ribonuclease P protein subunit p25 (AHRD V1 *--- RPP25_HUMAN)%3B contains Interpro domain(s) IPR002775 Alba%2C DNA/RNA-binding protein	genome/transcriptome	522.697	693.293	30.7594	417.428	621.914	24.5612	4.49437	4.08688	-0.407491	4.66226	4.08708	-0.575186	-0.32465	-0.156752	-0.324447	9.63674e-43	4.69697e-40	0.107934	4.54817e-13	5.43596e-10	0.18702	0.502685	0.855258	0.285599	6.68292e-40	3.04031e-38	0.599902	9.38838e-11	1.7988e-08	0.905556	1	1	1	290	288	436	1344	1446	768	24	44	44	104	194
SL2.40ch05_895	TAATATAGTATAACTGTGTCTCTG	Solyc11g065480.1.1	NA	Glycosyltransferase-like protein (AHRD V1 **-- D8RRC1_SELML)%3B contains Interpro domain(s) IPR006740 Protein of unknown function DUF604	genome/transcriptome	0	0	1.23117	0	0.356693	1.577	-inf'	-inf'	nan	-2.14443	-inf'	-inf'	0.357152	inf	nan	0.266352	0.491688	nan	0.451174	0.605231	1	0.873333	0.624631	nan	0.574382	0.820208	nan	0.681649	1	1	1	0.949862	nan	0	0	0	0	0	0	2	2	0	0	0
SL2.40ch05_895	TAATATAGTATAACTGTGTCTCTG	Solyc05g047570.2.1	NA	Receptor like kinase%2C RLK	genome/transcriptome	8425.24	481.206	59.0238	8491.47	194.407	44.8245	3.02729	7.15728	4.12999	2.11672	7.56558	5.44886	-0.39701	-1.30757	0.011296	2.0668e-22	6.67115e-113	2.96289e-18	1.39019e-05	1.42693e-36	4.35384e-08	0.26113	0.15427	1	2.48136e-20	7.15158e-110	6.229e-16	0.000495059	6.69797e-34	3.97906e-06	1	0.949862	1	6068	4770	5332	678	402	980	64	70	78	3120	4330
SL2.40ch05_895	TAATATAGTATAACTGTGTCTCTG	Solyc11g070090.1.1	NA	Carboxyl-terminal peptidase (AHRD V1 ***- B6U8T6_MAIZE)%3B contains Interpro domain(s) IPR004314 Protein of unknown function DUF239%2C plant	genome/transcriptome	5.96874	3.07373	247.452	4.7722	8.28515	308.81	-6.33101	-5.37358	0.957434	-5.22004	-6.01592	-0.795875	0.31957	1.43054	-0.322772	7.74441e-33	2.56629e-40	0.239018	8.98666e-11	1.30653e-06	0.839253	0.411102	0.082862	0.958516	2.39545e-30	1.67201e-38	0.820323	1.25238e-08	2.61417e-05	1	1	0.949862	1	6	2	4	7	8	2	222	366	298	0	4
SL2.40ch05_895	TAATATAGTATAACTGTGTCTCTG	Solyc08g078580.1.1	NA	Nodulin-like protein (AHRD V1 *-*- Q9FGL0_ARATH)%3B contains Interpro domain(s) IPR000620 Protein of unknown function DUF6%2C transmembrane	genome/transcriptome	1286.53	1082.6	33.2699	948.093	605.327	21.1687	5.02414	5.27313	0.248984	4.83771	5.48502	0.647314	-0.652286	-0.83872	-0.44039	8.27469e-56	1.23531e-66	0.316661	5.47448e-28	9.75806e-30	0.148299	0.0966203	0.0933567	0.0896138	1.63208e-52	1.81599e-64	0.946772	1.02475e-24	2.03854e-27	0.825528	1	0.949862	1	738	664	1114	2072	2158	1264	30	46	44	254	462
SL2.40ch06_3679	GATGTTGGAATGGCTCAATCT	Solyc10g008840.2.1	NA	Ras-related protein Rab-25 (AHRD V1 ***- RAB25_BOVIN)%3B contains Interpro domain(s) IPR015595 Rab11-related	genome/transcriptome	479.007	185.658	14.8446	251.657	54.5302	11.5305	3.64463	5.01204	1.3674	2.2416	4.44793	2.20633	-0.364483	-1.76752	-0.928591	3.63762e-20	2.25632e-45	1.7926e-05	0.000163405	3.2994e-09	0.000132531	0.435497	0.0030655	0.000944681	3.52557e-18	1.73153e-43	0.000422029	0.00388915	9.85254e-08	0.00422158	1	0.221533	0.0526069	340	222	382	290	264	308	12	14	30	82	102
SL2.40ch06_3679	GATGTTGGAATGGCTCAATCT	Solyc08g078140.2.1	NA	Ubiquitin carboxyl-terminal hydrolase isozyme L3 (AHRD V1 **** B6T8R6_MAIZE)%3B contains Interpro domain(s) IPR001578 Peptidase C12%2C ubiquitin carboxyl-terminal hydrolase 1	genome/transcriptome	294.39	310.223	356.143	337.411	259.123	324.253	-0.199154	-0.274728	-0.0755748	-0.323482	0.0573886	0.380871	-0.135338	-0.259667	0.196779	0.522102	0.204493	0.718825	0.641783	0.808509	0.358062	0.692654	0.595156	0.347632	0.743704	0.598694	1	0.785043	1	1	1	0.949862	1	166	164	240	524	690	370	334	470	482	96	134
SL2.40ch06_3679	GATGTTGGAATGGCTCAATCT	Solyc08g081250.2.1	NA	Aminopeptidase N (AHRD V1 ***- D5C0C8_NITHN)%3B contains Interpro domain(s) IPR012779 Peptidase M1%2C alanyl aminopeptidase	genome/transcriptome	1098.95	1188.43	716.046	972.186	1023.01	557.726	0.730931	0.618005	-0.112927	0.875189	0.801677	-0.073512	-0.360497	-0.21624	-0.176825	0.00649089	0.00145998	0.580743	0.0259397	0.0461446	0.911648	0.322563	0.565836	0.425944	0.0481837	0.00928643	1	0.218585	0.264168	1	1	0.949862	1	776	550	820	2180	2652	1308	816	836	908	288	378
SL2.40ch06_3679	GATGTTGGAATGGCTCAATCT	Solyc11g042850.1.1	NA	5-dehydro-2-deoxygluconokinase (AHRD V1 **-- IOLC_GEOTN)%3B contains Interpro domain(s) IPR011611 Carbohydrate/purine kinase	genome/transcriptome	3581.05	4474.98	89.8918	2347.05	2961.63	71.5048	5.63755	5.31605	-0.321501	5.37221	5.03666	-0.335545	-0.330149	-0.595489	-0.609533	1.1872e-16	2.57193e-36	0.0805775	3.39329e-30	5.93985e-23	0.421641	0.584937	0.116412	0.0029793	8.17706e-15	1.47989e-34	0.491748	9.63719e-27	6.73648e-21	1	1	0.949862	0.131277	2260	1862	2858	8442	9464	5036	82	158	74	664	944
SL2.40ch06_3679	GATGTTGGAATGGCTCAATCT	Solyc03g019970.2.1	NA	F-box protein interaction domain containing protein (AHRD V1 ***- Q60D10_SOLDE)%3B contains Interpro domain(s) IPR017451 F-box associated type 1	genome/transcriptome	1731.85	307.047	16.0592	1803.09	151.881	9.44745	4.25699	6.75276	2.49578	4.00687	7.57633	3.56946	-0.765406	-1.01552	0.0581632	6.16259e-21	6.72374e-58	5.20411e-12	2.69452e-17	8.24464e-45	8.41344e-07	0.146717	0.118216	0.727656	6.42249e-19	7.53243e-56	3.79956e-10	9.7336e-15	2.98544e-41	5.36297e-05	1	0.949862	1	1212	998	1108	472	350	556	18	24	14	744	766
SL2.40ch06_3679	GATGTTGGAATGGCTCAATCT	Solyc11g022390.1.1	NA	(Dimethylallyl)adenosine tRNA methylthiotransferase miaB (AHRD V1 ***- MIAB_SULSY)%3B contains Interpro domain(s) IPR006466 MiaB-like tRNA modifying enzyme%2C archaeal-type	genome/transcriptome	70.2321	100.086	267.476	29.3852	117.588	243.912	-1.41817	-1.9292	-0.511039	-1.05262	-3.0532	-2.00057	-0.133048	0.232495	-1.25704	0.000186912	3.27313e-09	0.153449	0.0204375	7.22224e-10	0.000157077	0.730223	0.518168	0.00333406	0.00214208	4.60758e-08	0.668428	0.187165	2.35656e-08	0.00486689	1	0.949862	0.143227	34	40	62	154	232	124	228	404	328	10	14
SL2.40ch06_4174	CAAATCCAATGTACAAGCATA	Solyc04g008750.2.1	NA	Transcription elongation factor SPT4 (AHRD V1 ***- B6TR90_MAIZE)%3B contains Interpro domain(s) IPR009287 Transcription initiation Spt4	genome/transcriptome	129.968	291.509	549.501	266.526	394.148	550.781	-0.91458	-2.07996	-1.16538	-0.48274	-1.0472	-0.564464	0.00335519	0.435196	1.03611	0.0127142	8.4872e-16	3.6485e-05	0.28024	0.035041	0.29202	0.997649	0.403875	0.000247609	0.0849776	1.98289e-14	0.000800737	0.65319	0.212428	1	1	0.949862	0.0173515	72	80	96	484	910	226	590	638	752	94	62
SL2.40ch06_6547	TAGCATTGAGATCGCTGAAGT	Solyc04g049710.2.1	NA	FGFR1 oncogene partner (AHRD V1 *--- FR1OP_HUMAN)%3B contains Interpro domain(s) IPR006594 LisH dimerisation motif	genome/transcriptome	318.176	171.594	371.166	264.863	146.376	341.027	-1.11306	-0.222237	0.890825	-1.22021	-0.364638	0.855567	-0.122177	-0.229321	-0.264578	0.000397871	0.23311	0.00250034	0.00509684	0.39947	0.0780504	0.655921	0.757661	0.409025	0.00420646	0.618742	0.0327467	0.0643055	1	0.585834	1	0.999276	1	220	187	201	298	348	216	406	364	584	83	108
SL2.40ch06_7351	TGGAGCGCGCGTGATCTACGTT	Solyc05g012450.2.1	NA	Dehydration-responsive family protein (AHRD V1 ***- D7LDR4_ARALY)%3B contains Interpro domain(s) IPR004159 Protein of unknown function DUF248%2C methyltransferase putative	genome/transcriptome	345.47	254.966	52.686	299.878	209.123	56.9817	2.27481	2.71307	0.438257	1.87578	2.39581	0.520024	0.113078	-0.28595	-0.204184	4.55967e-12	4.0856e-21	0.0773365	2.18571e-06	2.02907e-07	0.280141	0.715404	0.674061	0.421985	1.84271e-10	1.28557e-19	0.478832	0.000102721	4.62516e-06	1	1	0.953112	1	268	150	266	514	512	280	52	60	80	80	140
SL2.40ch06_7351	TGGAGCGCGCGTGATCTACGTT	Solyc04g071960.2.1	NA	2%2C5-dichloro-2%2C5-cyclohexadiene-1%2C4-diol dehydrogenase (AHRD V1 **** LINC_PSEPA)%3B contains Interpro domain(s) IPR002347 Glucose/ribitol dehydrogenase	genome/transcriptome	3.60507	2.96473	22.3926	0	4.79232	29.4022	-2.91705	-2.63492	0.282127	-2.61713	-inf'	-inf'	0.392902	0.692823	-inf'	3.08753e-05	0.010138	1	0.00151621	7.62522e-05	0.0984974	0.591519	0.530569	0.181313	0.000422749	0.052536	1	0.0241497	0.00107527	0.660212	1	0.949862	1	2	4	0	8	6	2	26	12	46	0	0
SL2.40ch06_8246	TGCTTATGGACGGTCAAGTGCTGTTTAG	Solyc08g041870.2.1	NA	Aspartate aminotransferase (AHRD V1 **** Q2XTE6_SOLTU)%3B contains Interpro domain(s) IPR000796 Aspartate/other aminotransferase	genome/transcriptome	1582.83	1602.64	641.954	1327.03	1309.87	502.281	1.31991	1.30196	-0.0179473	1.38286	1.40164	0.0187784	-0.353976	-0.291024	-0.254298	1.89993e-06	3.78258e-11	0.921343	5.76635e-05	0.000669748	0.997095	0.216899	0.628797	0.167581	3.28531e-05	6.35654e-10	1	0.00163121	0.00738991	1	1	0.949862	1	1148	708	1274	3036	3224	1876	702	684	940	434	492
SL2.40ch06_8246	TGCTTATGGACGGTCAAGTGCTGTTTAG	Solyc07g005320.2.1	NA	Pre-mRNA polyadenylation factor fip1 (AHRD V1 *-*- B6JX34_SCHJY)%3B contains Interpro domain(s) IPR007854 Fip1	genome/transcriptome	64.1803	99.0207	231.228	67.8948	145.908	236.363	-1.22351	-1.84912	-0.625601	-0.695946	-1.79963	-1.10369	0.031689	0.559258	0.0811721	0.00123598	1.73952e-11	0.0382664	0.0890002	0.000234735	0.05156	0.843446	0.291863	0.65592	0.0114414	3.00623e-10	0.289812	0.435017	0.00292956	0.456192	1	0.949862	1	38	36	50	190	262	84	282	254	288	14	26
SL2.40ch06_8246	TGCTTATGGACGGTCAAGTGCTGTTTAG	Solyc01g103410.2.1	NA	Nucleic acid binding protein (AHRD V1 **-* B6T8Q7_MAIZE)%3B contains Interpro domain(s) IPR004087 K Homology	genome/transcriptome	1338.36	611.201	714.599	1379.47	526.351	568.745	-0.225486	0.905261	1.13075	-0.111757	1.27826	1.39001	-0.329352	-0.215623	0.0436428	0.418145	1.25215e-05	1.78453e-06	0.91674	0.00207555	0.00162959	0.253053	0.7079	0.749523	0.678201	0.000115054	5.19148e-05	0.99772	0.0197732	0.0334294	1	0.969369	1	918	734	932	1084	1214	768	738	852	990	448	636
SL2.40ch06_8246	TGCTTATGGACGGTCAAGTGCTGTTTAG	Solyc05g012330.2.1	NA	Ureide permease 2 (AHRD V1 ***- B6U6B9_MAIZE)%3B contains Interpro domain(s) IPR009834 Fatty acid elongase 3-ketoacyl-CoA synthase 1	genome/transcriptome	21780.8	912.3	220.813	28159.9	484.209	180.198	2.04668	6.62409	4.5774	1.42605	7.28792	5.86187	-0.293242	-0.91388	0.370585	1.62411e-10	6.28238e-87	1.30564e-14	0.0125579	1.41325e-22	5.49609e-14	0.5414	0.187568	0.138596	5.35515e-09	1.79044e-84	1.50361e-12	0.130287	1.55187e-20	1.60812e-11	1	0.949862	1	16183	12412	13128	1338	733	1840	282	242	258	10268	14804
SL2.40ch06_8345	GTGGACAAGTAAAGGTGGATGGAA	Solyc04g049340.2.1	NA	Tyrosine-specific transport protein (AHRD V1 *-*- D6YUH8_WADCW)%3B contains Interpro domain(s) IPR018227 Tryptophan/tyrosine permease	genome/transcriptome	0	4.13954	18.1743	0	6.22075	16.1956	-2.13436	-inf'	-inf'	-1.38044	-inf'	-inf'	-0.1663	0.587617	nan	0.00498799	5.59212e-06	0.013095	0.0791207	0.00256559	0.0676157	0.833292	0.72976	nan	0.0385517	5.42331e-05	0.12667	0.415044	0.0236621	0.532014	1	0.984678	nan	0	0	0	8	14	2	14	20	34	0	0
SL2.40ch06_8345	GTGGACAAGTAAAGGTGGATGGAA	Solyc03g097070.2.1	NA	Vacuolar protein sorting-associated protein 27 (AHRD V1 *--- B2W9Q9_PYRTR)%3B contains Interpro domain(s) IPR014645 Target of Myb protein 1	genome/transcriptome	245.869	326.023	520.277	245.079	378.135	615.374	-0.674306	-1.08139	-0.407085	-0.702562	-1.32822	-0.625655	0.242183	0.213927	-0.00464322	0.0416952	2.74131e-07	0.0779869	0.0643765	0.00104011	0.168944	0.330573	0.588277	0.92536	0.224274	3.14665e-06	0.481507	0.36886	0.0108525	0.875907	1	0.949862	1	182	126	170	618	700	360	650	578	618	64	110
SL2.40ch07_3386	TTGTGTCTCACACAACAGACA	Solyc11g011920.1.1	NA	Glutamate decarboxylase (AHRD V1 ***- Q8LKR4_TOBAC)%3B contains Interpro domain(s) IPR010107 Glutamate decarboxylase	genome/transcriptome	24.0875	23.5565	95.1617	15.1245	30.8753	70.7751	-2.01426	-1.9821	0.0321618	-1.19679	-2.22636	-1.02957	-0.427138	0.390329	-0.671402	6.02218e-06	0.00181187	0.923608	0.0347842	0.0134622	0.284021	0.277131	0.464983	0.437593	9.48696e-05	0.0112832	1	0.256527	0.096644	1	1	0.949862	1	30	8	10	34	64	26	104	70	180	8	8
SL2.40ch07_3386	TTGTGTCTCACACAACAGACA	Solyc07g044850.2.1	NA	WD-repeat protein-like (AHRD V1 ***- Q9FNN2_ARATH)%3B contains Interpro domain(s) IPR017986 WD40 repeat%2C region	genome/transcriptome	202.834	251.643	506.315	162.39	238.251	647.761	-1.00866	-1.31974	-0.31108	-1.44298	-1.99599	-0.553015	0.355426	-0.0788979	-0.320833	0.00194193	6.09204e-10	0.177438	0.00224022	1.19372e-06	0.187367	0.312689	0.787168	0.235369	0.016982	9.22023e-09	0.709621	0.0332389	2.40206e-05	0.906692	1	1	1	154	104	136	472	666	220	490	580	778	60	52
SL2.40ch07_3808	TGAGCCGCGTCAATATCTCTC	Solyc09g098370.2.1	NA	VRR-NUC domain-containing protein (AHRD V1 ***- C5GD44_AJEDR)%3B contains Interpro domain(s) IPR014883 VRR-NUC	genome/transcriptome	69.2851	96.7671	74.8471	61.0621	85.3117	70.705	0.370571	-0.111401	-0.481972	0.270931	-0.211535	-0.482467	-0.0821333	-0.181773	-0.182267	0.206532	0.972346	0.253469	0.618134	0.76507	0.485727	0.983016	0.594694	0.645754	0.574382	1	0.846902	0.768134	1	1	1	0.949862	1	56	24	60	178	270	80	88	96	80	12	34
SL2.40ch07_3808	TGAGCCGCGTCAATATCTCTC	Solyc03g123400.1.1	NA	GRAS family transcription factor (AHRD V1 **-* Q4VYC4_POPTR)%3B contains Interpro domain(s) IPR005202 GRAS transcription factor	genome/transcriptome	7.6708	2.88903	3.29219	20.1503	5.63441	8.61498	-0.188464	1.22033	1.40879	-0.612583	1.22588	1.83847	1.3878	0.96368	1.39335	0.962015	0.235359	0.114336	0.521677	0.208695	0.120794	0.174357	0.311929	0.140782	1	0.621886	0.61688	0.706497	0.811732	0.737494	1	0.949862	1	4	2	10	6	8	2	6	0	6	6	8
SL2.40ch07_3808	TGAGCCGCGTCAATATCTCTC	Solyc08g079500.2.1	NA	AT2G45380 protein (Fragment) (AHRD V1 *-*- B9DGW8_ARATH)	genome/transcriptome	1033.37	779.679	1341.31	1085.62	1131.65	1430.72	-0.782693	-0.376292	0.406401	-0.338303	-0.398212	-0.0599086	0.0930915	0.537481	0.0711715	0.0399984	0.0413658	0.0735766	0.387665	0.295193	0.859248	0.727378	0.220315	0.676979	0.217085	0.177993	0.46275	0.681649	1	1	1	0.949862	1	726	546	732	1516	2016	672	1606	1712	1404	381	422
SL2.40ch07_3808	TGAGCCGCGTCAATATCTCTC	Solyc06g007980.2.1	NA	Sterol 3-beta-glucosyltransferase (AHRD V1 ***- B6U4Q7_MAIZE)%3B contains Interpro domain(s) IPR004276 Glycosyl transferase%2C family 28	genome/transcriptome	46.5691	118.843	162.479	53.5145	108.154	176.918	-0.451195	-1.80281	-1.35161	-0.709998	-1.72508	-1.01508	0.122828	-0.135976	0.200558	0.184499	2.11416e-09	3.04894e-05	0.21897	0.000640372	0.0638875	0.910956	0.881742	0.536259	0.545799	3.02997e-08	0.00068072	0.566642	0.00710365	0.511776	1	1	1	28	26	36	216	290	120	160	138	308	18	14
SL2.40ch07_3808	TGAGCCGCGTCAATATCTCTC	Solyc01g008240.2.1	NA	Solute carrier family 2%2C facilitated glucose transporter member 3 (AHRD V1 ***- GTR3_BOVIN)%3B contains Interpro domain(s) IPR003663 Sugar/inositol transporter	genome/transcriptome	106685	21087.9	1008	113221	11403.8	731.524	4.38684	6.72571	2.33886	3.96247	7.27402	3.31155	-0.462524	-0.886895	0.0857886	8.16405e-25	3.45438e-58	4.51875e-10	8.03437e-07	9.2209e-09	1.85233e-11	0.445195	0.032042	0.644814	1.22762e-22	3.90438e-56	2.41738e-08	4.32643e-05	2.58977e-07	3.51064e-09	1	0.949862	1	73616	58734	73482	38692	26672	33084	1108	1300	1176	40006	55674
SL2.40ch07_3808	TGAGCCGCGTCAATATCTCTC	Solyc01g056690.2.1	NA	Kinase family protein (AHRD V1 ***- D7LFV3_ARALY)%3B contains Interpro domain(s) IPR014045 Protein phosphatase 2C%2C N-terminal	genome/transcriptome	114.981	114.321	66.1409	115.25	100.262	43.8704	0.789472	0.797777	0.00830561	1.19246	1.39345	0.200996	-0.592294	-0.189311	0.00337944	0.0308428	0.0156439	0.927822	0.0140714	0.00762038	0.673089	0.151568	0.638656	1	0.17576	0.0767689	1	0.140915	0.0597408	1	1	0.949862	1	60	58	108	208	228	140	68	82	88	34	54
SL2.40ch07_3815	TGAGCCGTGCCAATATCACGT	Solyc05g006720.1.1	NA	Glucose/sorbosone dehydrogenase-like protein (AHRD V1 *--- C6W4K1_DYAFD)%3B contains Interpro domain(s) IPR011042 Six-bladed beta-propeller%2C TolB-like	genome/transcriptome	10.3186	35.3782	29.4051	35.8938	51.6266	37.1183	0.266791	-1.51083	-1.77762	0.475983	-0.0483981	-0.524381	0.336064	0.545256	1.79849	0.527376	0.00328605	0.00081871	0.487506	1	0.595257	0.430041	0.403035	0.000881913	0.745159	0.0192256	0.0125732	0.706497	1	1	1	0.949862	0.0496927	4	6	10	66	96	30	28	32	48	6	20
SL2.40ch07_3815	TGAGCCGTGCCAATATCACGT	Solyc09g082320.2.1	NA	Proteasome subunit beta type (AHRD V1 ***- B9RTN1_RICCO)%3B contains Interpro domain(s) IPR001353 Proteasome%2C subunit alpha/beta	genome/transcriptome	617.733	873.794	1143.52	596.24	936.481	988.369	-0.388122	-0.888431	-0.500309	-0.0777997	-0.729157	-0.651357	-0.210366	0.0999559	-0.0510923	0.211814	1.95421e-06	0.0149752	0.909019	0.0640883	0.101071	0.512965	0.722451	0.8278	0.574382	2.01885e-05	0.140847	0.991408	0.343079	0.667646	1	0.979127	1	434	302	474	1546	1930	1006	1284	1328	1486	196	198
SL2.40ch07_3815	TGAGCCGTGCCAATATCACGT	Solyc06g007980.2.1	NA	Sterol 3-beta-glucosyltransferase (AHRD V1 ***- B6U4Q7_MAIZE)%3B contains Interpro domain(s) IPR004276 Glycosyl transferase%2C family 28	genome/transcriptome	46.5691	118.843	162.479	53.5145	108.154	176.918	-0.451195	-1.80281	-1.35161	-0.709998	-1.72508	-1.01508	0.122828	-0.135976	0.200558	0.184499	2.11416e-09	3.04894e-05	0.21897	0.000640372	0.0638875	0.910956	0.881742	0.536259	0.545799	3.02997e-08	0.00068072	0.566642	0.00710365	0.511776	1	1	1	28	26	36	216	290	120	160	138	308	18	14
SL2.40ch07_3815	TGAGCCGTGCCAATATCACGT	Solyc01g079330.2.1	NA	ATP dependent RNA helicase (AHRD V1 *-*- B3LNW9_YEAS1)%3B contains Interpro domain(s) IPR011545 DNA/RNA helicase%2C DEAD/DEAH box type%2C N-terminal	genome/transcriptome	178.037	127.311	175.717	182.709	130.253	201.298	-0.464902	0.0189248	0.483826	-0.628021	-0.139783	0.488238	0.196079	0.0329594	0.0373711	0.204114	0.935018	0.110697	0.132851	0.852714	0.273207	0.515053	0.986267	0.832334	0.574382	0.980083	0.604963	0.44102	1	1	1	1	1	116	90	142	236	306	128	196	198	238	46	82
SL2.40ch07_3815	TGAGCCGTGCCAATATCACGT	Solyc04g040190.1.1	NA	Lycopene beta-cyclase 1	genome/transcriptome	27.3267	31.0258	39.2185	39.857	9.40604	21.598	-0.338065	-0.521225	-0.18316	-1.19924	0.883933	2.08317	-0.860635	-1.72181	0.544522	0.409953	0.274209	0.751524	0.0953747	0.206215	0.0248958	0.0900457	0.0468894	0.293375	0.671029	0.668773	1	0.435017	0.804592	0.274934	1	0.949862	1	22	16	14	62	26	52	34	20	98	12	24
SL2.40ch07_4095	GAGACTTGATTTCTCTCTTCT	Solyc02g090850.2.1	NA	Splicing factor arginine/serine-rich 16 (AHRD V1 *-*- C0HB74_SALSA)%3B contains Interpro domain(s) IPR019147 Splicing factor%2C suppressor of white apricot	genome/transcriptome	218.625	209.107	379.168	217.365	230.307	352.667	-0.858596	-0.794377	0.0642191	-0.61475	-0.698187	-0.0834376	-0.10453	0.139317	-0.00833999	0.0118159	0.000421621	1	0.139245	0.093895	0.857356	0.724738	0.885043	1	0.0799874	0.00299129	1	0.44102	0.464179	1	1	1	1	150	112	164	360	608	176	388	426	564	68	94
SL2.40ch07_4095	GAGACTTGATTTCTCTCTTCT	Solyc02g089890.2.1	NA	NAD-dependent epimerase/dehydratase (AHRD V1 *-*- D3NY83_AZOS1)%3B contains Interpro domain(s) IPR016040 NAD(P)-binding domain	genome/transcriptome	119.164	125.861	60.9112	143.477	125.852	71.4946	1.04705	0.968172	-0.0788823	0.815825	1.00491	0.189088	0.231128	-0.000101277	0.267869	0.00296753	0.0019361	0.837492	0.0276552	0.0394377	0.801892	0.591778	0.867785	0.420703	0.0245888	0.0119638	1	0.225028	0.233285	1	1	1	1	78	58	98	220	308	132	64	64	94	52	48
SL2.40ch07_5755	TTTGGAGATGAAAACAGCAGT	Solyc03g020020.2.1	NA	AT3G05680-like protein (Fragment) (AHRD V1 *-*- D6PPW0_9BRAS)	genome/transcriptome	40.458	102.033	301.999	62.7494	129.296	285.098	-1.56551	-2.90005	-1.33454	-1.14078	-2.18378	-1.043	-0.0830869	0.341636	0.633179	1.82122e-05	9.84108e-25	4.35341e-05	0.0173754	2.34033e-06	0.0365547	0.804088	0.397988	0.0809703	0.000260397	3.69669e-23	0.000939221	0.165768	4.49009e-05	0.360286	1	0.949862	1	30	18	32	158	298	96	296	376	420	22	20
SL2.40ch07_5755	TTTGGAGATGAAAACAGCAGT	Solyc05g005700.2.1	NA	Aldehyde dehydrogenase 1 (AHRD V1 **** Q84V96_LOTCO)%3B contains Interpro domain(s) IPR015590 Aldehyde dehydrogenase	genome/transcriptome	1231.53	1217.32	539.846	1146.3	1089.8	513.165	1.17309	1.18984	0.0167507	1.08656	1.15948	0.072918	-0.0731226	-0.159646	-0.103478	1.97295e-05	3.49471e-09	0.871504	0.00637185	0.00371983	0.73309	1	0.635811	0.644011	0.000280612	4.90117e-08	1	0.0766968	0.0324778	1	1	0.949862	1	770	610	1036	2326	2434	1420	602	710	600	318	446
SL2.40ch07_5755	TTTGGAGATGAAAACAGCAGT	Solyc06g061010.2.1	NA	Os04g0585900 protein (Fragment) (AHRD V1 *-*- Q0JAP2_ORYSJ)%3B contains Interpro domain(s) IPR007650 Protein of unknown function DUF581	genome/transcriptome	5.88626	6.01467	28.369	1.67267	8.2588	27.3011	-2.23776	-2.26889	-0.0311328	-1.72496	-4.02874	-2.30378	-0.0553515	0.457447	-1.8152	0.000467345	0.0170146	0.951912	0.0141486	0.0262207	0.400044	0.887451	0.845857	0.541906	0.00484982	0.0826029	1	0.14159	0.167949	1	1	1	1	4	6	0	10	16	6	42	18	42	0	2
SL2.40ch07_5755	TTTGGAGATGAAAACAGCAGT	Solyc06g082100.2.1	NA	Related to ATP dependent RNA helicase (AHRD V1 **-* Q6MV07_NEUCR)%3B contains Interpro domain(s) IPR004179 Sec63 domain	genome/transcriptome	80.7033	199.686	325.728	62.2031	281.776	334.785	-0.705932	-2.01297	-1.30704	-0.248682	-2.42817	-2.17949	0.0395642	0.496815	-0.375641	0.0242808	7.40333e-16	2.55109e-06	0.524127	0.00323141	0.0261489	0.970536	0.274886	0.346696	0.144613	1.73782e-14	7.20805e-05	0.706497	0.0288223	0.284927	1	0.949862	1	54	36	70	338	522	200	302	312	598	10	14
SL2.40ch07_6836	CACTTGGTTGAACTTTATCAAGAA	Solyc06g005080.2.1	NA	Vacuolar protein sorting-associated protein 18 (AHRD V1 ***- D0MR96_PHYIN)%3B contains Interpro domain(s) IPR007810 Pep3/Vps18/deep orange	genome/transcriptome	407.889	217.717	220.711	394.135	167.987	159.23	-0.0197028	0.886018	0.905721	0.0772413	1.30758	1.23034	-0.471049	-0.374105	-0.0494871	0.805019	0.00017253	0.00039045	0.918693	0.00330028	0.0114316	0.127468	0.414554	0.762833	0.906307	0.0013141	0.00658962	0.999372	0.0293402	0.154581	1	0.949862	1	306	182	318	364	414	296	235	212	362	138	154
SL2.40ch07_6836	CACTTGGTTGAACTTTATCAAGAA	Solyc08g006980.2.1	NA	Baculoviral IAP repeat-containing protein 3 (AHRD V1 *--- B0XJ37_CULQU)%3B contains Interpro domain(s) IPR001841 Zinc finger%2C RING-type	genome/transcriptome	169.716	328.306	932.6	505.018	613.928	731.352	-1.50622	-2.45814	-0.95192	-0.252495	-0.534232	-0.281737	-0.350693	0.903029	1.57321	5.42851e-06	2.9143e-34	3.41033e-05	0.73582	0.63425	0.973991	0.263156	0.0682131	1.3087e-12	8.64107e-05	1.55849e-32	0.000752849	0.85081	1	1	1	0.949862	3.03954e-10	118	80	136	530	884	332	1108	1076	1136	118	90
SL2.40ch07_9208	AGCCAAGGATGACTTGCCGGA	Solyc01g006930.2.1	NA	Nuclear transcription factor Y subunit A-2 (AHRD V1 **** B6SM21_MAIZE)%3B contains Interpro domain(s) IPR001289 CCAAT-binding transcription factor%2C subunit B	genome/transcriptome	4.05411	1.93222	26.7818	3.78111	3.18696	15.6272	-3.79292	-2.7238	1.06913	-2.29381	-2.04718	0.246632	-0.777194	0.72192	-0.100575	6.92274e-07	0.000985602	0.339551	0.0387605	0.0812525	1	0.25759	0.319261	1	1.29146e-05	0.00651066	0.968662	0.2769	0.413841	1	1	0.949862	1	2	2	4	4	4	2	22	42	32	2	2
SL2.40ch07_9208	AGCCAAGGATGACTTGCCGGA	Solyc01g068140.2.1	NA	10-deacetylbaccatin III-10-O-acetyl transferase-like (AHRD V1 **-* Q9FTH0_ORYSJ)%3B contains Interpro domain(s) IPR003480 Transferase	genome/transcriptome	3.60507	4.74555	10.1441	3.53531	4.20764	9.51719	-1.096	-1.49254	-0.396548	-1.17752	-1.4287	-0.251174	-0.0920366	-0.173564	-0.0281896	0.223122	0.203847	0.681677	0.217352	0.35905	1	0.97534	0.80879	1	0.574382	0.598694	1	0.564659	1	1	1	1	1	2	4	0	8	14	4	18	4	14	2	0
SL2.40ch07_9208	AGCCAAGGATGACTTGCCGGA	Solyc06g066410.2.1	NA	Profilin (AHRD V1 ***- Q9SMC0_TOBAC)%3B contains Interpro domain(s) IPR005455 Profilin%2C plant	genome/transcriptome	601.054	589.792	37.7344	403.444	356.891	50.7571	3.96625	3.99354	0.0272875	2.8138	2.99069	0.176886	0.427726	-0.724723	-0.575125	2.39304e-23	1.21206e-32	0.8448	3.87696e-05	2.07474e-05	0.73987	0.294392	0.0794512	0.0140098	3.16033e-21	6.1558e-31	1	0.00116432	0.000330716	1	1	0.949862	0.408536	474	276	432	976	1398	674	30	58	48	120	210
SL2.40ch07_9208	AGCCAAGGATGACTTGCCGGA	Solyc08g062210.2.1	NA	Nuclear transcription factor Y subunit A-3 (AHRD V1 **** B6TQI5_MAIZE)%3B contains Interpro domain(s) IPR001289 CCAAT-binding transcription factor%2C subunit B	genome/transcriptome	4.19582	13.7621	77.8874	3.09953	16.3418	58.9482	-2.50068	-4.21437	-1.71368	-1.85088	-4.24933	-2.39845	-0.401942	0.247865	-0.436902	2.46304e-07	9.45972e-06	0.0891492	0.00404771	4.18528e-06	0.0416334	0.269916	0.635715	0.975767	4.98361e-06	8.87641e-05	0.528163	0.0534601	7.65507e-05	0.393479	1	0.949862	1	6	2	0	26	28	16	68	66	160	0	2
SL2.40ch07_9208	AGCCAAGGATGACTTGCCGGA	Solyc01g008490.2.1	NA	Nuclear transcription factor Y subunit A-1 (AHRD V1 *-** B6TAR1_MAIZE)%3B contains Interpro domain(s) IPR001289 CCAAT-binding transcription factor%2C subunit B	genome/transcriptome	28.9579	60.1082	48.6627	31.3753	72.2267	38.5895	0.304745	-0.748859	-1.0536	0.904322	-0.298582	-1.2029	-0.334606	0.264971	0.115671	0.406695	0.0679182	0.0126054	0.0524127	0.895578	0.199755	0.45851	0.585682	0.668494	0.668253	0.269611	0.123002	0.332759	1	0.924475	1	0.949862	1	18	16	22	98	154	64	56	56	62	4	12
SL2.40ch07_9208	AGCCAAGGATGACTTGCCGGA	Solyc03g121940.2.1	NA	Nuclear transcription factor Y subunit A-3 (AHRD V1 *-*- B6TQI5_MAIZE)%3B contains Interpro domain(s) IPR001289 CCAAT-binding transcription factor%2C subunit B	genome/transcriptome	25.7194	6.94336	21.8469	17.9782	11.067	14.8937	-1.65372	0.23543	1.88915	-0.428446	0.271542	0.699989	-0.552722	0.672552	-0.51661	0.044869	0.823869	0.0280358	0.715612	0.882725	0.676	0.33465	0.363467	0.451745	0.23465	0.916288	0.228944	0.832705	1	1	1	0.949862	1	14	14	22	20	18	2	20	12	52	8	8
SL2.40ch07_9419	GATCTGTATCTCTATGACTGA	Solyc12g100120.1.1	NA	Acetyl-CoA carboxylase-like protein (AHRD V1 *-*- Q8ABH3_BACTN)%3B contains Interpro domain(s) IPR012878 Protein of unknown function DUF1680	genome/transcriptome	182.151	487.435	108.593	93.7515	582.888	97.4683	2.16628	0.746204	-1.42008	2.58021	-0.0560915	-2.63631	-0.155923	0.258011	-0.958219	4.13024e-11	0.00536968	4.0645e-09	2.8622e-11	0.939627	1.17811e-09	0.500933	0.530792	0.00120975	1.47907e-09	0.0298914	1.88233e-07	4.38579e-09	1	1.56795e-07	1	0.949862	0.0643969	120	96	138	786	1658	326	100	112	190	34	30
SL2.40ch07_9419	GATCTGTATCTCTATGACTGA	Solyc00g011890.2.1	NA	Galactokinase like protein (AHRD V1 **** O23461_ARATH)%3B contains Interpro domain(s) IPR012369 Galactokinase%2C glycosyltransferase	genome/transcriptome	169.681	253.561	651.748	126.46	296.277	597.503	-1.36198	-1.94149	-0.579506	-1.012	-2.24027	-1.22827	-0.125369	0.224617	-0.424149	4.04208e-05	3.41505e-20	0.0119191	0.0258316	6.44848e-07	0.00787457	0.592008	0.599637	0.151728	0.000541438	1.01999e-18	0.11774	0.217826	1.35852e-05	0.116175	1	0.949862	1	118	92	118	432	750	210	620	764	994	36	70
SL2.40ch08_108	TGATGTAAACATCCGGTGCGG	Solyc05g053500.2.1	NA	GATA transcription factor 1 (AHRD V1 *-*- Q0WTQ5_ARATH)%3B contains Interpro domain(s) IPR000679 Zinc finger%2C GATA-type	genome/transcriptome	387.042	47.6061	116.965	367.985	22.355	102.419	-1.29685	1.72642	3.02327	-2.19581	1.84516	4.04097	-0.191589	-1.09054	-0.0728419	0.0877114	1.60608e-07	2.91029e-10	8.35197e-07	0.000122265	1.0915e-11	0.684194	0.0282674	0.787867	0.349367	1.89395e-06	1.60162e-08	4.46389e-05	0.00163686	2.16633e-09	1	0.932432	1	270	206	274	60	30	106	174	116	118	130	184
SL2.40ch08_108	TGATGTAAACATCCGGTGCGG	Solyc04g007400.2.1	NA	Tropinone reductase II (AHRD V1 **-- Q6KF78_SOLTU)%3B contains Interpro domain(s) IPR002347 Glucose/ribitol dehydrogenase	genome/transcriptome	8.16745	4.31905	56.9068	1.67267	3.902	48.9062	-3.71981	-2.80064	0.919172	-3.64773	-4.8698	-1.22207	-0.218584	-0.146499	-2.28774	3.8209e-10	0.00159196	0.328098	6.42012e-06	0.00407949	0.610009	0.645925	1	0.359438	1.19769e-08	0.010037	0.958733	0.000258633	0.0351338	1	1	1	1	6	8	0	4	12	6	72	48	86	0	2
SL2.40ch08_2617	CAAAAGCTCTGCCCTCCCTCTCTAT	Solyc02g064570.1.1	NA	Unknown Protein (AHRD V1)%3B contains Interpro domain(s) IPR008889 VQ	genome/transcriptome	1.84377	1.50572	94.9593	1.67267	4.40951	126.739	-5.97878	-5.68658	0.292207	-4.84509	-6.24356	-1.39847	0.416475	1.55016	-0.140511	1.52132e-06	4.31096e-20	0.89324	0.000166752	0.000200724	0.810993	0.315751	0.479978	1	2.68254e-05	1.27881e-18	1	0.00395129	0.00254689	1	1	0.949862	1	2	0	2	0	2	4	112	104	124	0	2
SL2.40ch08_3112	AGTATAAACGTGTCTCTGAGA	Solyc11g070090.1.1	NA	Carboxyl-terminal peptidase (AHRD V1 ***- B6U8T6_MAIZE)%3B contains Interpro domain(s) IPR004314 Protein of unknown function DUF239%2C plant	genome/transcriptome	5.96874	3.07373	247.452	4.7722	8.28515	308.81	-6.33101	-5.37358	0.957434	-5.22004	-6.01592	-0.795875	0.31957	1.43054	-0.322772	7.74441e-33	2.56629e-40	0.239018	8.98666e-11	1.30653e-06	0.839253	0.411102	0.082862	0.958516	2.39545e-30	1.67201e-38	0.820323	1.25238e-08	2.61417e-05	1	1	0.949862	1	6	2	4	7	8	2	222	366	298	0	4
SL2.40ch08_3833	GGCAAGCATCTTTGGCGACTT	Solyc03g121160.1.1	NA	F-box protein At2g35280 (AHRD V1 *-*- FB127_ARATH)%3B contains Interpro domain(s) IPR001810 Cyclin-like F-box	genome/transcriptome	5.01142	64.009	607.935	9.05279	90.099	425.145	-3.24757	-6.92255	-3.67498	-2.23837	-5.55345	-3.31508	-0.515961	0.493238	0.853143	2.91732e-18	7.31927e-86	2.13825e-15	0.0540383	1.38355e-05	0.0161144	0.191525	1	0.235073	2.35171e-16	2.00005e-83	2.75567e-13	0.332759	0.000229263	0.199804	1	1	1	4	2	4	138	122	68	580	704	936	0	4
SL2.40ch08_4699	ATATTTTTGAAGAGTCTGAACAAC	Solyc04g007530.2.1	NA	Multidrug resistance protein mdtK (AHRD V1 ***- MDTK_YERE8)%3B contains Interpro domain(s) IPR015521 MATE family transporter related protein	genome/transcriptome	5.96874	4.10105	57.761	23.052	10.7822	27.7628	-3.81603	-3.2746	0.541433	-1.36449	-0.26826	1.09623	-1.05694	1.39459	1.94939	5.97278e-11	4.08924e-08	0.46168	0.0326055	0.854429	0.281471	0.0363702	0.0677235	0.00907534	2.09396e-09	5.13224e-07	1	0.2467	1	1	1	0.949862	0.30405	6	2	4	6	8	6	56	62	94	6	20
SL2.40ch08_4699	ATATTTTTGAAGAGTCTGAACAAC	Solyc01g009240.2.1	NA	Beta-D-glucosidase (AHRD V1 ***- O82074_TROMA)%3B contains Interpro domain(s) IPR001764 Glycoside hydrolase%2C family 3%2C N-terminal	genome/transcriptome	7991.92	1301.48	429.843	8008.18	981.215	379.331	1.59827	4.21666	2.61839	1.37111	4.39995	3.02883	-0.180353	-0.407512	0.00293317	4.98884e-08	8.24687e-64	1.44738e-19	0.00482122	7.95813e-16	7.86471e-06	0.726924	0.744026	1	1.13119e-06	1.09249e-61	3.99019e-17	0.0615206	4.8646e-14	0.00038156	1	0.993635	1	5666	4390	5356	2478	1450	2082	470	552	508	2768	3986
SL2.40ch08_5098	TGGACTGAAGGGAGCTCCCTCT	Solyc08g048390.1.1	NA	Transcription factor CYCLOIDEA (Fragment) (AHRD V1 *-** CYCLD_ANTML)%3B contains Interpro domain(s) IPR005333 Transcription factor%2C TCP	genome/transcriptome	6.11044	13.4602	92.3801	8.55331	18.2573	114.767	-2.77888	-3.91823	-1.13935	-2.65216	-3.74608	-1.09392	0.313055	0.439773	0.485206	1.38092e-05	0.000297299	0.322627	9.89666e-06	1.15427e-07	0.234146	0.543965	0.693068	0.876178	0.000202456	0.00216798	0.951694	0.000371918	2.73737e-06	0.988829	1	0.958287	1	10	2	0	36	34	6	116	60	164	2	6
SL2.40ch08_5098	TGGACTGAAGGGAGCTCCCTCT	Solyc08g048370.2.1	NA	Transcription factor CYCLOIDEA (Fragment) (AHRD V1 *-*- CYCLD_ANTML)%3B contains Interpro domain(s) IPR005333 Transcription factor%2C TCP	genome/transcriptome	3.12641	2.40543	48.0269	3.34533	8.33645	29.1381	-4.31947	-3.94126	0.378213	-1.8054	-3.12269	-1.31728	-0.720935	1.79314	0.0976401	0.000256954	0.00170502	0.972267	0.0242577	0.0571658	0.827765	0.183271	0.312152	0.893957	0.00284808	0.0106793	1	0.208703	0.313718	1	1	0.949862	1	1	4	0	0	4	6	48	30	104	0	4
SL2.40ch08_5098	TGGACTGAAGGGAGCTCCCTCT	Solyc03g119020.2.1	NA	Unknown Protein (AHRD V1)	genome/transcriptome	18.7102	28.2086	23.9229	5.95326	23.3781	19.9918	0.23774	-0.35457	-0.59231	0.22575	-1.74765	-1.9734	-0.258988	-0.270978	-1.65207	0.468975	0.55669	0.258283	0.549986	0.204112	0.185223	0.648015	0.559684	0.139095	0.728873	0.878801	0.855792	0.718599	0.800825	0.900665	1	0.949862	1	16	10	10	58	82	18	34	24	26	0	2
SL2.40ch08_5158	TGGAATGAAGGGAGCTCTACG	Solyc04g045470.2.1	NA	Os01g0841200 protein (Fragment) (AHRD V1 ***- Q0JHU9_ORYSJ)%3B contains Interpro domain(s) IPR004348 Protein of unknown function DUF246%2C plant	genome/transcriptome	5.08228	8.39199	9.13235	6.63484	9.94299	7.20293	-0.121974	-0.845512	-0.723538	0.465095	-0.118522	-0.583617	-0.342402	0.244667	0.384588	0.986393	0.412995	0.48228	0.710953	1	0.824332	0.780084	0.881037	0.773523	1	0.775869	1	0.830308	1	1	1	1	1	6	2	2	18	18	8	14	8	10	2	2
SL2.40ch08_5158	TGGAATGAAGGGAGCTCTACG	Solyc01g060040.2.1	NA	Bromodomain and WD repeat-containing protein 1 (Predicted) (AHRD V1 *-*- B4USY4_OTOGA)%3B contains Interpro domain(s) IPR001487 Bromodomain	genome/transcriptome	67.938	134.504	142.394	61.9337	149.473	176.138	-0.082242	-1.0676	-0.985359	-0.236819	-1.50791	-1.27109	0.306811	0.152234	-0.133494	0.942053	0.000317759	0.00177309	0.594103	0.00196094	0.0149829	0.305746	0.744692	0.746514	1	0.00230471	0.0244032	0.753157	0.0188098	0.189016	1	0.993635	1	56	30	48	252	372	110	148	162	206	16	30
SL2.40ch08_5158	TGGAATGAAGGGAGCTCTACG	Solyc05g050220.2.1	NA	G-box binding factor 3 (AHRD V1 **** D7LDY1_ARALY)%3B contains Interpro domain(s) IPR012900 G-box binding%2C MFMR	genome/transcriptome	33.9693	9.66932	8.26263	40.6102	10.8333	8.14562	0.226814	2.03956	1.81275	0.411377	2.31774	1.90637	-0.0205762	0.163987	0.257608	1	0.000512117	0.0212137	0.677888	0.00110343	0.0175488	0.961407	1	0.5844	1	0.00358066	0.184995	0.809908	0.0114245	0.213051	1	1	1	22	18	26	10	12	20	8	10	12	8	18
SL2.40ch08_5167	GAGCTCTTCTGAATTCCAAAAA	Solyc01g103670.2.1	NA	Alpha/beta hydrolase fold-1 domain-containing protein (AHRD V1 **-- D3BTR9_POLPA)	genome/transcriptome	42.8815	68.5382	259.032	60.8231	99.4806	230.852	-1.91815	-2.5947	-0.676552	-1.21448	-1.92428	-0.709797	-0.16616	0.537507	0.504262	2.89788e-07	1.72834e-19	0.0377925	0.0106992	4.24621e-05	0.15664	0.589765	0.218787	0.15762	5.78786e-06	4.98684e-18	0.287153	0.115063	0.000633433	0.847791	1	0.949862	1	24	26	32	134	162	66	242	334	362	24	22
SL2.40ch08_5366	GATGCAAGTGATGCAGGGCCT	Solyc07g007680.2.1	NA	Plant synaptotagmin (AHRD V1 **-- B9N719_POPTR)%3B contains Interpro domain(s) IPR018029 C2 membrane targeting protein	genome/transcriptome	2.87194	2.87043	66.2197	1.67267	9.30394	50.1093	-4.52792	-4.52717	0.000758216	-2.42917	-4.90486	-2.47569	-0.402183	1.69658	-0.779875	5.51914e-06	0.000940804	1	0.000347347	0.00368407	0.264883	0.32155	0.228323	0.826163	8.7697e-05	0.00623929	1	0.007285	0.0321988	1	1	0.949862	1	6	0	0	6	12	0	54	68	126	0	2
SL2.40ch08_7162	TATATAGTATAAGTGTGTCTCTGA	Solyc04g072850.2.1	NA	Alpha-L-arabinofuranosidase/beta-D-xylosidase (AHRD V1 **** D9D7L0_MALDO)%3B contains Interpro domain(s) IPR001764 Glycoside hydrolase%2C family 3%2C N-terminal	genome/transcriptome	1.84377	5.15216	52.8285	6.88064	6.8332	45.1104	-3.35807	-4.84058	-1.48252	-2.72283	-2.71284	0.00998202	-0.227856	0.407385	1.89988	7.4013e-09	2.86117e-10	0.279496	0.000329245	0.00201842	1	0.572234	0.352038	0.128299	1.91851e-07	4.45418e-09	0.890904	0.00695672	0.0193015	1	1	0.949862	1	2	0	2	10	6	8	62	28	108	2	4
SL2.40ch08_7162	TATATAGTATAAGTGTGTCTCTGA	Solyc11g065480.1.1	NA	Glycosyltransferase-like protein (AHRD V1 **-- D8RRC1_SELML)%3B contains Interpro domain(s) IPR006740 Protein of unknown function DUF604	genome/transcriptome	0	0	1.23117	0	0.356693	1.577	-inf'	-inf'	nan	-2.14443	-inf'	-inf'	0.357152	inf	nan	0.266352	0.491688	nan	0.451174	0.605231	1	0.873333	0.624631	nan	0.574382	0.820208	nan	0.681649	1	1	1	0.949862	nan	0	0	0	0	0	0	2	2	0	0	0
SL2.40ch08_7162	TATATAGTATAAGTGTGTCTCTGA	Solyc07g047910.1.1	NA	Protein kinase-like protein (AHRD V1 *-** Q8LCP0_ARATH)%3B contains Interpro domain(s) IPR002290 Serine/threonine protein kinase	genome/transcriptome	0	4.85845	21.0099	1.67267	6.62732	13.9915	-2.1125	-inf'	-inf'	-1.07805	-3.06433	-1.98628	-0.586519	0.447929	inf	0.00122831	1.5048e-06	0.0127878	0.180321	0.105451	0.575307	0.417187	0.593171	0.278442	0.011379	1.57856e-05	0.124305	0.504951	0.504317	1	1	0.949862	1	0	0	0	10	4	8	24	18	35	0	2
SL2.40ch08_7162	TATATAGTATAAGTGTGTCTCTGA	Solyc05g047570.2.1	NA	Receptor like kinase%2C RLK	genome/transcriptome	8425.24	481.206	59.0238	8491.47	194.407	44.8245	3.02729	7.15728	4.12999	2.11672	7.56558	5.44886	-0.39701	-1.30757	0.011296	2.0668e-22	6.67115e-113	2.96289e-18	1.39019e-05	1.42693e-36	4.35384e-08	0.26113	0.15427	1	2.48136e-20	7.15158e-110	6.229e-16	0.000495059	6.69797e-34	3.97906e-06	1	0.949862	1	6068	4770	5332	678	402	980	64	70	78	3120	4330
SL2.40ch08_7162	TATATAGTATAAGTGTGTCTCTGA	Solyc02g093580.2.1	NA	Pectate lyase (AHRD V1 **** Q9M505_VITVI)%3B contains Interpro domain(s) IPR002022 Pectate lyase/Amb allergen	genome/transcriptome	2.80108	5.54016	170.652	1.67267	6.98401	257.804	-4.94498	-5.92893	-0.983942	-5.20607	-7.26798	-2.06191	0.595218	0.334129	-0.743837	7.9957e-10	4.35268e-10	0.685917	8.93965e-08	1.07167e-05	0.541455	0.0773159	0.853519	0.883975	2.40414e-08	6.67545e-09	1	6.33638e-06	0.000181538	1	1	1	1	4	0	2	12	2	10	224	180	200	0	2
SL2.40ch08_7162	TATATAGTATAAGTGTGTCTCTGA	Solyc09g009180.2.1	NA	Chaperone protein dnaJ (AHRD V1 *-*- C8ZVX3_ENTGA)%3B contains Interpro domain(s) IPR003095 Heat shock protein DnaJ	genome/transcriptome	334.418	374.702	351.344	312.749	406.601	409.129	0.0928613	-0.0712301	-0.164091	-0.00894116	-0.387548	-0.378607	0.219671	0.117869	-0.096647	0.707656	0.893284	0.616836	0.940417	0.368939	0.393177	0.443438	0.723074	0.647655	0.840105	0.95494	1	1	1	1	1	0.9797	1	268	140	256	710	858	388	378	400	490	100	108
SL2.40ch08_7162	TATATAGTATAAGTGTGTCTCTGA	Solyc11g070090.1.1	NA	Carboxyl-terminal peptidase (AHRD V1 ***- B6U8T6_MAIZE)%3B contains Interpro domain(s) IPR004314 Protein of unknown function DUF239%2C plant	genome/transcriptome	5.96874	3.07373	247.452	4.7722	8.28515	308.81	-6.33101	-5.37358	0.957434	-5.22004	-6.01592	-0.795875	0.31957	1.43054	-0.322772	7.74441e-33	2.56629e-40	0.239018	8.98666e-11	1.30653e-06	0.839253	0.411102	0.082862	0.958516	2.39545e-30	1.67201e-38	0.820323	1.25238e-08	2.61417e-05	1	1	0.949862	1	6	2	4	7	8	2	222	366	298	0	4
SL2.40ch08_7162	TATATAGTATAAGTGTGTCTCTGA	Solyc08g078580.1.1	NA	Nodulin-like protein (AHRD V1 *-*- Q9FGL0_ARATH)%3B contains Interpro domain(s) IPR000620 Protein of unknown function DUF6%2C transmembrane	genome/transcriptome	1286.53	1082.6	33.2699	948.093	605.327	21.1687	5.02414	5.27313	0.248984	4.83771	5.48502	0.647314	-0.652286	-0.83872	-0.44039	8.27469e-56	1.23531e-66	0.316661	5.47448e-28	9.75806e-30	0.148299	0.0966203	0.0933567	0.0896138	1.63208e-52	1.81599e-64	0.946772	1.02475e-24	2.03854e-27	0.825528	1	0.949862	1	738	664	1114	2072	2158	1264	30	46	44	254	462
SL2.40ch08_9437	GCTTTAACAAATTTGTGCCAACCC	Solyc09g092120.2.1	NA	Alkaline phytoceramidase (AHRD V1 ***- Q2HVG4_MEDTR)%3B contains Interpro domain(s) IPR008901 Alkaline phytoceramidase	genome/transcriptome	3448.92	548.893	461.091	3215.72	425.75	508.496	0.251475	2.90302	2.65155	-0.25623	2.66084	2.91707	0.141185	-0.366519	-0.101003	0.440449	6.64101e-28	1.94804e-14	0.50957	3.1384e-07	6.08798e-09	0.584052	0.476891	0.757303	0.701059	2.84858e-26	2.17901e-12	0.706497	6.93552e-06	6.84979e-07	1	0.949862	1	2734	1858	2054	854	1112	752	430	574	672	1268	1554
SL2.40ch08_9441	GCTTTAACAAATTTGTGTCAACCC	Solyc06g063370.2.1	NA	Chlorophyll a-b binding protein 1A%2C chloroplastic (AHRD V1 ***- CB2A_PYRPY)%3B contains Interpro domain(s) IPR001344 Chlorophyll A-B binding protein	genome/transcriptome	78.221	104.427	1406.35	80.3476	118.903	1011.88	-3.75139	-4.16826	-0.416871	-3.08917	-3.65463	-0.565463	-0.474923	0.187291	0.0387	4.99251e-25	4.48658e-23	0.290079	0.000155495	3.10308e-18	0.264061	0.116497	1	0.965388	7.68214e-23	1.55808e-21	0.911692	0.00373392	2.33399e-16	1	1	1	1	72	42	36	230	232	92	1394	1296	2522	26	36
SL2.40ch08_9441	GCTTTAACAAATTTGTGTCAACCC	Solyc04g045600.2.1	NA	Serine/threonine kinase (AHRD V1 **** Q32SF8_HORVD)%3B contains Interpro domain(s) IPR002290 Serine/threonine protein kinase	genome/transcriptome	74.2616	67.2375	84.535	91.311	61.8976	78.1809	-0.330281	-0.186931	0.14335	-0.336934	0.223973	0.560906	-0.112732	-0.119384	0.298172	0.316971	0.534658	0.714301	0.685129	0.685565	0.407134	0.659819	0.983655	0.414164	0.574382	0.857128	1	0.814936	1	1	1	1	1	60	38	46	118	132	86	92	78	140	28	50
SL2.40ch08_9441	GCTTTAACAAATTTGTGTCAACCC	Solyc06g076470.2.1	NA	Unknown Protein (AHRD V1)	genome/transcriptome	0.88646	5.31436	36.7898	1.67267	5.7149	38.0582	-2.79134	-5.37511	-2.58377	-2.7354	-4.50799	-1.77258	0.0489017	0.104834	0.916022	0.00121786	0.000432711	0.180047	0.0555475	0.0121917	0.583412	0.983096	0.969941	0.968971	0.0112945	0.00306405	0.71361	0.335571	0.0888735	1	1	1	1	0	0	2	8	22	2	32	48	54	0	2
SL2.40ch08_9441	GCTTTAACAAATTTGTGTCAACCC	Solyc02g086800.2.1	NA	Phospholipid-transporting ATPase (AHRD V1 **** C1HB29_PARBA)%3B contains Interpro domain(s) IPR006539 ATPase%2C P-type%2C phospholipid-translocating%2C flippase	genome/transcriptome	2.28119	4.92506	101.743	3.78111	10.7839	110.15	-4.36865	-5.479	-1.11035	-3.35252	-4.86452	-1.512	0.114535	1.13067	0.729023	6.64613e-14	6.80912e-16	0.26354	0.000223333	9.33849e-10	0.20567	0.758353	0.108303	0.725932	3.39511e-12	1.60293e-14	0.865632	0.00504641	2.99756e-08	0.933097	1	0.949862	1	2	2	0	4	12	8	156	84	118	2	2
SL2.40ch08_9441	GCTTTAACAAATTTGTGTCAACCC	Solyc03g063880.2.1	NA	1-acyl-sn-glycerol-3-phosphate acyltransferase (AHRD V1 **** Q2Z1Y8_PRUMU)%3B contains Interpro domain(s) IPR002123 Phospholipid/glycerol acyltransferase	genome/transcriptome	454.942	330.469	398.762	351.735	332.249	429.962	-0.271013	0.190154	0.461167	-0.371942	-0.289721	0.0822211	0.108679	0.00775003	-0.371196	0.406622	0.325207	0.0459281	0.393701	0.525688	0.809853	0.678721	0.903778	0.117489	0.668155	0.733406	0.331904	0.681649	1	1	1	1	1	348	212	334	634	640	394	478	446	498	108	136
SL2.40ch08_9615	TGGAGTGCGTACTTGCTAGTT	Solyc06g075320.2.1	NA	Vicilin (Fragment) (AHRD V1 **-- Q41726_ZAMFU)%3B contains Interpro domain(s) IPR011051 Cupin%2C RmlC-type	genome/transcriptome	16728.2	13779.1	208.577	13970	6723.18	159.513	6.04576	6.32556	0.279802	5.3974	6.45252	1.05512	-0.386907	-1.03527	-0.259954	4.65279e-70	8.37297e-95	0.156204	3.39323e-19	7.77123e-21	0.00868178	0.36294	0.00587528	0.227534	5.88861e-66	3.35308e-92	0.66916	1.63434e-16	7.3592e-19	0.125316	1	0.357726	1	11490	8340	12878	27744	17838	19918	216	272	258	3874	5334
SL2.40ch08_9791	CAGGGGTAATAGGATCTTAATAT	Solyc01g086830.2.1	NA	Protease inhibitor/seed storage/lipid transfer protein family protein (AHRD V1 **** D7L6K8_ARALY)%3B contains Interpro domain(s) IPR003612 Plant lipid transfer protein/seed storage/trypsin-alpha amylase inhibitor	genome/transcriptome	2027.39	2931.87	149331	2134.15	4412.32	152080	-5.67055	-6.20274	-0.532196	-5.10715	-6.15503	-1.04788	0.0263182	0.589717	0.0740378	6.52391e-13	1.5381e-117	0.0641436	0.000864454	3.76294e-13	0.249367	0.847278	0.551305	0.76491	2.94753e-11	2.06108e-114	0.421956	0.015295	1.76142e-11	1	1	0.949862	1	1492	934	1568	4100	5944	4296	170762	176460	185814	544	868
SL2.40ch08_9791	CAGGGGTAATAGGATCTTAATAT	Solyc01g110600.2.1	NA	Unknown Protein (AHRD V1)	genome/transcriptome	3.16765	2.05592	72.9473	4.5264	4.81726	29.3108	-5.149	-4.52537	0.623627	-2.60515	-2.695	-0.0898489	-1.31542	1.22842	0.51495	0.00802738	4.85058e-11	0.943431	0.000280524	0.0109053	0.854258	0.0140858	1	0.594005	0.0577218	8.09177e-10	1	0.00609056	0.0808691	1	1	1	1	2	2	2	0	14	0	38	74	170	0	2
SL2.40ch08_9791	CAGGGGTAATAGGATCTTAATAT	Solyc11g070090.1.1	NA	Carboxyl-terminal peptidase (AHRD V1 ***- B6U8T6_MAIZE)%3B contains Interpro domain(s) IPR004314 Protein of unknown function DUF239%2C plant	genome/transcriptome	5.96874	3.07373	247.452	4.7722	8.28515	308.81	-6.33101	-5.37358	0.957434	-5.22004	-6.01592	-0.795875	0.31957	1.43054	-0.322772	7.74441e-33	2.56629e-40	0.239018	8.98666e-11	1.30653e-06	0.839253	0.411102	0.082862	0.958516	2.39545e-30	1.67201e-38	0.820323	1.25238e-08	2.61417e-05	1	1	0.949862	1	6	2	4	7	8	2	222	366	298	0	4
SL2.40ch08_9791	CAGGGGTAATAGGATCTTAATAT	Solyc08g078580.1.1	NA	Nodulin-like protein (AHRD V1 *-*- Q9FGL0_ARATH)%3B contains Interpro domain(s) IPR000620 Protein of unknown function DUF6%2C transmembrane	genome/transcriptome	1286.53	1082.6	33.2699	948.093	605.327	21.1687	5.02414	5.27313	0.248984	4.83771	5.48502	0.647314	-0.652286	-0.83872	-0.44039	8.27469e-56	1.23531e-66	0.316661	5.47448e-28	9.75806e-30	0.148299	0.0966203	0.0933567	0.0896138	1.63208e-52	1.81599e-64	0.946772	1.02475e-24	2.03854e-27	0.825528	1	0.949862	1	738	664	1114	2072	2158	1264	30	46	44	254	462
SL2.40ch09_10095	TGTAAGGATATGACACATGAGCCC	Solyc10g050230.1.1	NA	Alpha 1 3 fucosyltransferase (AHRD V1 **** Q5DTC8_MEDSA)%3B contains Interpro domain(s) IPR001503 Glycosyl transferase%2C family 10	genome/transcriptome	1.1406	4.67851	26.1611	0.713433	8.65373	26.3418	-2.4833	-4.51956	-2.03626	-1.60596	-5.20643	-3.60047	0.00992935	0.887274	-0.676938	0.000352902	1.73758e-06	0.141246	0.0788258	0.000604489	0.109855	1	0.31424	1	0.00377917	1.80725e-05	0.646929	0.414166	0.00675983	0.703926	1	0.949862	1	1	1	0	5	7	9	24	30	42	0	0
SL2.40ch09_10095	TGTAAGGATATGACACATGAGCCC	Solyc12g096640.1.1	NA	La-related protein 7 (AHRD V1 *--- LARP7_XENTR)%3B contains Interpro domain(s) IPR006630 RNA-binding protein Lupus La	genome/transcriptome	17131.3	1563.22	122.594	17528.8	707.377	101.857	3.67256	7.1266	3.45405	2.79593	7.42703	4.6311	-0.267341	-1.14397	0.0330878	9.74603e-32	2.21281e-108	7.32762e-19	3.29268e-07	3.24805e-27	3.86418e-10	0.573153	0.0778451	0.76935	2.70596e-29	1.67598e-105	1.75159e-16	1.98748e-05	5.45232e-25	5.61697e-08	1	0.949862	1	12170	9704	11016	2738	1494	2766	144	152	138	6596	8666
SL2.40ch09_1543	GTTCTCCAACTTTGAGTGTGC	Solyc07g022760.2.1	NA	Pre-mRNA-processing factor 40 homolog A (AHRD V1 *--- PR40A_MOUSE)%3B contains Interpro domain(s) IPR002713 FF domain	genome/transcriptome	180.223	243.607	560.753	140.615	314.431	524.982	-1.20281	-1.63758	-0.434773	-0.739527	-1.90051	-1.16099	-0.0950961	0.368186	-0.358029	0.00314111	2.43956e-13	0.0743075	0.0933697	1.82902e-06	0.0045298	0.737515	0.427342	0.162685	0.0258186	4.85481e-12	0.466088	0.435017	3.57265e-05	0.0755028	1	0.949862	1	140	88	124	464	708	178	718	420	904	54	54
SL2.40ch09_1543	GTTCTCCAACTTTGAGTGTGC	Solyc05g011820.1.1	NA	Protease II (Oligopeptidase B) (AHRD V1 **-- A6GXZ7_FLAPJ)%3B contains Interpro domain(s) IPR002470 Peptidase S9A%2C prolyl oligopeptidase	genome/transcriptome	3.16765	4.04395	1.50699	1.42687	5.35254	4.34608	1.4241	1.07174	-0.352351	0.300508	-1.60687	-1.90737	1.52805	0.404459	-1.15056	0.383845	0.576224	1	1	0.737827	0.714402	0.311411	1	0.886762	0.643428	0.901286	1	1	1	1	1	1	1	2	2	2	4	6	8	0	2	4	0	0
SL2.40ch09_1543	GTTCTCCAACTTTGAGTGTGC	Solyc11g066850.1.1	NA	Pentatricopeptide repeat-containing protein (AHRD V1 *-*- D7KRL4_ARALY)%3B contains Interpro domain(s) IPR004860 LAGLIDADG DNA endonuclease	genome/transcriptome	1.84377	1.03251	0	5.64376	1.29972	2.10883	inf	inf	0.836507	-0.69824	1.42021	2.11845	inf	0.33205	1.614	0.174564	0.0876959	0.658235	0.44537	0.599589	0.236914	0.0590278	0.987092	0.531432	0.528337	0.332394	1	0.681649	1	0.992585	1	1	1	2	0	2	4	2	0	0	0	0	4	0
SL2.40ch09_181	GCATTTGCACCTGCACCT	Solyc04g051860.2.1	NA	Shikimate kinase (AHRD V1 **** B9VU88_VITVI)%3B contains Interpro domain(s) IPR000623 Shikimate kinase	genome/transcriptome	111.115	66.6034	253.681	97.9047	57.2577	257.809	-1.92935	-1.19097	0.738379	-2.17076	-1.39685	0.773908	0.0232829	-0.218126	-0.182598	1.90508e-07	1.03318e-05	0.0222642	5.24272e-06	0.00170533	0.20779	0.885818	0.679548	0.513504	3.93005e-06	9.63114e-05	0.192078	0.000216416	0.016652	0.938082	1	0.954547	1	88	52	78	126	130	80	300	312	286	42	30
SL2.40ch09_3887	TGAAGCTGCCAGCATGATCTAA	Solyc02g037530.2.1	NA	Auxin response factor 8 (AHRD V1 **** A7L5C4_SOLLC)%3B contains Interpro domain(s) IPR010525 Auxin response factor	genome/transcriptome	3.60507	17.2758	79.5037	0	18.7411	55.0789	-2.20227	-4.46292	-2.26065	-1.5553	-inf'	-inf'	-0.529522	0.117452	-inf'	6.00055e-06	2.963e-05	0.0278836	0.0170059	1.10893e-08	0.000181693	0.194946	0.711899	0.157136	9.45944e-05	0.000256749	0.228041	0.163026	3.08153e-07	0.00551963	1	0.97202	1	2	4	0	32	32	22	86	52	160	0	0
SL2.40ch09_3887	TGAAGCTGCCAGCATGATCTAA	Solyc05g049970.2.1	NA	Mitogen-activated protein kinase 4 (AHRD V1 **** D7R517_SOLLC)%3B contains Interpro domain(s) IPR008351 JNK MAP kinase	genome/transcriptome	6.55948	6.62197	63.248	3.09953	15.6023	44.7699	-3.25569	-3.26937	-0.013678	-1.52077	-3.85241	-2.33164	-0.498491	1.23643	-1.08153	0.000676421	0.00109854	1	0.0322078	0.000238566	0.0657707	0.343675	0.518097	0.505126	0.00671131	0.00718454	1	0.244824	0.00297201	0.521726	1	0.949862	1	10	0	4	12	30	0	66	62	104	0	2
SL2.40ch09_3887	TGAAGCTGCCAGCATGATCTAA	Solyc03g031970.2.1	NA	Auxin response factor 8-1 (AHRD V1 **** E0A8P3_SOLLC)%3B contains Interpro domain(s) IPR010525 Auxin response factor	genome/transcriptome	11.4176	28.0252	188.448	5.018	28.6812	130.637	-2.74937	-4.04484	-1.29547	-2.18739	-4.70231	-2.51492	-0.528602	0.0333821	-1.18607	6.78149e-10	5.03238e-23	0.0105309	3.45711e-05	0.0018417	0.206577	0.156816	1	0.414173	2.05861e-08	1.74328e-21	0.106521	0.00105987	0.0178177	0.935347	1	1	1	10	6	6	56	42	38	200	116	394	0	6
SL2.40ch09_3887	TGAAGCTGCCAGCATGATCTAA	Solyc04g008340.2.1	NA	Zinc transporter (AHRD V1 *-*- B0WKX7_CULQU)%3B contains Interpro domain(s) IPR003689 Zinc/iron permease	genome/transcriptome	83.2679	106.233	258.756	130.081	124.718	177.944	-1.28436	-1.63576	-0.351401	-0.512758	-0.452011	0.0607469	-0.540173	0.23143	0.643578	0.000206434	1.21996e-09	0.301389	0.232731	0.348331	0.879756	0.102296	0.570012	0.0357416	0.00234143	1.78814e-08	0.926164	0.587755	1	1	1	0.949862	0.738468	64	38	62	184	232	126	256	304	380	42	48
SL2.40ch09_3887	TGAAGCTGCCAGCATGATCTAA	Solyc11g065370.1.1	NA	Set1/Ash2 histone methyltransferase complex subunit ASH2 (AHRD V1 *-*- ASH2L_MOUSE)%3B contains Interpro domain(s) IPR018355 SPla/RYanodine receptor subgroup	genome/transcriptome	136.692	189.374	340.05	64.8511	251.598	448.699	-0.844511	-1.31482	-0.470314	-0.83463	-2.79055	-1.95592	0.4	0.409881	-1.07572	0.0157884	4.44091e-08	0.0901889	0.0370361	1.13724e-09	6.34992e-05	0.156962	0.360692	0.000924903	0.101577	5.54664e-07	0.532522	0.268719	3.59951e-08	0.00230262	1	0.949862	0.0516734	110	60	100	328	518	174	424	326	472	12	30
SL2.40ch09_3887	TGAAGCTGCCAGCATGATCTAA	Solyc09g008260.2.1	NA	Unknown Protein (AHRD V1)	genome/transcriptome	36.9946	87.8742	67.769	32.2468	102.064	63.5647	0.374815	-0.873311	-1.24813	0.683171	-0.979069	-1.66224	-0.0923986	0.215957	-0.198157	0.285494	0.0210297	0.00126983	0.114462	0.157977	0.0192389	0.794675	0.722028	0.754484	0.574382	0.0995261	0.0183751	0.440222	0.684579	0.227772	1	0.978765	1	32	14	28	156	266	66	66	68	116	8	8
SL2.40ch09_3887	TGAAGCTGCCAGCATGATCTAA	Solyc02g086660.2.1	NA	ATP dependent RNA helicase (AHRD V1 *-** B3LNW9_YEAS1)%3B contains Interpro domain(s) IPR011545 DNA/RNA helicase%2C DEAD/DEAH box type%2C N-terminal	genome/transcriptome	510.39	268.393	162.177	352.743	263.892	178.955	0.726784	1.65403	0.927251	0.560351	0.979024	0.418673	0.142029	-0.0244039	-0.532982	0.0190256	4.61778e-11	0.000525892	0.149298	0.0248515	0.371186	0.579609	0.881865	0.0392142	0.118455	7.71357e-10	0.00856627	0.453014	0.160606	1	1	1	0.774972	354	270	366	518	520	318	182	172	232	100	178
SL2.40ch09_3887	TGAAGCTGCCAGCATGATCTAA	Solyc03g097520.2.1	NA	MORC family CW-type zinc finger protein 4 (AHRD V1 *--- A1YR23_HUMAN)%3B contains Interpro domain(s) IPR003594 ATP-binding region%2C ATPase-like	genome/transcriptome	110.36	133.487	370.948	113.482	159.406	539.025	-1.47452	-1.749	-0.274476	-1.75765	-2.24789	-0.490244	0.539136	0.256009	0.0402411	1.49415e-05	2.49228e-07	0.377574	0.000306362	3.43117e-05	0.421637	0.103425	0.430536	0.750874	0.000217608	2.87739e-06	1	0.00654373	0.000521621	1	1	0.949862	1	56	74	78	226	340	138	342	482	520	34	28
SL2.40ch09_4034	AGAAAATAAAGACTTCACAGACTT	Solyc01g091080.2.1	NA	Tubulin-specific chaperone D (AHRD V1 **** C0H9S8_SALSA)%3B contains Interpro domain(s) IPR016024 Armadillo-type fold	genome/transcriptome	0.957312	0.606008	0	0	0	0	inf	inf	0.659652	nan	nan	nan	nan	-inf'	-inf'	0.562719	0.272234	0.886278	nan	nan	nan	nan	0.348786	0.740873	0.778511	0.665703	1	nan	nan	nan	nan	0.949862	1	2	0	0	0	0	2	0	0	0	0	0
SL2.40ch09_4034	AGAAAATAAAGACTTCACAGACTT	Solyc01g091150.2.1	NA	Golgi SNAP receptor complex member 1 (AHRD V1 **** Q91VU9_MOUSE)%3B contains Interpro domain(s) IPR007705 Vesicle transport v-SNARE	genome/transcriptome	48.3178	52.8103	133.742	69.2687	67.8953	97.3768	-1.34056	-1.46882	-0.128264	-0.520267	-0.491375	0.0288925	-0.457801	0.362491	0.519647	0.000838786	1.45466e-05	0.868256	0.138646	0.371854	0.886748	0.275256	0.70985	0.227193	0.00811601	0.000132197	1	0.44102	1	1	1	0.970729	1	33	19	45	90	135	54	138	166	177	29	13
SL2.40ch09_4607	TATTGGGTCATGAGCGATTATTCT	Solyc08g048250.2.1	NA	L-lactate dehydrogenase (AHRD V1 ***- C0RY96_PARBP)%3B contains Interpro domain(s) IPR012133 Alpha-hydroxy acid dehydrogenase%2C FMN-dependent	genome/transcriptome	324.647	251.834	165.627	251.34	177.966	148.36	0.604535	0.970933	0.366398	0.262497	0.760542	0.498044	-0.158837	-0.500874	-0.369228	0.0674225	9.79195e-05	0.13742	0.494291	0.104591	0.278256	0.608157	0.285356	0.163001	0.293125	0.000778998	0.638459	0.706497	0.504317	1	1	0.949862	1	194	160	284	434	484	332	170	192	238	74	110
SL2.40ch09_4607	TATTGGGTCATGAGCGATTATTCT	Solyc01g097760.2.1	NA	Ribosomal protein L7a (AHRD V1 ***- A8J567_CHLRE)%3B contains Interpro domain(s) IPR001921 Ribosomal protein L7A	genome/transcriptome	942.937	1992.46	1703.87	734.558	2055.18	1724.27	0.225735	-0.853582	-1.07932	0.253278	-1.23104	-1.48431	0.017168	0.0447112	-0.360286	0.403816	0.000102856	5.54667e-06	0.426107	0.00136396	8.2607e-05	0.926429	0.825853	0.142916	0.665185	0.000815093	0.000145992	0.681649	0.0137058	0.00286615	1	1	1	568	454	836	3486	4904	2074	1632	2074	2484	232	260
SL2.40ch09_9811	TGCGCCGCCCTTAAGATCGCCTTCCATT	Solyc04g076820.1.1	NA	Octicosapeptide/Phox/Bem1p domain-containing protein (AHRD V1 *--- D7MPG4_ARALY)%3B contains Interpro domain(s) IPR000270 Octicosapeptide/Phox/Bem1p	genome/transcriptome	16.724	5.73956	60.5804	6.88064	11.1157	43.1259	-3.39984	-1.85693	1.54291	-1.95596	-2.64794	-0.691978	-0.490298	0.953581	-1.28131	7.16498e-10	0.0156069	0.0174999	0.00363998	0.00151813	0.647196	0.28991	0.181628	0.171011	2.16723e-08	0.0766037	0.159188	0.0490063	0.0150521	1	1	0.949862	1	22	4	8	10	10	8	52	48	130	2	4
SL2.40ch09_9811	TGCGCCGCCCTTAAGATCGCCTTCCATT	Solyc04g049800.2.1	NA	AP2-like ethylene-responsive transcription factor At1g79700 (AHRD V1 *--- AP2L3_ARATH)%3B contains Interpro domain(s) IPR001471 Pathogenesis-related transcriptional factor and ERF%2C DNA-binding	genome/transcriptome	18.4976	7.15098	5.43645	9.42487	5.07135	5.57469	0.395477	1.7666	1.37113	-0.136521	0.757581	0.894102	0.0362279	-0.495771	-0.972796	0.926712	0.139097	0.0721477	0.929906	0.586207	0.745797	0.790416	0.77074	0.281147	1	0.47249	0.456844	1	1	1	1	1	1	10	10	16	8	18	10	0	6	16	6	2
SL2.40ch10_1122	TTTTCTACACCTTTTTAGCCT	Solyc05g054950.2.1	NA	Peroxisome assembly protein 12 (AHRD V1 ***- C0HB20_SALSA)%3B contains Interpro domain(s) IPR017375 Peroxisome assembly%2C p12	genome/transcriptome	28.1539	49.3596	51.11	19.2229	57.3895	53.6115	-0.0502733	-0.860269	-0.809996	0.098243	-1.47971	-1.57796	0.0689383	0.217455	-0.550506	1	0.0423723	0.0746314	0.67528	0.0360968	0.0389121	0.943414	0.649712	0.386475	1	0.181528	0.467406	0.808158	0.2174	0.376025	1	0.951947	1	20	12	24	92	142	38	50	46	94	4	6
SL2.40ch10_1122	TTTTCTACACCTTTTTAGCCT	Solyc11g018600.1.1	NA	3-phenylpropionate-dihydrodiol/cinnamic acid-dihydrodiol dehydrogenase (AHRD V1 *-*- HCAB_ECO5E)%3B contains Interpro domain(s) IPR002347 Glucose/ribitol dehydrogenase	genome/transcriptome	18.2019	35.3959	1306.61	23.9314	71.7295	1545.24	-5.2061	-6.16559	-0.959492	-4.42912	-6.01278	-1.58366	0.24201	1.01898	0.394817	7.47291e-38	3.1999e-127	0.0172726	2.09742e-06	5.25332e-39	0.00507748	0.395743	0.0370968	0.437915	3.43919e-35	6.46296e-124	0.157644	9.89107e-05	3.68181e-36	0.0823231	1	0.949862	1	14	8	14	48	94	42	1508	1518	1640	8	10
[truncated: 405 more rows]
[truncated: 13 more columns]
